# Supplementary material for: Potential pitfalls of modelling ribosomal RNA data in phylogenetic tree reconstruction: Evidence from case studies in the Metazoa
Source: BMC Evol Biol. 2011 May 27;11:146. doi: 10.1186/1471-2148-11-146 (PMC3123606; doi:10.1186/1471-2148-11-146)
Supplement: Additional file 2 — Tree reconstruction results. All trees (Newick le format) provided by the DNA model setups the and mixed RNA/DNA model setups of all applied data sets. [file 1471-2148-11-146-S2.ZIP]

Archive with 120 entries (112 files):
- Anisoptera/
- Anisoptera/RAxML_bipartitions.Anisoptera_108.RNasalsa.cut.GTReva.tre
- Anisoptera/RAxML_bipartitions.Anisoptera_108.RNasalsa.cut.S16Aeva.tre
- Anisoptera/RAxML_bipartitions.Anisoptera_108.RNasalsa.cut.S16Beva.tre
- Anisoptera/RAxML_bipartitions.Anisoptera_108.RNasalsa.cut.S16eva.tre
- Anisoptera/RAxML_bipartitions.Anisoptera_108.RNasalsa.cut.S6Aeva.tre
- Anisoptera/RAxML_bipartitions.Anisoptera_108.RNasalsa.cut.S6Beva.tre
- Anisoptera/RAxML_bipartitions.Anisoptera_108.RNasalsa.cut.S6Ceva.tre
- Anisoptera/RAxML_bipartitions.Anisoptera_108.RNasalsa.cut.S6Deva.tre
- Anisoptera/RAxML_bipartitions.Anisoptera_108.RNasalsa.cut.S7Aeva.tre
- Anisoptera/RAxML_bipartitions.Anisoptera_108.RNasalsa.cut.S7Beva.tre
- Anisoptera/RAxML_bipartitions.Anisoptera_108.RNasalsa.cut.S7Ceva.tre
- Anisoptera/RAxML_bipartitions.Anisoptera_108.RNasalsa.cut.S7Deva.tre
- Anisoptera/RAxML_bipartitions.Anisoptera_108.RNasalsa.cut.S7Eeva.tre
- Anisoptera/RAxML_bipartitions.Anisoptera_108.RNasalsa.cut.S7Feva.tre
- Chilopoda/
- Chilopoda/RAxML_bipartitions.Chilopoda_18S.61.RNAsalsa.cut.GTReva.tre
- Chilopoda/RAxML_bipartitions.Chilopoda_18S.61.RNAsalsa.cut.S16Aeva.tre
- Chilopoda/RAxML_bipartitions.Chilopoda_18S.61.RNAsalsa.cut.S16Beva.tre
- Chilopoda/RAxML_bipartitions.Chilopoda_18S.61.RNAsalsa.cut.S16eva.tre
- Chilopoda/RAxML_bipartitions.Chilopoda_18S.61.RNAsalsa.cut.S6Aeva.tre
- Chilopoda/RAxML_bipartitions.Chilopoda_18S.61.RNAsalsa.cut.S6Beva.tre
- Chilopoda/RAxML_bipartitions.Chilopoda_18S.61.RNAsalsa.cut.S6Ceva.tre
- Chilopoda/RAxML_bipartitions.Chilopoda_18S.61.RNAsalsa.cut.S6Deva.tre
- Chilopoda/RAxML_bipartitions.Chilopoda_18S.61.RNAsalsa.cut.S7Aeva.tre
- Chilopoda/RAxML_bipartitions.Chilopoda_18S.61.RNAsalsa.cut.S7Beva.tre
- Chilopoda/RAxML_bipartitions.Chilopoda_18S.61.RNAsalsa.cut.S7Ceva.tre
- Chilopoda/RAxML_bipartitions.Chilopoda_18S.61.RNAsalsa.cut.S7Deva.tre
- Chilopoda/RAxML_bipartitions.Chilopoda_18S.61.RNAsalsa.cut.S7Eeva.tre
- Chilopoda/RAxML_bipartitions.Chilopoda_18S.61.RNAsalsa.cut.S7Feva.tre
- Echinodermata/
- Echinodermata/RAxML_bipartitions.Echinodermata_18S.144.RNAsalsa.cut.GTReva.tre
- Echinodermata/RAxML_bipartitions.Echinodermata_18S.144.RNAsalsa.cut.S16Aeva.tre
- Echinodermata/RAxML_bipartitions.Echinodermata_18S.144.RNAsalsa.cut.S16Beva.tre
- Echinodermata/RAxML_bipartitions.Echinodermata_18S.144.RNAsalsa.cut.S16eva.tre
- Echinodermata/RAxML_bipartitions.Echinodermata_18S.144.RNAsalsa.cut.S6Aeva.tre
- Echinodermata/RAxML_bipartitions.Echinodermata_18S.144.RNAsalsa.cut.S6Beva.tre
- Echinodermata/RAxML_bipartitions.Echinodermata_18S.144.RNAsalsa.cut.S6Ceva.tre
- Echinodermata/RAxML_bipartitions.Echinodermata_18S.144.RNAsalsa.cut.S6Deva.tre
- Echinodermata/RAxML_bipartitions.Echinodermata_18S.144.RNAsalsa.cut.S7Aeva.tre
- Echinodermata/RAxML_bipartitions.Echinodermata_18S.144.RNAsalsa.cut.S7Beva.tre
- Echinodermata/RAxML_bipartitions.Echinodermata_18S.144.RNAsalsa.cut.S7Ceva.tre
- Echinodermata/RAxML_bipartitions.Echinodermata_18S.144.RNAsalsa.cut.S7Deva.tre
- Echinodermata/RAxML_bipartitions.Echinodermata_18S.144.RNAsalsa.cut.S7Eeva.tre
- Echinodermata/RAxML_bipartitions.Echinodermata_18S.144.RNAsalsa.cut.S7Feva.tre
- Heterobranchia/
- Heterobranchia/RAxML_bipartitions.Heterobranchia_28S.50.GTReva.tre
- Heterobranchia/RAxML_bipartitions.Heterobranchia_28S.50.S16Aeva.tre
- Heterobranchia/RAxML_bipartitions.Heterobranchia_28S.50.S16Beva.tre
- Heterobranchia/RAxML_bipartitions.Heterobranchia_28S.50.S16eva.tre
- Heterobranchia/RAxML_bipartitions.Heterobranchia_28S.50.S6Aeva.tre
- Heterobranchia/RAxML_bipartitions.Heterobranchia_28S.50.S6Beva.tre
- Heterobranchia/RAxML_bipartitions.Heterobranchia_28S.50.S6Ceva.tre
- Heterobranchia/RAxML_bipartitions.Heterobranchia_28S.50.S6Deva.tre
- Heterobranchia/RAxML_bipartitions.Heterobranchia_28S.50.S7Aeva.tre
- Heterobranchia/RAxML_bipartitions.Heterobranchia_28S.50.S7Beva.tre
- Heterobranchia/RAxML_bipartitions.Heterobranchia_28S.50.S7Ceva.tre
- Heterobranchia/RAxML_bipartitions.Heterobranchia_28S.50.S7Deva.tre
- Heterobranchia/RAxML_bipartitions.Heterobranchia_28S.50.S7Eeva.tre
- Heterobranchia/RAxML_bipartitions.Heterobranchia_28S.50.S7Feva.tre
- Hexapoda/
- Hexapoda/RAxML_bipartitions.128S_Hexapods94.sal.GTReva.tre
- Hexapoda/RAxML_bipartitions.128S_Hexapods94.sal.S16Aeva.tre
- Hexapoda/RAxML_bipartitions.128S_Hexapods94.sal.S16Beva.tre
- Hexapoda/RAxML_bipartitions.128S_Hexapods94.sal.S16eva.tre
- Hexapoda/RAxML_bipartitions.128S_Hexapods94.sal.S6Aeva.tre
- Hexapoda/RAxML_bipartitions.128S_Hexapods94.sal.S6Beva.tre
- Hexapoda/RAxML_bipartitions.128S_Hexapods94.sal.S6Ceva.tre
- Hexapoda/RAxML_bipartitions.128S_Hexapods94.sal.S6Deva.tre
- Hexapoda/RAxML_bipartitions.128S_Hexapods94.sal.S7Aeva.tre
- Hexapoda/RAxML_bipartitions.128S_Hexapods94.sal.S7Beva.tre
- Hexapoda/RAxML_bipartitions.128S_Hexapods94.sal.S7Ceva.tre
- Hexapoda/RAxML_bipartitions.128S_Hexapods94.sal.S7Deva.tre
- Hexapoda/RAxML_bipartitions.128S_Hexapods94.sal.S7Eeva.tre
- Hexapoda/RAxML_bipartitions.128S_Hexapods94.sal.S7Feva.tre
- Mammalia/
- Mammalia/RAxML_bipartitions.Mammal_RNA.rev.cut.GTReva.tre
- Mammalia/RAxML_bipartitions.Mammal_RNA.rev.cut.S16Aeva.tre
- Mammalia/RAxML_bipartitions.Mammal_RNA.rev.cut.S16Beva.tre
- Mammalia/RAxML_bipartitions.Mammal_RNA.rev.cut.S16eva.tre
- Mammalia/RAxML_bipartitions.Mammal_RNA.rev.cut.S6Aeva.tre
- Mammalia/RAxML_bipartitions.Mammal_RNA.rev.cut.S6Beva.tre
- Mammalia/RAxML_bipartitions.Mammal_RNA.rev.cut.S6Ceva.tre
- Mammalia/RAxML_bipartitions.Mammal_RNA.rev.cut.S6Deva.tre
- Mammalia/RAxML_bipartitions.Mammal_RNA.rev.cut.S7Aeva.tre
- Mammalia/RAxML_bipartitions.Mammal_RNA.rev.cut.S7Beva.tre
- Mammalia/RAxML_bipartitions.Mammal_RNA.rev.cut.S7Ceva.tre
- Mammalia/RAxML_bipartitions.Mammal_RNA.rev.cut.S7Deva.tre
- Mammalia/RAxML_bipartitions.Mammal_RNA.rev.cut.S7Eeva.tre
- Mammalia/RAxML_bipartitions.Mammal_RNA.rev.cut.S7Feva.tre
- Primates/
- Primates/RAxML_bipartitions.Primates_RNA.54.RNAsalsa.GTReva.tre
- Primates/RAxML_bipartitions.Primates_RNA.54.RNAsalsa.S16Aeva.tre
- Primates/RAxML_bipartitions.Primates_RNA.54.RNAsalsa.S16Beva.tre
- Primates/RAxML_bipartitions.Primates_RNA.54.RNAsalsa.S16eva.tre
- Primates/RAxML_bipartitions.Primates_RNA.54.RNAsalsa.S6Aeva.tre
- Primates/RAxML_bipartitions.Primates_RNA.54.RNAsalsa.S6Beva.tre
- Primates/RAxML_bipartitions.Primates_RNA.54.RNAsalsa.S6Ceva.tre
- Primates/RAxML_bipartitions.Primates_RNA.54.RNAsalsa.S6Deva.tre
- Primates/RAxML_bipartitions.Primates_RNA.54.RNAsalsa.S7Aeva.tre
- Primates/RAxML_bipartitions.Primates_RNA.54.RNAsalsa.S7Beva.tre
- Primates/RAxML_bipartitions.Primates_RNA.54.RNAsalsa.S7Ceva.tre
- Primates/RAxML_bipartitions.Primates_RNA.54.RNAsalsa.S7Deva.tre
- Primates/RAxML_bipartitions.Primates_RNA.54.RNAsalsa.S7Eeva.tre
- Primates/RAxML_bipartitions.Primates_RNA.54.RNAsalsa.S7Feva.tre
- Tunicata/
- Tunicata/RAxML_bipartitions.Tunicata_18S.88.RNAsalsa.cut.GTReva.tre
- Tunicata/RAxML_bipartitions.Tunicata_18S.88.RNAsalsa.cut.S16Aeva.tre
- Tunicata/RAxML_bipartitions.Tunicata_18S.88.RNAsalsa.cut.S16Beva.tre
- Tunicata/RAxML_bipartitions.Tunicata_18S.88.RNAsalsa.cut.S16eva.tre
- Tunicata/RAxML_bipartitions.Tunicata_18S.88.RNAsalsa.cut.S6Aeva.tre
- Tunicata/RAxML_bipartitions.Tunicata_18S.88.RNAsalsa.cut.S6Beva.tre
- Tunicata/RAxML_bipartitions.Tunicata_18S.88.RNAsalsa.cut.S6Ceva.tre
- Tunicata/RAxML_bipartitions.Tunicata_18S.88.RNAsalsa.cut.S6Deva.tre
- Tunicata/RAxML_bipartitions.Tunicata_18S.88.RNAsalsa.cut.S7Aeva.tre
- Tunicata/RAxML_bipartitions.Tunicata_18S.88.RNAsalsa.cut.S7Beva.tre
- Tunicata/RAxML_bipartitions.Tunicata_18S.88.RNAsalsa.cut.S7Ceva.tre
- Tunicata/RAxML_bipartitions.Tunicata_18S.88.RNAsalsa.cut.S7Deva.tre
- Tunicata/RAxML_bipartitions.Tunicata_18S.88.RNAsalsa.cut.S7Eeva.tre
- Tunicata/RAxML_bipartitions.Tunicata_18S.88.RNAsalsa.cut.S7Feva.tre
