# Supplementary material for: Potential pitfalls of modelling ribosomal RNA data in phylogenetic tree reconstruction: Evidence from case studies in the Metazoa
Source: BMC Evol Biol. 2011 May 27;11:146. doi: 10.1186/1471-2148-11-146 (PMC3123606; doi:10.1186/1471-2148-11-146)
Supplement: Additional file 2 — Tree reconstruction results. All trees (Newick le format) provided by the DNA model setups the and mixed RNA/DNA model setups of all applied data sets. [file 1471-2148-11-146-S2.ZIP › Anisoptera/RAxML_bipartitions.Anisoptera_108.RNasalsa.cut.GTReva.tre]

(Aeshna_juncea:0.00488201688765090361,((Aeshna_affinis:0.01861391797724084446,Aeshna_mixta:0.00377912445561259412)71:0.00333038223972752885,(Anaciaeshna_isoceles:0.01754834199108359222,(Gynacantha_japonica:0.01959968853903336708,((Anax_parthenope:0.01517611072304805853,(Anax_congoliath:0.01111311874390724652,Anax_imperator:0.00419861096576186563)100:0.00528879856324328615)100:0.00900483030745842516,(Brachytron_pratense:0.00941076656176203022,((Boyeria_irene:0.02020806128515750463,Caliaeschna_microstigma:0.02700416795765911079)48:0.00353095803322034775,(Gomphaeschna_furcillata:0.05238727036237231932,(Phyllopetalia_apicalis:0.04469416902900155697,((Epiophlebia_superstes:0.06297790651583036470,(Pyrrhosoma_nymphula:0.09173124368912403959,Calopteryx_splendens:0.14183661629340690857)100:0.18708141195892946662)89:0.01167857350847462811,((((((((Tramea_calverti:0.05247652599021314368,(Macrodiplax_cora:0.04559171522106892499,Urothemis_signata:0.02875409727328089374)100:0.02188977527786966151)55:0.00492946378559573715,(Tholymis_citrina:0.09974841822545829628,(Chalcostephia_flavifrons:0.03980959641422936179,Brachydiplax_chalybea_flavovittata:0.07051194550205633349)100:0.02104389738208293711)56:0.00545240285842871729)32:0.00412385989267832678,((((Cyanothemis_simpsoni:0.05590372563043549681,((Agrinoptera_insignis:0.02310876865638315444,(((Orthemis_cultriformis:0.01034469965748437310,Orthemis_discolor:0.01480963939872771522)100:0.01218904145029646967,Misagria_parana:0.04189274451356022472)94:0.01075861160462701985,Cratilla_metallica:0.02731474553741900305)45:0.00219851757773054362)54:0.00361590958546431163,(Hadrothemis_infesta:0.06535294490386703292,((Thermothemis_madagascariensis:0.05845153907688967893,Allorhizucha_preussi:0.04291400511344094226)78:0.00701053930493881865,((Lyriothemis_elegantis:0.03808958612930520016,Ladona_fulva:0.01633764922609343487)77:0.00553400603561867831,((Orthetrum_albistylum:0.02833197826772471464,Ladona_depressa:0.02046016402901221568)55:0.00239931096790368644,Libellula_quadrimaculatus:0.02600453161034619459)29:0.00157871214003928021)92:0.00688645759459978468)66:0.00275369543318970981)42:0.00143538865968803153)95:0.00883941509295779922)78:0.00741592132097721683,(Nannophya_pygmaea:0.04963888155261948071,((Acisoma_panorpoides:0.01974822032906444272,Acisoma_trifidum:0.02448901723856680007)100:0.01347877245755461396,Rhodothemis_rufa:0.03718854695724767290)100:0.02232925764911195682)99:0.01537839304537465604)22:0.00203148130161152343,(Diastatops_pullata:0.09443991271789489717,(Zygonix_torridus:0.06910847928569503751,(Trithemis_africana:0.02721881805494097070,Trithemis_aurora:0.01603869307565310501)100:0.04340214661252971007)92:0.01038614836788996632)32:0.00595292386811299094)37:0.00430515174052366334,(Nothiothemis_robertsi:0.03353100905353536415,Tetrathemis_irregular:0.04387859428595033973)100:0.02966330844237504219)10:0.00111976365338115600)84:0.00683743880524367333,((Ryothemis_fuliginosa:0.01887165514054817139,Ryothemis_variegata_imperatrix:0.00941542015627193883)100:0.01988230338518801391,((Sympetrum_danae:0.01795367657088613178,(Sympetrum_vulgatum:0.00939745121753529991,(Sympetrum_striolatum:0.01607045577069369721,(Sympetrum_meridonale:0.02059088569866915699,Sympetrum_sanguineum:0.01526063427124693846)89:0.00418527694535320797)41:0.00168164421145045560)98:0.00664059622765202952)100:0.01776864774673015193,(Celithemis_elisa:0.04777061005691094625,(Leucorrhinia_dubia:0.00491335354006182824,Leucorrhinia_pectoralis:0.00680123981879203043)100:0.02006255361694280967)50:0.00750793383100660256)100:0.01735910913122454269)51:0.00482922972955145916)100:0.05486296253657678423,(((Macromia_amphigena:0.01977552883438893350,Macromia_splendens:0.02581139181754620385)100:0.02250038313385364572,Phyllomacromia_sp.:0.07033398504307997179)100:0.06652875229977156524,(((Somatochlora_alpestris:0.03255594652211846879,((Somatochlora_flavomaculatus:0.01183900175228072213,Somatochlora_metallica:0.01333470251268056329)75:0.00307778778946056356,Cordulia_aenea_amurensis:0.01579100939041419224)58:0.00215527438008583259)100:0.02822504323736425152,(((Epitheca_bimaculata:0.01981970921670766703,Epicordulia_princeps:0.01134639535363387783)100:0.01214902773563716377,(Tetragoneura_canis:0.00490302059306595671,Tetragoneura_cynosura:0.00231974930107806511)99:0.01140716755146613075)99:0.02077078023821475952,Epitheca_marginata:0.13829032377582173297)93:0.01440796562225562724)90:0.01231217163266411056,(Hemicorculia_mindana_nipponica:0.00746609848886787327,Hemicordulia_okinawensis:0.02898092499153141072)100:0.05744925008073050593)100:0.07191036460973468381)58:0.00977872447843582647)76:0.00711035133261380108,(((Gomphomacromia_paradoxa:0.02599925649524173488,(Eusynthemis_guttata:0.03503808577436434007,Synthmis_eustalacta:0.03914800810257836744)92:0.01583593375487255331)100:0.02041726430049457114,Idomacromia_proavita:0.06274439376193864659)49:0.00593001291446698837,Oxygastra_curtisii:0.07078514621459214284)53:0.00459880093238457591)100:0.05565770567504302324,((Neopetalia_punctata:0.05610322578237159769,Chlorogomphus_brunneus:0.08997777570412619774)52:0.00446104053962286928,(Cordulegaster_maculatus:0.02629406497045103444,(Cordulegaster_picta:0.00309072162395834446,(Cordulegaster_boltoni:0.00689512855706544189,Anotogaster_sieboldi:0.01286970467998543345)55:0.00235106990857342733)100:0.02000403285646288123)100:0.04245011604575809477)47:0.00486625890078257184)76:0.01076092987944453176,(((Hemigomphus_heterclytus:0.07542392312506310259,((Neogomphus_edenticulatus:0.02918353190570695602,Progomphus_obscurus:0.08642897201443458521)67:0.00823867621020116410,Lindenia_tetraphylla:0.05774047138599026907)62:0.00654421148957554013)100:0.01976306833910453781,(((Stylogomphus_shirizu:0.02277229819074403847,Lanthus_albistylus:0.04044504515256640287)100:0.04201088617431507355,Hagenius_brevistylus:0.06612798994811203146)67:0.01033423892433688908,(((Stylurus_intricatus:0.01257770021411329549,Stylurus_nagoyanus:0.02255936191929388754)100:0.01838299720867047488,((Gomphus_vulgatissimus:0.07249551108567064972,((Gomphus_externus:0.02830998903228221231,Dromogomphus_spinosus:0.02385255807990929386)45:0.00400015451469254435,Gomphus_exilis:0.02652107023759577020)56:0.00237487745479317237)53:0.00207626870248643885,Asiagomphus_melanops:0.04498375288875788164)47:0.00534249981337751173)100:0.05031433064615774275,(((((Onychogomphus_forcipatus:0.00749158621893901942,Onychogomphus_forcipatus_unguiculatus:0.00468677250823598592)100:0.00604026166294693596,(Onychogomphus_uncatus:0.01446024100915413620,Ophiogomphus_severus:0.02434438699523192376)96:0.00730620567357478413)98:0.02063397698391874341,Onychogomphus_sp.:0.05283626940284306267)100:0.03682776995187705960,Austrogomphus_guerini:0.05340096622081343114)84:0.00685193925785975919,(Microgomphus_chelifer:0.08360837035141309437,Leptogomphus_sauteri:0.15766758454782447973)92:0.02189614365418447728)37:0.00239126090245881566)62:0.00990520543554466136)67:0.00865599222657751147)100:0.04971382309963921775,((Phenes_raptor:0.04614622505064862323,Uropetala_carovei:0.02613071901987839424)100:0.02232876147072598849,(Tanypteryx_pryeri:0.03410444195361959224,Tachopteryx_thoreyi:0.02156069238419639281)95:0.01132066690777168774)100:0.02169999651473290131)42:0.00750830365053275269)77:0.00791780974411115251)100:0.01775285145443315088)100:0.03112315468575390862)99:0.02607121000865707597)92:0.00379693622304932109)100:0.00982335461694134465)60:0.00229865223451165271)90:0.00288298816466668389)77:0.00315461342377280126)80:0.00153182843439530906,Aeshna_grandis:0.00840033866494398207);
