# Supplementary material for: Potential pitfalls of modelling ribosomal RNA data in phylogenetic tree reconstruction: Evidence from case studies in the Metazoa
Source: BMC Evol Biol. 2011 May 27;11:146. doi: 10.1186/1471-2148-11-146 (PMC3123606; doi:10.1186/1471-2148-11-146)
Supplement: Additional file 2 — Tree reconstruction results. All trees (Newick le format) provided by the DNA model setups the and mixed RNA/DNA model setups of all applied data sets. [file 1471-2148-11-146-S2.ZIP › Anisoptera/RAxML_bipartitions.Anisoptera_108.RNasalsa.cut.S16Aeva.tre]

(Neogomphus_edenticulatus:0.03842602690952696270,(Lindenia_tetraphylla:0.08473241924217730925,(Hemigomphus_heterclytus:0.11021976678798617311,(((Austrogomphus_guerini:0.08313619736583771624,(((Onychogomphus_uncatus:0.01865088788719280327,Ophiogomphus_severus:0.03263874776163708941)96:0.00899833828504311740,(Onychogomphus_forcipatus:0.01039301789730542359,Onychogomphus_forcipatus_unguiculatus:0.00660653602904268025)99:0.00926081521134691256)98:0.03369826565803520774,Onychogomphus_sp.:0.07387026867803130059)100:0.04874685335886048965)68:0.01289291537833340585,(((Stylogomphus_shirizu:0.03102727162458177729,Lanthus_albistylus:0.05798217949252806175)100:0.06317938268659527290,Hagenius_brevistylus:0.09761357737639328458)72:0.02702123433577958631,((((Stylurus_intricatus:0.01788404843503998976,Stylurus_nagoyanus:0.03271438348133054452)100:0.03096208543209787514,(Gomphus_vulgatissimus:0.09782871086877455158,(Gomphus_externus:0.04158414078314103673,(Gomphus_exilis:0.03947670227355500050,Dromogomphus_spinosus:0.03302634766406600114)55:0.00383684494016922270)66:0.00430160108199477767)69:0.00398548205805656416)50:0.01498482375778406248,Asiagomphus_melanops:0.05062123541577719793)100:0.06448453763958844620,(Microgomphus_chelifer:0.12655609515025131873,Leptogomphus_sauteri:0.23140792151011482791)89:0.03132543895802095829)43:0.00555747545536966567)32:0.01129292747315791511)49:0.00727123377777447871,((((Tachopteryx_thoreyi:0.02845737227730602351,Tanypteryx_pryeri:0.05077133024700855590)96:0.01847374598404688192,(Uropetala_carovei:0.03658548072524096112,Phenes_raptor:0.06848313542398344611)100:0.03429325934448881896)100:0.03912488904627569458,(((Oxygastra_curtisii:0.10408011458867433285,(Idomacromia_proavita:0.09865925002829249724,((Synthmis_eustalacta:0.06002214136637056691,Eusynthemis_guttata:0.05363483827681431171)97:0.02535975355597330436,Gomphomacromia_paradoxa:0.04075736221542771570)100:0.03276681409832666453)39:0.01010160310632909203)55:0.00680269710387589044,(((Macromia_amphigena:0.02691961061688036283,Macromia_splendens:0.04278699393418789604)100:0.03519266233659208709,Phyllomacromia_sp.:0.10118628201268869971)100:0.11486722896808850003,((((((Tramea_calverti:0.07623273442534876654,(Zygonix_torridus:0.10060334180918086011,(Trithemis_africana:0.03881829778406960946,Trithemis_aurora:0.02423396529363993843)100:0.06472734074690551787)95:0.01425819160430702795)36:0.00994918170609603025,(Macrodiplax_cora:0.06458472001675985563,Urothemis_signata:0.03888971188158996811)100:0.03841344207436198782)24:0.00601895702079305490,((Cyanothemis_simpsoni:0.08773765419021870016,(((Hadrothemis_infesta:0.09160140070943055546,((Libellula_quadrimaculatus:0.03496624264500133861,((Orthetrum_albistylum:0.04099593523214158097,Ladona_depressa:0.03170166705328372053)57:0.00550019797808362458,(Ladona_fulva:0.02426839060973392734,Lyriothemis_elegantis:0.05497535090138072622)69:0.00784316636137465106)48:0.00360903965438674279)83:0.00757132067574339471,(Thermothemis_madagascariensis:0.08809749241269214382,Allorhizucha_preussi:0.06097189325303810359)63:0.01046879689548270258)54:0.00482213193438783567)56:0.00370607207451374709,(Cratilla_metallica:0.03729830240138894831,(Misagria_parana:0.06703272447281773128,(Orthemis_discolor:0.02268650931135432480,Orthemis_cultriformis:0.01427053472163252075)100:0.01899790083149712622)94:0.01830969452105425319)49:0.00836517288037853975)51:0.00518071610478382065,Agrinoptera_insignis:0.03039596888408718431)94:0.01492576864091802076)63:0.01199520400187918667,((Nannophya_pygmaea:0.07635361864410369903,((Acisoma_trifidum:0.03454361535039143088,Acisoma_panorpoides:0.02987393778356131971)100:0.02303008145917709651,Rhodothemis_rufa:0.04781649162035912087)100:0.03263666586933714614)94:0.01628097675889772153,Diastatops_pullata:0.13699691302690752970)21:0.00626929659562497875)52:0.00939097628377018150)22:0.00349440345580296014,((Tetrathemis_irregular:0.06743532042106700763,Nothiothemis_robertsi:0.05086542525163550293)100:0.04559414561306801561,(Tholymis_citrina:0.15168798694266261151,(Chalcostephia_flavifrons:0.06283770727816445634,Brachydiplax_chalybea_flavovittata:0.10332348655434203666)99:0.02950519854857200711)51:0.00644615868222519345)31:0.00705915347868834708)71:0.00927821203328631564,(((Sympetrum_danae:0.02593297687370122243,((Sympetrum_sanguineum:0.02226427484213640978,Sympetrum_meridonale:0.02866150770442119772)82:0.00628056851068213226,(Sympetrum_striolatum:0.02264836880215022330,Sympetrum_vulgatum:0.01224824690950480216)57:0.00277661075353355770)98:0.00897904544308692452)100:0.02514812796074269996,(Celithemis_elisa:0.07078087351354908630,(Leucorrhinia_dubia:0.00641814778882893351,Leucorrhinia_pectoralis:0.01007393266764153306)100:0.03091388423169187313)75:0.01045477632800348444)100:0.02240654256305648837,(Ryothemis_variegata_imperatrix:0.01529214737195699197,Ryothemis_fuliginosa:0.02876351855224134127)100:0.03424478016792199125)51:0.00754054091232653299)100:0.07361412165162697918,((Hemicorculia_mindana_nipponica:0.01183931639932975406,Hemicordulia_okinawensis:0.03728462364598213175)100:0.07813326352685856513,((Cordulia_aenea_amurensis:0.02104263808674695577,(Somatochlora_alpestris:0.04792456986478371012,(Somatochlora_metallica:0.02008724235809985006,Somatochlora_flavomaculatus:0.01589674825120594714)75:0.00419965843587033916)39:0.00123393225095504437)100:0.04178795735641919334,(Epitheca_marginata:0.18594098895995792020,((Epicordulia_princeps:0.01631347685303035505,Epitheca_bimaculata:0.02688399024718857513)100:0.01785474299987428737,(Tetragoneura_canis:0.00647200422833290722,Tetragoneura_cynosura:0.00353658522688079591)100:0.01566374647639023898)100:0.03288347147185510105)94:0.01880083198200867278)87:0.01840195111896514649)100:0.11872496476286373279)37:0.01164084067883426957)82:0.01432833680176050922)100:0.08182964883289164937,((Cordulegaster_maculatus:0.03730988820037505621,(Cordulegaster_picta:0.00450092195714649288,(Anotogaster_sieboldi:0.01750326857868490099,Cordulegaster_boltoni:0.01016971367081855732)71:0.00355964623584303615)100:0.03080218714430220731)100:0.06411448429371925661,(Chlorogomphus_brunneus:0.13847771424525723294,Neopetalia_punctata:0.08253334937038439567)47:0.00922560512966255630)68:0.01410998678918896042)71:0.01443752562215115665)28:0.00672104612420673566,((Epiophlebia_superstes:0.09233924856560128680,(Pyrrhosoma_nymphula:0.11024604584910875638,Calopteryx_splendens:0.20005964381503649197)100:0.26477006782743134350)94:0.02291428452040658592,(Phyllopetalia_apicalis:0.06704942323164699014,(Gomphaeschna_furcillata:0.07561386775717544861,((Caliaeschna_microstigma:0.03557604882010936831,Boyeria_irene:0.03016534097584948684)51:0.00500374077569982773,(((Anax_parthenope:0.02120484736981963561,(Anax_imperator:0.00603845635968069949,Anax_congoliath:0.01654852222345479934)100:0.00885768039803232730)100:0.01345725876558180774,((Anaciaeshna_isoceles:0.02540395464640175446,((Aeshna_juncea:0.00735885961015054092,Aeshna_grandis:0.01171020901106522259)70:0.00186108770593516621,(Aeshna_mixta:0.00530800734487617363,Aeshna_affinis:0.02772774557160467487)76:0.00464767375756483525)86:0.00483052745409465537)92:0.00378169942461744875,Gynacantha_japonica:0.02799089569505957761)61:0.00257118510378661572)100:0.01425126526524971363,Brachytron_pratense:0.01606112223940490621)91:0.00655767454239002904)99:0.03518421237836389520)100:0.04862919087879602476)100:0.02653941512835498659)81:0.01156139543309582865)100:0.08368183819880246899)99:0.03372907739330669591)66:0.01216821028252310435)61:0.01330649488926012765,Progomphus_obscurus:0.12509931164220125521);
