# Supplementary material for: Potential pitfalls of modelling ribosomal RNA data in phylogenetic tree reconstruction: Evidence from case studies in the Metazoa
Source: BMC Evol Biol. 2011 May 27;11:146. doi: 10.1186/1471-2148-11-146 (PMC3123606; doi:10.1186/1471-2148-11-146)
Supplement: Additional file 2 — Tree reconstruction results. All trees (Newick le format) provided by the DNA model setups the and mixed RNA/DNA model setups of all applied data sets. [file 1471-2148-11-146-S2.ZIP › Anisoptera/RAxML_bipartitions.Anisoptera_108.RNasalsa.cut.S16Beva.tre]

(Pyrrhosoma_nymphula:0.06594934780872720170,(Epiophlebia_superstes:0.04969087132706324211,(((((Oxygastra_curtisii:0.05653633103108360314,(Idomacromia_proavita:0.05432258249783397663,(Gomphomacromia_paradoxa:0.02420938549132236814,(Synthmis_eustalacta:0.03378917647617431935,Eusynthemis_guttata:0.02979971538833632236)90:0.01246690481783502627)100:0.01738274042602379332)29:0.00449726283319611814)48:0.00516415222356513600,((((Ryothemis_variegata_imperatrix:0.00825924191537317012,Ryothemis_fuliginosa:0.01667504173337937962)100:0.01677395257448818788,((Sympetrum_danae:0.01536708636871337783,(Sympetrum_vulgatum:0.00787750256671833696,(Sympetrum_striolatum:0.01425713769285457885,(Sympetrum_sanguineum:0.01327069129255568566,Sympetrum_meridonale:0.01780947485659966148)63:0.00370150112187490150)37:0.00143212478535824296)91:0.00583813494365241839)100:0.01437244176673065955,(Celithemis_elisa:0.03984841213743266219,(Leucorrhinia_dubia:0.00433682731683213141,Leucorrhinia_pectoralis:0.00593885455643812076)100:0.01845047360716767573)66:0.00666962725504984064)100:0.01337885666873977163)48:0.00445766116827732341,(((((Macrodiplax_cora:0.03442687100015177221,Urothemis_signata:0.02603236357607615140)100:0.01963481008079349943,(Tramea_calverti:0.03907994882100269268,((Trithemis_africana:0.02151761395446358943,Trithemis_aurora:0.01519995253329154729)100:0.03564980136071865813,Zygonix_torridus:0.05527773053717662671)94:0.00834557683478169728)51:0.00590529922801157070)21:0.00302205705518710779,((Diastatops_pullata:0.07376993173534404646,(Nannophya_pygmaea:0.03934601925015152046,((Acisoma_trifidum:0.02054937426929467209,Acisoma_panorpoides:0.01725258138137698849)100:0.01188329104349182021,Rhodothemis_rufa:0.02792851421425033426)100:0.01735056323992809763)91:0.01031877105012865732)25:0.00456276347806815023,(Cyanothemis_simpsoni:0.04663566854997592409,(((Libellula_quadrimaculatus:0.02020921964936365708,((Orthetrum_albistylum:0.02397176887356432945,Ladona_depressa:0.01794043887727225089)45:0.00335448807800209619,(Ladona_fulva:0.01377105902953794890,Lyriothemis_elegantis:0.03250739619518963619)70:0.00447129661619362784)27:0.00181223994124113060)81:0.00475881579399607506,(Thermothemis_madagascariensis:0.05172185988908883231,(Hadrothemis_infesta:0.04793678826133986048,Allorhizucha_preussi:0.03398113647417347338)38:0.00364566315598567441)40:0.00297938550572024539)48:0.00359825670493453716,((Misagria_parana:0.03811928604707436746,(Orthemis_cultriformis:0.00758612233576013827,Orthemis_discolor:0.01411095672947995303)100:0.01064393896224560300)94:0.01098903449964832614,(Agrinoptera_insignis:0.01702519804678452250,Cratilla_metallica:0.02322023122673954471)27:0.00127169267297568673)58:0.00464351599673291666)97:0.00781742235534955976)50:0.00697679892812262583)52:0.00454810715336302802)24:0.00390272683142441545,(Tholymis_citrina:0.08225877775065268405,(Tetrathemis_irregular:0.03821982081706296053,Nothiothemis_robertsi:0.02769035328000630375)100:0.02131538415678184764)15:0.00419094062059670574)35:0.00334121607743556983,(Brachydiplax_chalybea_flavovittata:0.05641521100530342420,Chalcostephia_flavifrons:0.03434284068824080410)99:0.01971672392038906207)67:0.00439445784973211545)100:0.04073815655127564772,(((Hemicordulia_okinawensis:0.02333716571111491694,Hemicorculia_mindana_nipponica:0.00676114264653952281)100:0.04377019193503568079,((Cordulia_aenea_amurensis:0.01259485801787169242,((Somatochlora_flavomaculatus:0.00966186313188516221,Somatochlora_metallica:0.01231392002599579830)53:0.00236562462462253488,Somatochlora_alpestris:0.02893377286188699229)47:0.00083895960871835362)100:0.02288324127733118440,(((Tetragoneura_cynosura:0.00235781754913156434,Tetragoneura_canis:0.00389659063464566904)100:0.00916260573536047465,(Epitheca_bimaculata:0.01672816110908922904,Epicordulia_princeps:0.01019939045441360659)100:0.01115993536054233834)100:0.02146646567599103800,Epitheca_marginata:0.10548350862732089328)90:0.00977771681329150412)85:0.01073687387613578119)100:0.05914077174307640766,((Macromia_amphigena:0.01762186470379657408,Macromia_splendens:0.02321952467238512507)99:0.01901291435363677146,Phyllomacromia_sp.:0.05826267992654950850)100:0.05255955565073753416)26:0.00697081075121076376)50:0.00749450440282595307)100:0.03916499484219607141,(((Cordulegaster_picta:0.00264947144902848803,(Anotogaster_sieboldi:0.01054749225468966725,Cordulegaster_boltoni:0.00611570833119120128)67:0.00219908248259832869)100:0.01664256356917182336,Cordulegaster_maculatus:0.02174984281158872171)100:0.03597156473196797682,(Neopetalia_punctata:0.04287658196951413259,Chlorogomphus_brunneus:0.07298595900079096754)49:0.00575620104457207939)58:0.00690362340913419290)85:0.00668790455630312308,(((Tanypteryx_pryeri:0.02855051854544186224,Tachopteryx_thoreyi:0.01731332539049834293)91:0.00871948904062068951,(Phenes_raptor:0.03823999295993747022,Uropetala_carovei:0.02158290551897842913)100:0.01837610094352342544)100:0.01995085861602613475,(((Hagenius_brevistylus:0.05498845031364006652,(Lanthus_albistylus:0.03579726867422881181,Stylogomphus_shirizu:0.01818025947518808402)100:0.03456948906448691072)64:0.01205968235312836721,(((Microgomphus_chelifer:0.07130623997874170616,Leptogomphus_sauteri:0.12501048853124957505)80:0.01514645836314931424,((Stylurus_intricatus:0.01160680789717547304,Stylurus_nagoyanus:0.01963207049065613177)100:0.01422334508834364325,((Gomphus_exilis:0.02347685070137878888,(Gomphus_externus:0.02444761080394912411,Dromogomphus_spinosus:0.02103941172028259837)43:0.00313422636020625192)65:0.00274052664090505046,(Gomphus_vulgatissimus:0.05790712895617766004,Asiagomphus_melanops:0.03576588425546922689)26:0.00154237260674119892)83:0.00698543656315426392)100:0.03659775225036500379)56:0.00591067314355756164,(Austrogomphus_guerini:0.04526003643713211871,(Onychogomphus_sp.:0.04181794071366423671,((Ophiogomphus_severus:0.01976544621586578607,Onychogomphus_uncatus:0.01148803371061993435)97:0.00649018395535813555,(Onychogomphus_forcipatus:0.00680173974600843841,Onychogomphus_forcipatus_unguiculatus:0.00419688185952739757)100:0.00506130121058494253)100:0.01984408882508472902)100:0.02742457748426231287)64:0.00569480652165608048)29:0.00805752745249601124)44:0.00480331068536208380,(Hemigomphus_heterclytus:0.05890717079714740539,((Progomphus_obscurus:0.07072222149000520486,Neogomphus_edenticulatus:0.02346353871146966003)76:0.00634761734029631961,Lindenia_tetraphylla:0.04937062822475551255)71:0.00710233054696516545)97:0.01705043814720275802)100:0.03969452470524763299)63:0.00616652906114123142)81:0.00715085113171445678,(Phyllopetalia_apicalis:0.03757070166794939520,(Gomphaeschna_furcillata:0.04342066642911979191,((Brachytron_pratense:0.00889136695507480347,((Anax_parthenope:0.01272407737462651241,(Anax_imperator:0.00371141813427563983,Anax_congoliath:0.00986173713274215297)100:0.00502520963519693682)100:0.00808765892003194230,(Gynacantha_japonica:0.01676864771423815237,(((Aeshna_mixta:0.00335973394857407145,Aeshna_affinis:0.01664157446241732244)66:0.00276800570916033856,(Aeshna_grandis:0.00728211741058485025,Aeshna_juncea:0.00454926749937141408)55:0.00123019926353573898)84:0.00297591923698145794,Anaciaeshna_isoceles:0.01519604829002989786)93:0.00236170595711607647)68:0.00156790906756255378)100:0.00833885119266291816)89:0.00352786461370649829,(Boyeria_irene:0.01788420103776128256,Caliaeschna_microstigma:0.02153060929154696629)66:0.00286424117121878699)100:0.01990489907671415606)100:0.02637172555375010344)100:0.01399640856532432219)86:0.01186041487214669135)100:0.13950304975766977811,Calopteryx_splendens:0.12037439059639702676);
