# Supplementary material for: Potential pitfalls of modelling ribosomal RNA data in phylogenetic tree reconstruction: Evidence from case studies in the Metazoa
Source: BMC Evol Biol. 2011 May 27;11:146. doi: 10.1186/1471-2148-11-146 (PMC3123606; doi:10.1186/1471-2148-11-146)
Supplement: Additional file 2 — Tree reconstruction results. All trees (Newick le format) provided by the DNA model setups the and mixed RNA/DNA model setups of all applied data sets. [file 1471-2148-11-146-S2.ZIP › Anisoptera/RAxML_bipartitions.Anisoptera_108.RNasalsa.cut.S16eva.tre]

((Progomphus_obscurus:0.06424542371535174601,Neogomphus_edenticulatus:0.02234025229197804385)60:0.00584439710050755484,(Hemigomphus_heterclytus:0.05969020640752877721,(((Hagenius_brevistylus:0.05147541789802174278,(Lanthus_albistylus:0.03010224855994619864,Stylogomphus_shirizu:0.01762952598304891316)100:0.03430771392527475622)81:0.01185717952283710588,(((Asiagomphus_melanops:0.02780575668162077463,((Gomphus_vulgatissimus:0.04910693161435452508,((Dromogomphus_spinosus:0.01839897681843418592,Gomphus_exilis:0.02089047854353067585)55:0.00246709362286227007,Gomphus_externus:0.02222104281295919984)64:0.00242318859693279763)72:0.00243997294000435853,(Stylurus_nagoyanus:0.01696498929455241000,Stylurus_intricatus:0.00973026566048816773)100:0.01623869227743837684)60:0.00735725422394693275)100:0.03236389327184943654,(Leptogomphus_sauteri:0.11708854391506454129,Microgomphus_chelifer:0.06390888358570893935)93:0.01544861100868912505)61:0.00526668185481123877,(Austrogomphus_guerini:0.04253708080929187452,(((Onychogomphus_uncatus:0.01022930254200085133,Ophiogomphus_severus:0.01863335452280244497)95:0.00577317535802396916,(Onychogomphus_forcipatus:0.00568959506656960701,Onychogomphus_forcipatus_unguiculatus:0.00376985412333874026)99:0.00453285816563071299)97:0.01826164943308434402,Onychogomphus_sp.:0.03842836129902726938)100:0.02709685727112986706)74:0.00376557926898483768)39:0.00587171714505203054)56:0.00384402453419869453,(((((((((Sympetrum_danae:0.01408252485943211306,((Sympetrum_striolatum:0.01228244613716823058,Sympetrum_vulgatum:0.00683120961201749179)66:0.00141412181206657648,(Sympetrum_meridonale:0.01559591168328669508,Sympetrum_sanguineum:0.01198223703275314717)85:0.00340790381617489492)99:0.00501185332697860926)100:0.01359409265778432560,((Leucorrhinia_dubia:0.00388248016150903987,Leucorrhinia_pectoralis:0.00529276790063795428)100:0.01649873763936659729,Celithemis_elisa:0.03739135547278946148)73:0.00481847446676466305)100:0.01089199543591537651,(Ryothemis_fuliginosa:0.01599310891940827761,Ryothemis_variegata_imperatrix:0.00849842047774382846)100:0.01767509926639833015)67:0.00507424190813256584,((((Macrodiplax_cora:0.03464748373746503324,Urothemis_signata:0.02118495807545574608)100:0.01916086428347094084,(Tramea_calverti:0.03949680795881597983,(Zygonix_torridus:0.05111957875692393211,(Trithemis_aurora:0.01343564140149001648,Trithemis_africana:0.02007724386680324880)100:0.03319105456406510474)95:0.00706818087442459293)40:0.00433142966986120505)30:0.00174837494013699237,((Diastatops_pullata:0.07033802029793864707,(Nannophya_pygmaea:0.04068264384211245366,(Rhodothemis_rufa:0.02328885640654046463,(Acisoma_trifidum:0.01897814344961244043,Acisoma_panorpoides:0.01611676950100085493)100:0.01214612034828293184)100:0.01551714453770967027)98:0.00802914467092618808)27:0.00286332078697706547,(Cyanothemis_simpsoni:0.04630023990375360665,((Hadrothemis_infesta:0.05177383812143370595,((Thermothemis_madagascariensis:0.04617210726033747770,Allorhizucha_preussi:0.03413723590108232869)64:0.00538713313370134915,((Ladona_fulva:0.01442913631061399499,Lyriothemis_elegantis:0.03060706556394595518)57:0.00399139598724235645,(Libellula_quadrimaculatus:0.02000122197494846182,(Orthetrum_albistylum:0.02278128563882609106,Ladona_depressa:0.01818657781405604024)50:0.00329965080367192491)25:0.00184882636138990696)82:0.00430570574655639565)51:0.00193447088110142488)51:0.00212822524618350292,(((Misagria_parana:0.03538414031802621790,(Orthemis_cultriformis:0.00774439439499147002,Orthemis_discolor:0.01312082846070621381)99:0.01048533217802132683)93:0.01006038883272284204,Cratilla_metallica:0.02132930942207979935)56:0.00292230947204727984,Agrinoptera_insignis:0.01597308132344072568)41:0.00387665567554461949)93:0.00668131099011693048)59:0.00717668864434557914)49:0.00348730221863082553)22:0.00190322320696974007,((Tetrathemis_irregular:0.03457659290582293377,Nothiothemis_robertsi:0.02643549317715925343)100:0.02227175356990288013,((Chalcostephia_flavifrons:0.03117030410718083649,Brachydiplax_chalybea_flavovittata:0.05396072699119244115)100:0.01563845377556834920,Tholymis_citrina:0.07724251030548667796)58:0.00410384637405840618)32:0.00290850616207944009)67:0.00470030166595956488)100:0.03818569111518759635,(((Macromia_splendens:0.02150958322659405828,Macromia_amphigena:0.01412043980161121169)100:0.01741854917439384157,Phyllomacromia_sp.:0.05002034295162487154)100:0.04978811069146714396,((Hemicorculia_mindana_nipponica:0.00563514066655564083,Hemicordulia_okinawensis:0.01982624235553809636)100:0.03865159811886727248,((Cordulia_aenea_amurensis:0.01129211871838393076,((Somatochlora_flavomaculatus:0.00896138915719099823,Somatochlora_metallica:0.01082132631333837872)77:0.00207493719958274552,Somatochlora_alpestris:0.02477151182218214481)55:0.00091594933143875664)100:0.02213672542538875840,(Epitheca_marginata:0.09079639798799651884,((Epicordulia_princeps:0.00842308948723187803,Epitheca_bimaculata:0.01430850446466900086)100:0.00892579355038237120,(Tetragoneura_cynosura:0.00186190027621569061,Tetragoneura_canis:0.00329981105477773545)100:0.00902982602371339704)100:0.01712409455597330848)93:0.00900258160460608477)86:0.01053806632686737736)100:0.05375982990504701159)39:0.00794567824524345691)89:0.00921632434328319670,(Oxygastra_curtisii:0.05565216456660820876,(Idomacromia_proavita:0.05587731331551595848,(Gomphomacromia_paradoxa:0.02101072305757848910,(Synthmis_eustalacta:0.03308608454598729876,Eusynthemis_guttata:0.02794588712468235384)95:0.01232021265380069119)100:0.01594915031954562828)52:0.00507169716683959337)58:0.00332588832299261956)100:0.03903090789074498829,((Cordulegaster_maculatus:0.01846869672284331965,(Cordulegaster_picta:0.00273432044719047274,(Anotogaster_sieboldi:0.00911495851682720543,Cordulegaster_boltoni:0.00541857755231119412)68:0.00175520834400400808)100:0.01516286372428601176)100:0.02935765166907511325,(Chlorogomphus_brunneus:0.07109607177574683856,Neopetalia_punctata:0.04426027900466754372)42:0.00342514300739555841)78:0.00639308448731024104)76:0.00473642228842967739,((Tachopteryx_thoreyi:0.01679962034588799655,Tanypteryx_pryeri:0.02554535034432914298)94:0.00973374834764004909,(Uropetala_carovei:0.02006887980335636881,Phenes_raptor:0.03532109941881517862)100:0.01858696103002408298)100:0.01907565278926702523)38:0.00287210080823075125,((Epiophlebia_superstes:0.05008693025886352262,(Pyrrhosoma_nymphula:0.05071941401698335655,Calopteryx_splendens:0.09985007287778542573)100:0.13282868317902590816)94:0.01060916580428196247,(Phyllopetalia_apicalis:0.03562712618070677101,(Gomphaeschna_furcillata:0.03652124645205493542,((Brachytron_pratense:0.00857305903587322025,((Anax_parthenope:0.01076115257108446570,(Anax_congoliath:0.00872907284589194768,Anax_imperator:0.00320311350403781805)100:0.00463737412216282813)100:0.00743420187996257989,((((Aeshna_affinis:0.01458957483832272646,Aeshna_mixta:0.00292908370875685472)77:0.00243015012397153254,(Aeshna_grandis:0.00622404408974592226,Aeshna_juncea:0.00396698469943409116)78:0.00112002235981218832)82:0.00259104427482096181,Anaciaeshna_isoceles:0.01340453595394493561)91:0.00204142470579944625,Gynacantha_japonica:0.01452005034582977937)59:0.00145034586756629335)100:0.00755742210900391120)93:0.00386059996774983224,(Caliaeschna_microstigma:0.01905279786046868915,Boyeria_irene:0.01577375274475397923)65:0.00225060125276431043)100:0.01849560771523230465)100:0.02287008528641899449)100:0.01169845281955103795)86:0.00490319679502916606)100:0.03736417311461349283)100:0.01671592886247750750)68:0.00542695229529326691,Lindenia_tetraphylla:0.04588746144909110203);
