# Supplementary material for: Potential pitfalls of modelling ribosomal RNA data in phylogenetic tree reconstruction: Evidence from case studies in the Metazoa
Source: BMC Evol Biol. 2011 May 27;11:146. doi: 10.1186/1471-2148-11-146 (PMC3123606; doi:10.1186/1471-2148-11-146)
Supplement: Additional file 2 — Tree reconstruction results. All trees (Newick le format) provided by the DNA model setups the and mixed RNA/DNA model setups of all applied data sets. [file 1471-2148-11-146-S2.ZIP › Anisoptera/RAxML_bipartitions.Anisoptera_108.RNasalsa.cut.S6Aeva.tre]

(((Anax_parthenope:0.00773374432241114018,(Anax_congoliath:0.01040091582385673126,Anax_imperator:0.00294395102408357215)99:0.00374514127755158632)100:0.00834396706832364957,((Anaciaeshna_isoceles:0.01460056765208925765,((Aeshna_grandis:0.00624431741702889676,Aeshna_juncea:0.00459507180013239095)46:0.00059516119269941705,(Aeshna_mixta:0.00297372478595868623,Aeshna_affinis:0.01506564187893068285)82:0.00326635245158941531)82:0.00293728047157670391)91:0.00248343103757671813,Gynacantha_japonica:0.01581812509488616722)55:0.00131841917510959299)100:0.00743167503703905542,((Boyeria_irene:0.01565733012855379663,Caliaeschna_microstigma:0.01965711246179278199)79:0.00269516517187979882,(Gomphaeschna_furcillata:0.03479876984167509790,(Phyllopetalia_apicalis:0.03588312811682814463,((Epiophlebia_superstes:0.04584643555629516753,(Pyrrhosoma_nymphula:0.05854596293649743516,Calopteryx_splendens:0.11166730527800368400)100:0.13434454634928960637)92:0.01381889479526465271,(((((Cordulegaster_maculatus:0.02446823699954360498,(Anotogaster_sieboldi:0.00957858717336551591,(Cordulegaster_picta:0.00436865414704993432,Cordulegaster_boltoni:0.00632170881592157303)49:0.00138654150402999225)99:0.01613341498878241922)100:0.03155679470341985621,(Neopetalia_punctata:0.04147613711728340147,Chlorogomphus_brunneus:0.07147694374106842996)42:0.00418029617323593429)58:0.00443314839419933510,((((((((Nannophya_pygmaea:0.03941720666683052460,(Rhodothemis_rufa:0.02396820536875266666,(Acisoma_panorpoides:0.01733679436776731919,Acisoma_trifidum:0.01748083946563976435)99:0.01157969507090557230)100:0.01691859910490957006)93:0.00736610986747455142,Diastatops_pullata:0.06924361916223339963)60:0.00445216004432967896,(((((Misagria_parana:0.03675730867951593206,(Orthemis_discolor:0.01257228893172234949,Orthemis_cultriformis:0.00725246350117037582)98:0.00915304145368094936)92:0.00989299259483758867,Cratilla_metallica:0.01816807158254204330)71:0.00582372183545444653,(((Libellula_quadrimaculatus:0.01791288816500661435,((Orthetrum_albistylum:0.02384408542619781760,Ladona_depressa:0.01572946369059724861)57:0.00320272980225859124,(Lyriothemis_elegantis:0.03059172666745635372,Ladona_fulva:0.01418191078720186342)58:0.00362722163848058733)34:0.00185522410108774770)74:0.00389479347312502193,(Allorhizucha_preussi:0.03254080137973714565,Thermothemis_madagascariensis:0.04642177751795537044)72:0.00589786959244965620)30:0.00206132631316646806,Hadrothemis_infesta:0.04999075799904179052)41:0.00125701038396688436)24:0.00311329557994013181,Agrinoptera_insignis:0.01665873728277646876)78:0.00684888404310816327,Cyanothemis_simpsoni:0.04647304777482535315)59:0.00515550252445329347)40:0.00412780988639798504,(((Zygonix_torridus:0.05232519469424418146,(Trithemis_africana:0.01998105637026354256,Trithemis_aurora:0.01437305253272165052)100:0.03625772762054500081)54:0.00808707912034049153,((Macrodiplax_cora:0.03356385558695823557,Urothemis_signata:0.02155603562474912166)100:0.01788754166986810182,Tramea_calverti:0.03793410207648365007)61:0.00349219942218784813)23:0.00241178247632595774,((Nothiothemis_robertsi:0.02752629227428244132,Tetrathemis_irregular:0.03317232740384733203)100:0.02260360187765747542,((Brachydiplax_chalybea_flavovittata:0.05156038506720584530,Chalcostephia_flavifrons:0.03028450615061684462)100:0.01678637024265813502,Tholymis_citrina:0.07691007151767419170)66:0.00335702357182605590)27:0.00325712339052967913)9:0.00162129310920373459)88:0.00850978682872304167,(((Sympetrum_danae:0.01545563738566059671,((Sympetrum_sanguineum:0.01252143349652434269,Sympetrum_meridonale:0.01617274311922255875)94:0.00392723353122920865,(Sympetrum_striolatum:0.01194275720417382544,Sympetrum_vulgatum:0.00699581646405704211)82:0.00169137437433025260)99:0.00548091322460642766)100:0.01207145918202697996,(Celithemis_elisa:0.04052840538712567525,(Leucorrhinia_pectoralis:0.00529515500605180853,Leucorrhinia_dubia:0.00357070077694311315)100:0.01566463948349665694)54:0.00546209858161258912)96:0.01148192415458474530,(Ryothemis_fuliginosa:0.01590963941325001726,Ryothemis_variegata_imperatrix:0.00583614742589784376)100:0.01725531725778191305)53:0.00373740655625380818)100:0.03959578142516090998,(((Hemicorculia_mindana_nipponica:0.00712920883322176388,Hemicordulia_okinawensis:0.02071360714754251486)100:0.03840977929227570864,((Cordulia_aenea_amurensis:0.01202526071516389454,(Somatochlora_alpestris:0.01869173641311270076,(Somatochlora_flavomaculatus:0.00668863197079689990,Somatochlora_metallica:0.00937321367199253283)82:0.00247847716591780140)53:0.00096868922057682895)100:0.02114506050988878422,(Epitheca_marginata:0.08129098437716424097,((Epicordulia_princeps:0.00970970161320880605,Epitheca_bimaculata:0.01654990949429597374)99:0.00762997344367389620,(Tetragoneura_cynosura:0.00233907317771276779,Tetragoneura_canis:0.00280195426088553036)100:0.01016239256330018874)100:0.01743263732955603260)96:0.01186562236825797721)93:0.01030509154618753850)100:0.05579410706090764255,(Phyllomacromia_sp.:0.05399730441179664830,(Macromia_amphigena:0.01412723325495662471,Macromia_splendens:0.02025191372970269743)100:0.01814889609214009533)100:0.05329781143848695557)36:0.00778685605943307216)75:0.00703331826803050598,(Oxygastra_curtisii:0.05556637843471434746,Idomacromia_proavita:0.05266699479331875960)16:0.00147809666446866231)31:0.00895032972676233253,(Gomphomacromia_paradoxa:0.01980296331510379704,(Synthmis_eustalacta:0.03376484646232754544,Eusynthemis_guttata:0.02813199277114922237)97:0.01346679473513714108)99:0.01304062647916160410)100:0.03765428446713442456)72:0.00815675414628340596,((Phenes_raptor:0.03566099529324700396,Uropetala_carovei:0.01951830774689690060)100:0.01739396368767137310,(Tanypteryx_pryeri:0.02956167543300209158,Tachopteryx_thoreyi:0.01656730288068333085)85:0.01027892128739612242)100:0.01814679075780234810)21:0.00223959025397962256,((Hemigomphus_heterclytus:0.05787328899825257972,((Progomphus_obscurus:0.06413825198941176808,Neogomphus_edenticulatus:0.02302399729289636432)82:0.00748995906478566731,Lindenia_tetraphylla:0.04149343840955967838)79:0.00635337958664699762)99:0.01653157821722041690,(((Stylogomphus_shirizu:0.01972387209647581338,Lanthus_albistylus:0.02777755404389029709)100:0.03245979596116999738,Hagenius_brevistylus:0.04842202804181247600)88:0.01304328619204408145,((((((Dromogomphus_spinosus:0.02036469059064193593,Gomphus_externus:0.02316341672441060706)39:0.00278842676905300367,(Gomphus_vulgatissimus:0.04873802829370747075,Gomphus_exilis:0.02066224469490668403)35:0.00274211098522790303)63:0.00242378095785157578,(Stylurus_intricatus:0.01118899945798868152,Stylurus_nagoyanus:0.01634252080613337113)100:0.01759015302418731608)64:0.00668525318019456277,Asiagomphus_melanops:0.03093488776637254994)100:0.03683170262481631763,(Leptogomphus_sauteri:0.11021411243416578962,Microgomphus_chelifer:0.06476772287120091676)96:0.01814738164062762449)33:0.00435743685991124563,(Austrogomphus_guerini:0.04047422798068003175,(Onychogomphus_sp.:0.03462854959393307785,((Onychogomphus_forcipatus:0.00518049590818505691,Onychogomphus_forcipatus_unguiculatus:0.00436865791680651674)95:0.00313812873348041704,(Onychogomphus_uncatus:0.01126587298535059595,Ophiogomphus_severus:0.01957707220566496861)83:0.00704427688395737727)83:0.01465591337124831812)100:0.02960556554270186297)76:0.00546825128214037219)39:0.00679873699674627113)32:0.00239572428945418036)100:0.04182340689874908257)55:0.00505146806951837016)99:0.01163753944205617175)100:0.02230249799508623662)99:0.01954778599062979155)90:0.00213810923485661985,Brachytron_pratense:0.00719724326527612472);
