# Supplementary material for: Potential pitfalls of modelling ribosomal RNA data in phylogenetic tree reconstruction: Evidence from case studies in the Metazoa
Source: BMC Evol Biol. 2011 May 27;11:146. doi: 10.1186/1471-2148-11-146 (PMC3123606; doi:10.1186/1471-2148-11-146)
Supplement: Additional file 2 — Tree reconstruction results. All trees (Newick le format) provided by the DNA model setups the and mixed RNA/DNA model setups of all applied data sets. [file 1471-2148-11-146-S2.ZIP › Anisoptera/RAxML_bipartitions.Anisoptera_108.RNasalsa.cut.S6Beva.tre]

(Boyeria_irene:0.01740243622796767628,((Brachytron_pratense:0.00807785149844981142,((Anax_parthenope:0.00859055782142866681,(Anax_congoliath:0.01170849017847300222,Anax_imperator:0.00329088674611165404)99:0.00420677321783795039)100:0.00929489577321836527,(Gynacantha_japonica:0.01782914211371021407,(Anaciaeshna_isoceles:0.01643440144880098028,((Aeshna_affinis:0.01696148053396369371,Aeshna_mixta:0.00334626972268879923)79:0.00358915456501832488,(Aeshna_grandis:0.00694724814226570491,Aeshna_juncea:0.00517196142534332663)48:0.00064703047664974825)80:0.00333308520015300220)92:0.00278544374035318530)63:0.00161148745757473395)100:0.00804761049487226834)92:0.00248356632203543303,(Gomphaeschna_furcillata:0.03847214405337944648,(Phyllopetalia_apicalis:0.03979402391590947108,((Epiophlebia_superstes:0.05140875331990708147,(Pyrrhosoma_nymphula:0.06601718474880316490,Calopteryx_splendens:0.12721919095905145913)100:0.15300713596863996235)95:0.01462978216271064794,((((Neopetalia_punctata:0.04829927363110846084,Chlorogomphus_brunneus:0.08038066658926600050)45:0.00438670241887983460,(Cordulegaster_maculatus:0.02755440429696065507,(Anotogaster_sieboldi:0.01085405948810305027,(Cordulegaster_picta:0.00481584101078739654,Cordulegaster_boltoni:0.00715099845661024830)52:0.00142057953886168243)99:0.01779116170077050391)100:0.03551393858652682201)53:0.00674110225970748871,((Gomphomacromia_paradoxa:0.02237814974562037790,(Synthmis_eustalacta:0.03826057410613439846,Eusynthemis_guttata:0.03173300979366709684)97:0.01508597291882616577)99:0.01491020390113268097,((Oxygastra_curtisii:0.06187156525867187895,Idomacromia_proavita:0.05777798773463740933)20:0.00378651218155048657,(((Phyllomacromia_sp.:0.06174826529508075507,(Macromia_amphigena:0.01550879916720188621,Macromia_splendens:0.02309660802131149188)100:0.01992105081015970586)100:0.06486531979802152847,(((((Brachydiplax_chalybea_flavovittata:0.05854950670177305055,Chalcostephia_flavifrons:0.03445837896645438658)100:0.01881560344768460485,Tholymis_citrina:0.08692382101429595165)63:0.00472840881189784661,(Nothiothemis_robertsi:0.03010135184701084182,Tetrathemis_irregular:0.03805991624877343160)100:0.02576510953659504055)27:0.00230745021708539475,(((Tramea_calverti:0.04262941058481997669,(Macrodiplax_cora:0.03805346267702975488,Urothemis_signata:0.02381484621073726507)100:0.02000614719391463625)64:0.00508521104915960007,((Trithemis_africana:0.02243427306046843345,Trithemis_aurora:0.01638065997341831698)100:0.04046758980750152918,Zygonix_torridus:0.05972942645664729155)48:0.00945128808911570480)22:0.00192283412516610665,((Cyanothemis_simpsoni:0.05169494428296961958,((((Allorhizucha_preussi:0.03630675090262858173,Thermothemis_madagascariensis:0.05215876557783426931)81:0.00754812234322682889,(((Orthetrum_albistylum:0.02627016511679611255,Ladona_depressa:0.01778036457378961641)57:0.00270125488379297299,Libellula_quadrimaculatus:0.01943093038540002343)23:0.00223641149188738477,(Ladona_fulva:0.01598588996909851984,Lyriothemis_elegantis:0.03383463893106317122)60:0.00405340864201292513)74:0.00518967221649237632)30:0.00197510858219989739,Hadrothemis_infesta:0.05524653783184584055)41:0.00189900008927163248,(Agrinoptera_insignis:0.01781234198819135403,((Misagria_parana:0.04036012853295999070,(Orthemis_discolor:0.01354782333968614083,Orthemis_cultriformis:0.00865226047842022200)98:0.01125898004267551940)92:0.01065060960445645549,Cratilla_metallica:0.02114186687609983725)76:0.00438315928937262934)61:0.00424913079368219228)79:0.00815875844059730029)59:0.00638900435379578802,(Diastatops_pullata:0.07753515339161132225,(Nannophya_pygmaea:0.04414812506657628255,(Rhodothemis_rufa:0.02698118030993382557,(Acisoma_panorpoides:0.01994838299121561020,Acisoma_trifidum:0.01915711678555048758)99:0.01277454048091602318)100:0.01953343345255140889)95:0.00775752490380250508)67:0.00557742903914321044)35:0.00473605678578335569)15:0.00276565136374047485)89:0.00874582070529000138,(((Sympetrum_danae:0.01720070941858932445,((Sympetrum_sanguineum:0.01404430256494738731,Sympetrum_meridonale:0.01790141604267231693)95:0.00433874352549062144,(Sympetrum_striolatum:0.01338303589235574804,Sympetrum_vulgatum:0.00782493989789840964)80:0.00184376112302790424)99:0.00612655577332719969)100:0.01370477605262325309,(Celithemis_elisa:0.04569625147309108043,(Leucorrhinia_pectoralis:0.00592923388325885484,Leucorrhinia_dubia:0.00390732339420031289)100:0.01753050006747458936)56:0.00612992073907603179)96:0.01231786810939639217,(Ryothemis_fuliginosa:0.01781316769105420125,Ryothemis_variegata_imperatrix:0.00655430317265436740)100:0.02005990836702033209)46:0.00397089736641374931)100:0.03987825143388826904)50:0.00575228481465897383,((Hemicorculia_mindana_nipponica:0.00795153539470326055,Hemicordulia_okinawensis:0.02321421309979424322)100:0.04314072304334246738,((Cordulia_aenea_amurensis:0.01350302420316333400,((Somatochlora_flavomaculatus:0.00741544806522155542,Somatochlora_metallica:0.01055862160829497062)84:0.00284065074168716883,Somatochlora_alpestris:0.02112299621239038805)51:0.00102048091954402083)100:0.02349725869218630830,(Epitheca_marginata:0.09208698725527204865,((Epicordulia_princeps:0.01083889270413343139,Epitheca_bimaculata:0.01878344133202125218)100:0.00871406837431935345,(Tetragoneura_cynosura:0.00257060547422341803,Tetragoneura_canis:0.00323959508010399381)100:0.01122094194157417617)100:0.01954605793146762041)97:0.01392454385932948534)94:0.01186448744101288415)100:0.07087421319304244849)74:0.00707884010297197587)32:0.01002669616025832211)100:0.04132906168731140945)71:0.00654769693817228854,(((Phenes_raptor:0.03963272327249428573,Uropetala_carovei:0.02239516447551763781)100:0.01978872331844464677,(Tanypteryx_pryeri:0.03343822505016964125,Tachopteryx_thoreyi:0.01893280945225460019)84:0.01074826902187738312)100:0.02027124936321218415,((Hemigomphus_heterclytus:0.06544469362018109915,(Lindenia_tetraphylla:0.04708109245243023017,(Progomphus_obscurus:0.07110886773246112569,Neogomphus_edenticulatus:0.02628801137163826185)82:0.00859468987529279395)79:0.00728059824057426461)99:0.01900033299424059088,((((Stylogomphus_shirizu:0.02161240942612504407,Lanthus_albistylus:0.03117559707012575870)100:0.03498910671171390208,Hagenius_brevistylus:0.05418879493047068507)89:0.01646832436685363027,((Asiagomphus_melanops:0.03117064164410841484,((Gomphus_exilis:0.02449254384676486512,((Stylurus_intricatus:0.01224379436754026440,Stylurus_nagoyanus:0.01856591131656092769)100:0.02188316576162132460,(Gomphus_externus:0.02569086684836838219,Dromogomphus_spinosus:0.02292511586828292758)37:0.00275527010310924747)5:0.00264221079418958333)9:0.00190323952359647123,Gomphus_vulgatissimus:0.05411434813095793162)63:0.01029271379806424164)100:0.04108540220604420257,(Leptogomphus_sauteri:0.12785106568667681248,Microgomphus_chelifer:0.07228605576727453741)95:0.02043475812893354865)29:0.00242525380625838258)28:0.00586696886243037730,(Austrogomphus_guerini:0.04498734795725490426,(Onychogomphus_sp.:0.03841503027901104622,((Onychogomphus_uncatus:0.01272971490153441097,Ophiogomphus_severus:0.02207178374982118191)90:0.00781245227676286534,(Onychogomphus_forcipatus:0.00579494691897441527,Onychogomphus_forcipatus_unguiculatus:0.00493182650366876928)97:0.00385547531411137854)91:0.01736463242574888891)100:0.03315881128392194482)77:0.00931082134721467232)30:0.00181096449017616829)100:0.04723137319180984589)44:0.00463976673442954846)58:0.00672043760565677745)98:0.01339123714822133999)100:0.02551766628334900186)99:0.02225042850085078017)72:0.00302059761802256441,Caliaeschna_microstigma:0.02240129053138700463);
