# Supplementary material for: Potential pitfalls of modelling ribosomal RNA data in phylogenetic tree reconstruction: Evidence from case studies in the Metazoa
Source: BMC Evol Biol. 2011 May 27;11:146. doi: 10.1186/1471-2148-11-146 (PMC3123606; doi:10.1186/1471-2148-11-146)
Supplement: Additional file 2 — Tree reconstruction results. All trees (Newick le format) provided by the DNA model setups the and mixed RNA/DNA model setups of all applied data sets. [file 1471-2148-11-146-S2.ZIP › Anisoptera/RAxML_bipartitions.Anisoptera_108.RNasalsa.cut.S6Ceva.tre]

(((Anax_parthenope:0.00856207691565541440,(Anax_congoliath:0.01166499746136342129,Anax_imperator:0.00327870636326263844)98:0.00419080814272931781)100:0.00927174902408664341,((Anaciaeshna_isoceles:0.01637014578510280136,((Aeshna_mixta:0.00332104213828400205,Aeshna_affinis:0.01689434434248330424)80:0.00360065900674369499,(Aeshna_grandis:0.00693937417748567969,Aeshna_juncea:0.00514347469440043330)48:0.00064253519800659838)81:0.00330685685109914683)93:0.00276189226283231814,Gynacantha_japonica:0.01777764744376860231)63:0.00159782553928858491)100:0.00802207240694618670,((Caliaeschna_microstigma:0.02231093332753166306,Boyeria_irene:0.01734353471472450947)71:0.00299431902241271888,(Gomphaeschna_furcillata:0.03829013195198228275,((((Pyrrhosoma_nymphula:0.06603276884870411256,Calopteryx_splendens:0.12639544283178141826)100:0.15224958193529802841,Epiophlebia_superstes:0.05125362034552045920)95:0.01461954852744812294,((((Uropetala_carovei:0.02217117270073776930,Phenes_raptor:0.03956736800971828033)100:0.01969096225440651951,(Tachopteryx_thoreyi:0.01883676929417345963,Tanypteryx_pryeri:0.03331907368547753351)86:0.01081799707171655217)100:0.02028884971641027948,((Hemigomphus_heterclytus:0.06521015451706162203,(Lindenia_tetraphylla:0.04685717877782188262,(Neogomphus_edenticulatus:0.02622440834858352776,Progomphus_obscurus:0.07085775986518233482)80:0.00858626391797191746)80:0.00723563843735318055)99:0.01896355702608763447,(((Onychogomphus_sp.:0.03835719342592347481,((Onychogomphus_uncatus:0.01268498687767511193,Ophiogomphus_severus:0.02200174790648363674)89:0.00773735806402102346,(Onychogomphus_forcipatus_unguiculatus:0.00491883140022566449,Onychogomphus_forcipatus:0.00577034159777084846)97:0.00389922566314307700)90:0.01727386370922133832)100:0.03298329183340321241,Austrogomphus_guerini:0.04479122109623000225)81:0.00924248483995691525,((Hagenius_brevistylus:0.05402164838347467413,(Stylogomphus_shirizu:0.02151946598752080622,Lanthus_albistylus:0.03103136106255772325)100:0.03483694176362218259)87:0.01639331966328127360,((Leptogomphus_sauteri:0.12708723236995950190,Microgomphus_chelifer:0.07204433626507378285)94:0.02033441517072291302,(Asiagomphus_melanops:0.03104198163741360775,(Gomphus_vulgatissimus:0.05390055122891471845,(Gomphus_exilis:0.02435824736950456537,((Stylurus_intricatus:0.01219857958163729147,Stylurus_nagoyanus:0.01848645335123512770)100:0.02180598691860771016,(Gomphus_externus:0.02555769471862524150,Dromogomphus_spinosus:0.02286953487471997393)39:0.00269633615039151708)4:0.00268567542714623396)8:0.00189061635088945195)66:0.01023289166997285414)100:0.04101914243176638109)31:0.00246980118948014185)29:0.00573009412331047883)31:0.00180260065670258566)100:0.04707155184212832855)43:0.00448027006538177525,(((Gomphomacromia_paradoxa:0.02221037601142367493,(Synthmis_eustalacta:0.03795074315346068372,Eusynthemis_guttata:0.03175985285249126322)97:0.01500633938554733586)99:0.01487642339156382450,((Oxygastra_curtisii:0.06165513363778413192,Idomacromia_proavita:0.05758687959289540692)19:0.00373694174037580941,((((((Tetrathemis_irregular:0.03791223943394823187,Nothiothemis_robertsi:0.02996061223039699767)100:0.02563195596962383055,(Tholymis_citrina:0.08662478807449597307,(Brachydiplax_chalybea_flavovittata:0.05828889588582948644,Chalcostephia_flavifrons:0.03430107235230851065)100:0.01873137017873758095)68:0.00469624807726721962)27:0.00241034617164599674,(((Cyanothemis_simpsoni:0.05150162059809658410,((Hadrothemis_infesta:0.05502874016733840662,((Allorhizucha_preussi:0.03614918848518446082,Thermothemis_madagascariensis:0.05194681438632669374)82:0.00752161379502256592,((Ladona_fulva:0.01594072941267954055,Lyriothemis_elegantis:0.03369893823060089721)58:0.00399608318387613490,((Orthetrum_albistylum:0.02616035114136227441,Ladona_depressa:0.01770344184180895272)57:0.00267780179512593390,Libellula_quadrimaculatus:0.01937078221141371251)22:0.00223009105116444249)75:0.00516818751131566459)34:0.00195615820348676514)41:0.00187431787021404895,((Cratilla_metallica:0.02112246475818787411,(Misagria_parana:0.04021550717476266718,(Orthemis_discolor:0.01351525089682481875,Orthemis_cultriformis:0.00859940529845895640)98:0.01120410089582041246)90:0.01061002545638388417)71:0.00431391296475365071,Agrinoptera_insignis:0.01773232583240125573)56:0.00424372090307316083)80:0.00809718518596068415)56:0.00637010963529410779,(Diastatops_pullata:0.07718008041624539739,(Nannophya_pygmaea:0.04397386528536904871,(Rhodothemis_rufa:0.02683552408354182919,(Acisoma_panorpoides:0.01988769249684292292,Acisoma_trifidum:0.01907299028448060374)99:0.01271990904072533950)100:0.01942034018861975991)95:0.00775839904349757536)58:0.00557086543323346423)35:0.00469267456286931797,((Zygonix_torridus:0.05944754422028149937,(Trithemis_africana:0.02234794255184682429,Trithemis_aurora:0.01632387778175574400)100:0.04029695917418144036)48:0.00941977627677187228,((Urothemis_signata:0.02373802934402042056,Macrodiplax_cora:0.03791580074656959731)100:0.01991755797602263317,Tramea_calverti:0.04249527270492396702)66:0.00506942929656972133)22:0.00190932005916691371)12:0.00272587810927951398)91:0.00872462570224592435,((Ryothemis_variegata_imperatrix:0.00659371309928587657,Ryothemis_fuliginosa:0.01768388362365267558)100:0.01995621540576272487,((Sympetrum_danae:0.01712800655488532289,((Sympetrum_meridonale:0.01783143564369751508,Sympetrum_sanguineum:0.01398767015206384828)95:0.00432078778027239659,(Sympetrum_vulgatum:0.00779082476828834442,Sympetrum_striolatum:0.01333520138983023892)80:0.00183720186147250282)99:0.00610278779117238383)100:0.01355399935944632921,(Celithemis_elisa:0.04550334573412608691,(Leucorrhinia_pectoralis:0.00590225511677096911,Leucorrhinia_dubia:0.00389559802465061370)100:0.01741309736126941260)58:0.00616284271024949374)96:0.01234555407534300604)49:0.00393654868651181766)100:0.03963844896897037590,(Phyllomacromia_sp.:0.06145648789801488876,(Macromia_amphigena:0.01551319985395741181,Macromia_splendens:0.02293392998351359569)100:0.01985870716029448577)100:0.06460336962925289361)47:0.00562194372941548191,((Hemicorculia_mindana_nipponica:0.00794215663751422427,Hemicordulia_okinawensis:0.02309121386644384308)100:0.04311896745710826900,((Epitheca_marginata:0.09171194634913694410,((Epicordulia_princeps:0.01077058530329707588,Epitheca_bimaculata:0.01874912656473195355)100:0.00868708148930775331,(Tetragoneura_cynosura:0.00259170762689389439,Tetragoneura_canis:0.00319543878059229272)100:0.01122628721230217556)100:0.01945260172635551385)96:0.01386526493324203267,((Somatochlora_alpestris:0.02106079461537931075,(Somatochlora_flavomaculatus:0.00738930405950386990,Somatochlora_metallica:0.01051835668591825403)84:0.00280507105646677669)54:0.00102324188063040110,Cordulia_aenea_amurensis:0.01347988063820687414)100:0.02331488089674592368)93:0.01177176957317509730)100:0.07040810213391930639)74:0.00721140055829570369)31:0.00993294519745729215)100:0.04108077538693394315,((Neopetalia_punctata:0.04814836633388089315,Chlorogomphus_brunneus:0.07988210320703571787)46:0.00431767984551989070,(Cordulegaster_maculatus:0.02750232032627033738,(Anotogaster_sieboldi:0.01081473443281650779,(Cordulegaster_picta:0.00479491180044097198,Cordulegaster_boltoni:0.00712030517107997089)51:0.00140374409160002787)99:0.01762014561913870583)100:0.03544399662079167346)54:0.00658188599399245258)75:0.00681662944136931983)60:0.00665344701435086928)98:0.01323771715800865778,Phyllopetalia_apicalis:0.03973869030187231199)100:0.02535919860981736274)99:0.02212524470845250377)92:0.00246348754931437729,Brachytron_pratense:0.00806476604563517718);
