# Supplementary material for: Potential pitfalls of modelling ribosomal RNA data in phylogenetic tree reconstruction: Evidence from case studies in the Metazoa
Source: BMC Evol Biol. 2011 May 27;11:146. doi: 10.1186/1471-2148-11-146 (PMC3123606; doi:10.1186/1471-2148-11-146)
Supplement: Additional file 2 — Tree reconstruction results. All trees (Newick le format) provided by the DNA model setups the and mixed RNA/DNA model setups of all applied data sets. [file 1471-2148-11-146-S2.ZIP › Anisoptera/RAxML_bipartitions.Anisoptera_108.RNasalsa.cut.S6Deva.tre]

((((((Anax_congoliath:0.01562540620846710956,Anax_imperator:0.00431798267063292739)99:0.00567286663264492206,Anax_parthenope:0.01148636099776773230)100:0.01291612537125232801,(Gynacantha_japonica:0.02361012269038667219,(Anaciaeshna_isoceles:0.02254197336629122292,((Aeshna_affinis:0.02258693090116321509,Aeshna_mixta:0.00434186319958285768)76:0.00454892899934375948,(Aeshna_juncea:0.00690880904843347351,Aeshna_grandis:0.00900685262315118439)48:0.00091149729270208289)76:0.00454752848613433798)91:0.00365343729297383469)60:0.00225038112199925236)100:0.01044651561306694787,Brachytron_pratense:0.01151176667526197447)88:0.00476710214860007978,Boyeria_irene:0.02572509236786191950)61:0.00549365543314786139,(Gomphaeschna_furcillata:0.05076655179921941985,(Phyllopetalia_apicalis:0.05509512963645838562,((Epiophlebia_superstes:0.07760952328951117862,(Calopteryx_splendens:0.18168784740523852284,Pyrrhosoma_nymphula:0.10020381064664017623)100:0.22490429615616810977)93:0.02084959174291971251,((((Cordulegaster_maculatus:0.03930015921742692486,(Anotogaster_sieboldi:0.01535735878263099798,(Cordulegaster_boltoni:0.00942509759160675697,Cordulegaster_picta:0.00648224379509938255)51:0.00230976072478865195)99:0.02715807725032015618)100:0.05275644436869444953,(Neopetalia_punctata:0.07187252937645571826,Chlorogomphus_brunneus:0.11562151870382160468)36:0.00675510495684530140)56:0.00949588988384597946,((Idomacromia_proavita:0.07924041613690503694,(Gomphomacromia_paradoxa:0.02779939833194025253,(Eusynthemis_guttata:0.04483385401853784424,Synthmis_eustalacta:0.05076172373856115139)98:0.02122041128170238516)99:0.02342457554703490305)56:0.01226130215107202638,(Oxygastra_curtisii:0.09247754713581982089,((((Hemicordulia_okinawensis:0.03117244097837397823,Hemicorculia_mindana_nipponica:0.01109784263166986931)100:0.06701115412446496944,((Cordulia_aenea_amurensis:0.01838014185555202420,(Somatochlora_alpestris:0.02903888291183050890,(Somatochlora_metallica:0.01392236975826466848,Somatochlora_flavomaculatus:0.00998527453479973980)81:0.00451534752279055419)62:0.00188743384519845917)100:0.03514645043784817013,(Epitheca_marginata:0.13830999042859523640,((Tetragoneura_canis:0.00415889529046586676,Tetragoneura_cynosura:0.00322113195660384075)100:0.01661922925205508786,(Epitheca_bimaculata:0.02603331006443411477,Epicordulia_princeps:0.01405404995165867275)98:0.01115138895973252428)100:0.02540763042330978008)94:0.02110118734799263859)91:0.01690995012856757670)100:0.09841829590658615623,(((Ryothemis_fuliginosa:0.02275846365890130465,Ryothemis_variegata_imperatrix:0.01008738087262069615)100:0.02853107216476121269,((Sympetrum_danae:0.02323036134939826525,((Sympetrum_vulgatum:0.01097474466157837003,Sympetrum_striolatum:0.01759922089276792431)78:0.00253245630404344601,(Sympetrum_sanguineum:0.01930516280925656525,Sympetrum_meridonale:0.02362801681769054890)94:0.00592705907051676358)99:0.00846076673895144148)100:0.01819869700998969983,((Leucorrhinia_dubia:0.00518435293572216526,Leucorrhinia_pectoralis:0.00768009418201718360)100:0.02212111204522339281,Celithemis_elisa:0.06580445541669803500)62:0.00941437752699041987)96:0.01929633338297313469)59:0.00559840686949479929,((((((((Libellula_quadrimaculatus:0.02718019680744964903,(Ladona_depressa:0.02404853261979618406,Orthetrum_albistylum:0.03460632086074072467)46:0.00443484368722474234)18:0.00284518249397546072,(Lyriothemis_elegantis:0.04661166410069644828,Ladona_fulva:0.02118347392106012875)55:0.00584283875773965612)69:0.00897375744241384922,(Allorhizucha_preussi:0.05100768136752206056,Thermothemis_madagascariensis:0.07074175279147969231)74:0.01046450139555173825)27:0.00240017720946764882,Hadrothemis_infesta:0.07772802692195553143)40:0.00318507424316193154,(Agrinoptera_insignis:0.02535312631572570613,((Misagria_parana:0.05514233375424761746,(Orthemis_discolor:0.01868170080292093707,Orthemis_cultriformis:0.01135638231060131891)98:0.01694528516422488806)89:0.01452762129953957121,Cratilla_metallica:0.03084037832442739283)66:0.00465907789027609695)49:0.00460262101413997943)70:0.01066991382325393166,Cyanothemis_simpsoni:0.07472665267054728888)70:0.00887680103174191999,(Diastatops_pullata:0.11507021660248456518,(Nannophya_pygmaea:0.06406056776623569871,((Acisoma_trifidum:0.02550468134500424866,Acisoma_panorpoides:0.02928035163284330167)99:0.01771245555638556110,Rhodothemis_rufa:0.03971038410027182691)100:0.02692519896959487749)94:0.01090140341101238780)61:0.00711738696237376647)46:0.00588517637882067686,(((Tramea_calverti:0.06466601961564234780,(Macrodiplax_cora:0.05351524889191274642,Urothemis_signata:0.03432374937163642364)100:0.02798252711793856873)58:0.00605808647884955535,((Trithemis_africana:0.03128729871352945585,Trithemis_aurora:0.02236727530449017856)100:0.06013479138045558364,Zygonix_torridus:0.08515489760104380523)47:0.01244645978787184762)20:0.00325066257662537904,((Tetrathemis_irregular:0.05240527096797997775,Nothiothemis_robertsi:0.04375686289321535638)100:0.03815399390168811022,(Tholymis_citrina:0.12274650994847181862,(Chalcostephia_flavifrons:0.04822634810615616247,Brachydiplax_chalybea_flavovittata:0.08590170783342554461)100:0.02554261947156269766)70:0.00692707955511488380)22:0.00507966061019021232)9:0.00448852781401103997)87:0.01208370671427294596)100:0.05714080186279688750)20:0.01016456514389909617,((Macromia_amphigena:0.02000704633790093001,Macromia_splendens:0.03174427497132156772)100:0.02997034782023032598,Phyllomacromia_sp.:0.08660886473526366314)100:0.10517073904908984250)78:0.01101442589720482042)22:0.00424549833150206571)100:0.06561692965002011158)61:0.00983846326563413143,(((Uropetala_carovei:0.02960281794212372627,Phenes_raptor:0.05662653777032296970)100:0.02888628012627396033,(Tanypteryx_pryeri:0.04658818121647517740,Tachopteryx_thoreyi:0.02543973632249246428)86:0.01678146631389090468)100:0.02933465052855875263,((Hemigomphus_heterclytus:0.09610979951015106992,(Lindenia_tetraphylla:0.06776467958079102072,(Progomphus_obscurus:0.10174738523270381030,Neogomphus_edenticulatus:0.03591599763884885388)72:0.01220742220372296460)70:0.00918986220150025922)99:0.02424615616155464254,(((Hagenius_brevistylus:0.07998353859188273018,(Stylogomphus_shirizu:0.03091529603533876500,Lanthus_albistylus:0.04017923669258873648)100:0.04786848062678775856)83:0.02116215768332366937,((Asiagomphus_melanops:0.04286974894827461774,(((Gomphus_exilis:0.03087157722276302058,Gomphus_vulgatissimus:0.07999373660347962323)36:0.00404721252312028029,(Dromogomphus_spinosus:0.02937969118965124901,Gomphus_externus:0.03509682093714462658)36:0.00389728139960231115)62:0.00305570932499325907,(Stylurus_intricatus:0.01638441589946710436,Stylurus_nagoyanus:0.02494076170600778228)100:0.02712551304315165279)76:0.01473264793608644423)100:0.06050213871855528863,(Leptogomphus_sauteri:0.18742513132611016147,Microgomphus_chelifer:0.10355777333255193617)90:0.02840733740501565768)31:0.00264447610818696914)36:0.00999588553035602595,(Austrogomphus_guerini:0.06357483468468967669,(Onychogomphus_sp.:0.05418438751212083238,((Ophiogomphus_severus:0.03235178062500994323,Onychogomphus_uncatus:0.01766384949428232570)85:0.00985779734522678440,(Onychogomphus_forcipatus:0.00661051489311880510,Onychogomphus_forcipatus_unguiculatus:0.00710336588907013733)98:0.00628363517819600145)85:0.02265241510687664508)100:0.04876606309266232758)75:0.01304323373402289932)30:0.00324877472683896126)100:0.06750464261722505244)31:0.00554009051618035639)48:0.00911732365684180500)99:0.02233860017084641353)100:0.03679675503766526717)100:0.03118837946296894315,Caliaeschna_microstigma:0.02923904619848234632);
