# Supplementary material for: Potential pitfalls of modelling ribosomal RNA data in phylogenetic tree reconstruction: Evidence from case studies in the Metazoa
Source: BMC Evol Biol. 2011 May 27;11:146. doi: 10.1186/1471-2148-11-146 (PMC3123606; doi:10.1186/1471-2148-11-146)
Supplement: Additional file 2 — Tree reconstruction results. All trees (Newick le format) provided by the DNA model setups the and mixed RNA/DNA model setups of all applied data sets. [file 1471-2148-11-146-S2.ZIP › Anisoptera/RAxML_bipartitions.Anisoptera_108.RNasalsa.cut.S7Aeva.tre]

((Calopteryx_splendens:0.09749684538300285030,Pyrrhosoma_nymphula:0.05225094715740111195)100:0.13828423248128091094,((((Phenes_raptor:0.03584633322546135897,Uropetala_carovei:0.01867929847668490378)100:0.01711530471473833581,(Tachopteryx_thoreyi:0.01605623687072956982,Tanypteryx_pryeri:0.02532396673982521135)98:0.01043755166682782017)100:0.01897501446008841366,(((((Cordulegaster_picta:0.00248504784821282961,(Anotogaster_sieboldi:0.00980216873746025952,Cordulegaster_boltoni:0.00560977728064454562)73:0.00180565213177910980)100:0.01589668661403185329,Cordulegaster_maculatus:0.01871822293451272379)100:0.03217877859107613064,(Chlorogomphus_brunneus:0.07030079533131372571,Neopetalia_punctata:0.04459740021717656377)44:0.00309588644239694932)64:0.00668347378070616952,(((((((Cyanothemis_simpsoni:0.04736932552194428325,((Hadrothemis_infesta:0.05123700662097536301,(((Ladona_fulva:0.01471876988753790215,Lyriothemis_elegantis:0.02955481060771003587)59:0.00328355823255488313,(Libellula_quadrimaculatus:0.01952741602732859655,(Orthetrum_albistylum:0.02369258786277674347,Ladona_depressa:0.01651444969443699451)64:0.00339845606624077480)33:0.00200307462543224298)82:0.00389284905321681711,(Thermothemis_madagascariensis:0.04560656968383509924,Allorhizucha_preussi:0.03293112882716406342)65:0.00549643073123214174)48:0.00248733824699155955)41:0.00164094501798168211,(Agrinoptera_insignis:0.01647624923318092433,(Cratilla_metallica:0.02114784117871549782,(Misagria_parana:0.03508497319891294708,(Orthemis_discolor:0.01294483250084456534,Orthemis_cultriformis:0.00794366303082425819)99:0.00978987299727193498)89:0.00962810160465574390)55:0.00355535321287598445)44:0.00349730697127555471)91:0.00648352722408507883)78:0.00759465363592196682,(Diastatops_pullata:0.07118919403888557262,(Nannophya_pygmaea:0.03798357994757878275,((Acisoma_panorpoides:0.01666810564078783155,Acisoma_trifidum:0.01821580699370803358)100:0.01139259463397614830,Rhodothemis_rufa:0.02535019017982417106)100:0.01643580445416051999)99:0.00975722534067165539)23:0.00372236479997970025)42:0.00384723097595177262,((Zygonix_torridus:0.05266043966361845519,(Trithemis_africana:0.01948796779265907567,Trithemis_aurora:0.01378065411095696739)100:0.03448094130848620292)86:0.00879907801736841237,(Tramea_calverti:0.03882852621534989973,(Urothemis_signata:0.02147587477944205500,Macrodiplax_cora:0.03181355545912529365)100:0.01642761585619283496)49:0.00387049468300471999)30:0.00194823654379872491)38:0.00237076401908370990,((Tholymis_citrina:0.07477993852438288847,(Brachydiplax_chalybea_flavovittata:0.05057344190054125638,Chalcostephia_flavifrons:0.03222765711795478466)100:0.01650928535226505248)68:0.00401806403959232769,(Nothiothemis_robertsi:0.02666226366909815737,Tetrathemis_irregular:0.03240352412817879696)100:0.02137289714632690726)42:0.00347200856028966748)78:0.00547178086971180765,((Ryothemis_fuliginosa:0.01591893144936075422,Ryothemis_variegata_imperatrix:0.00714957616936098134)100:0.01636358975597500959,((Sympetrum_danae:0.01373214366850221586,((Sympetrum_sanguineum:0.01115355104624249707,Sympetrum_meridonale:0.01520567487169686635)95:0.00343503396345446604,(Sympetrum_striolatum:0.01288430401029130520,Sympetrum_vulgatum:0.00603770079162698446)78:0.00127253078360396558)98:0.00446676676387550414)100:0.01451961747730066109,(Celithemis_elisa:0.03781023113941581887,(Leucorrhinia_pectoralis:0.00533439642965128150,Leucorrhinia_dubia:0.00389438049869249205)100:0.01624369517149227421)50:0.00440347915907221554)99:0.01074832632780776953)65:0.00487223750709150482)100:0.04030560954882853042,((((((Tetragoneura_canis:0.00422899837642543280,Tetragoneura_cynosura:0.00181643558904257809)100:0.00879866392052283848,(Epicordulia_princeps:0.00867203973199852374,Epitheca_bimaculata:0.01458485597033189543)100:0.00989579857174026703)100:0.01702107218865397606,Epitheca_marginata:0.09162600810846327493)97:0.00980407336771600864,(Cordulia_aenea_amurensis:0.01058409481974374212,((Somatochlora_flavomaculatus:0.00884828310417342702,Somatochlora_metallica:0.00996519902676587174)75:0.00214428500951359489,Somatochlora_alpestris:0.02327452573434068972)43:0.00090620455522696279)100:0.02102388747530685095)88:0.01063148548632122763,(Hemicorculia_mindana_nipponica:0.00590069832149036407,Hemicordulia_okinawensis:0.01937689592519894338)100:0.03808570407848037992)100:0.05271509544899944527,(Phyllomacromia_sp.:0.05079901166960901909,(Macromia_amphigena:0.01421638867638563841,Macromia_splendens:0.02372271795453802581)100:0.01623024072041040489)100:0.05283752610217131579)29:0.00819124827281153024)95:0.00956023772937813175,(Oxygastra_curtisii:0.05443502946649127899,((Gomphomacromia_paradoxa:0.02174337866467715083,(Synthmis_eustalacta:0.03393070275254126550,Eusynthemis_guttata:0.02683879897991842470)95:0.01258444210766789320)99:0.01534404030762723074,Idomacromia_proavita:0.05241998338412244551)63:0.00632106006251810688)48:0.00196046097766015533)100:0.04131046224776892262)78:0.00696637535013696230,((Hemigomphus_heterclytus:0.05729298798130705306,(Lindenia_tetraphylla:0.04407771280627067328,(Progomphus_obscurus:0.06299820409869423543,Neogomphus_edenticulatus:0.02029741423237601053)75:0.00710401541651254492)74:0.00612366298396326871)100:0.01699081817877944392,(((((Stylurus_intricatus:0.00989312629451264899,Stylurus_nagoyanus:0.01623725173835438226)100:0.01311547798211813547,(Asiagomphus_melanops:0.03335025116528994582,(Gomphus_vulgatissimus:0.05050761465936760841,((Dromogomphus_spinosus:0.01879088423750852402,Gomphus_exilis:0.02087580882686491252)51:0.00232568183942535910,Gomphus_externus:0.02240769851917639305)67:0.00224678880656797733)63:0.00126098025395715704)63:0.00540060955551482143)100:0.03618925038249583281,((Onychogomphus_sp.:0.03998709333509262859,((Onychogomphus_forcipatus_unguiculatus:0.00419342608102018718,Onychogomphus_forcipatus:0.00599953677323310838)99:0.00452427040508061006,(Onychogomphus_uncatus:0.01072009261517252975,Ophiogomphus_severus:0.01833931447820635191)93:0.00514709038478248886)97:0.01711181658383781334)100:0.02551745319907089415,Austrogomphus_guerini:0.04190909742193667936)63:0.00258747761654856733)33:0.00527829118697781610,(Microgomphus_chelifer:0.06179961242788797882,Leptogomphus_sauteri:0.11108128523873019022)97:0.01889202951909866451)35:0.00601977968848794141,(Hagenius_brevistylus:0.04897874546625062553,(Stylogomphus_shirizu:0.01842907150404132777,Lanthus_albistylus:0.03173257152539122466)100:0.03330900018448552241)74:0.01126837436390160617)38:0.00453932601800425325)100:0.04121741410642045661)31:0.00320010796327005421)88:0.00744373692074447833,(Phyllopetalia_apicalis:0.03582832697378277725,(Gomphaeschna_furcillata:0.03595549446573226282,((Brachytron_pratense:0.00887932566405844580,((Anax_parthenope:0.01181260156694987143,(Anax_congoliath:0.00883852328135877052,Anax_imperator:0.00331287486770929715)100:0.00433538841265151357)100:0.00720655282952644641,((((Aeshna_juncea:0.00379326056826816225,Aeshna_grandis:0.00623008661879590961)81:0.00112109574230414362,(Aeshna_affinis:0.01487805142104622891,Aeshna_mixta:0.00254502782988543777)74:0.00233946859260763694)76:0.00236668881011154256,Anaciaeshna_isoceles:0.01351887866236580957)92:0.00210274610101960496,Gynacantha_japonica:0.01458764359574967959)60:0.00147627988802147975)100:0.00652847923946694303)91:0.00349424660091967806,(Boyeria_irene:0.01642611561841650011,Caliaeschna_microstigma:0.01938086680117542815)57:0.00217943564049887482)100:0.01848559899800538558)100:0.02406720641423245807)99:0.01294209228219053015)93:0.01293342106615126899,Epiophlebia_superstes:0.04791629997407038932);
