# Supplementary material for: Potential pitfalls of modelling ribosomal RNA data in phylogenetic tree reconstruction: Evidence from case studies in the Metazoa
Source: BMC Evol Biol. 2011 May 27;11:146. doi: 10.1186/1471-2148-11-146 (PMC3123606; doi:10.1186/1471-2148-11-146)
Supplement: Additional file 2 — Tree reconstruction results. All trees (Newick le format) provided by the DNA model setups the and mixed RNA/DNA model setups of all applied data sets. [file 1471-2148-11-146-S2.ZIP › Anisoptera/RAxML_bipartitions.Anisoptera_108.RNasalsa.cut.S7Beva.tre]

(Uropetala_carovei:0.01849038839512051960,((Tanypteryx_pryeri:0.02522284883123889279,Tachopteryx_thoreyi:0.01585236610997866474)98:0.01043180074101113242,(((((((((Nothiothemis_robertsi:0.02628983813997809796,Tetrathemis_irregular:0.03215699175503086010)100:0.02110935721850408162,(Tholymis_citrina:0.07411500916558484697,(Brachydiplax_chalybea_flavovittata:0.05020414131682525427,Chalcostephia_flavifrons:0.03194302156727285569)100:0.01643694558203547332)67:0.00389413119324812920)42:0.00345254783596222505,(((((((Thermothemis_madagascariensis:0.04520401166662681158,Allorhizucha_preussi:0.03255039673645777898)64:0.00543862724590915905,((Ladona_fulva:0.01459722420928379755,Lyriothemis_elegantis:0.02926091224148487033)58:0.00325901964979514189,(Libellula_quadrimaculatus:0.01931921365718790307,(Ladona_depressa:0.01631030474343408282,Orthetrum_albistylum:0.02346034013295992399)63:0.00336032139959426077)31:0.00197047346290232187)82:0.00387785241340436347)48:0.00243165731914594041,Hadrothemis_infesta:0.05084883049384352621)45:0.00162532223446905247,(((Misagria_parana:0.03475811996365004569,(Orthemis_discolor:0.01282573469089173281,Orthemis_cultriformis:0.00785256735661259142)99:0.00966738964447478449)89:0.00951940076856147219,Cratilla_metallica:0.02099443413418007956)57:0.00353217092851491323,Agrinoptera_insignis:0.01622529190156755952)48:0.00346158932229875295)91:0.00640030019551109108,Cyanothemis_simpsoni:0.04699337669420138031)77:0.00738863352294240414,((Nannophya_pygmaea:0.03757205745846907419,((Acisoma_trifidum:0.01805558132912011768,Acisoma_panorpoides:0.01649572434453966396)100:0.01128622024245997703,Rhodothemis_rufa:0.02509351948655674097)100:0.01629834376951450753)99:0.00969107701170604866,Diastatops_pullata:0.07043817932822912797)28:0.00395189517130590737)43:0.00375422653263991551,((Zygonix_torridus:0.05225665887271330190,(Trithemis_africana:0.01909276636947710923,Trithemis_aurora:0.01382383339155402943)100:0.03405082289894264397)87:0.00862558317333825091,(Tramea_calverti:0.03841149877102056215,(Urothemis_signata:0.02132160501081084569,Macrodiplax_cora:0.03149799861971447346)100:0.01629497431410606087)50:0.00372670055842259929)31:0.00186759241344664059)33:0.00229404551681689330)82:0.00543815689803028683,((Ryothemis_fuliginosa:0.01536758461795303780,Ryothemis_variegata_imperatrix:0.00747907996063329385)100:0.01621450455911723626,(Celithemis_elisa:0.03694509815200037323,((Leucorrhinia_dubia:0.00381397191415191626,Leucorrhinia_pectoralis:0.00530066638468539887)100:0.01795745078199467021,(Sympetrum_danae:0.01366373781231759559,((Sympetrum_sanguineum:0.01105964062887259368,Sympetrum_meridonale:0.01505462274117136401)94:0.00340458644820821428,(Sympetrum_vulgatum:0.00597929642819204632,Sympetrum_striolatum:0.01279129331251797203)79:0.00125125348370119685)98:0.00436430231503261764)100:0.01367259936357939284)40:0.00546319852163263016)99:0.00781650895671429612)66:0.00470851929588536871)100:0.03970453547667856381,((Phyllomacromia_sp.:0.05035490541022302063,(Macromia_amphigena:0.01413702497392632651,Macromia_splendens:0.02351741439740359305)100:0.01602482544939691847)100:0.05219073385242014446,((Hemicorculia_mindana_nipponica:0.00585371863186355448,Hemicordulia_okinawensis:0.01917550927638037722)100:0.03777145449306355124,((Epitheca_marginata:0.09085139911576169125,((Epitheca_bimaculata:0.01447750525124491018,Epicordulia_princeps:0.00862056651740594759)100:0.00981699627104214330,(Tetragoneura_cynosura:0.00185606542170677806,Tetragoneura_canis:0.00415454882519749723)100:0.00875427055304139369)99:0.01691082416816893849)97:0.00975229635280485188,(Cordulia_aenea_amurensis:0.01052210769736080034,(Somatochlora_alpestris:0.02313076195396046239,(Somatochlora_metallica:0.00990501246759885323,Somatochlora_flavomaculatus:0.00875578186492408268)74:0.00211146461513727528)44:0.00090400579135767095)100:0.02074892830783955922)88:0.01057122008406574144)100:0.05215866825668900170)34:0.00824349006895841105)94:0.00935326616116145988,(Oxygastra_curtisii:0.05384080067444983048,((Gomphomacromia_paradoxa:0.02131432813859644032,(Eusynthemis_guttata:0.02673653636984351517,Synthmis_eustalacta:0.03343087259538964767)96:0.01247814834631683946)100:0.01521779808454397365,Idomacromia_proavita:0.05191472948521157899)62:0.00617823276477187135)44:0.00191170802349269111)100:0.04104169578324273066,((Cordulegaster_maculatus:0.01869066922732954064,(Cordulegaster_picta:0.00246396817864905950,(Anotogaster_sieboldi:0.00970700008542222867,Cordulegaster_boltoni:0.00555851476292569275)71:0.00178681134159569457)100:0.01556323740556061347)100:0.03171689059977600422,(Neopetalia_punctata:0.04430282267025849319,Chlorogomphus_brunneus:0.06951917287170686355)35:0.00303150447169026928)59:0.00644897865987424917)77:0.00706009946535907096,((Hemigomphus_heterclytus:0.05696599089248029907,(Lindenia_tetraphylla:0.04376273446776426240,(Progomphus_obscurus:0.06234772913150687240,Neogomphus_edenticulatus:0.02023526903737887100)71:0.00689062032156688171)69:0.00576052961061938179)100:0.01736922928444981085,((Hagenius_brevistylus:0.04852853359084852158,(Lanthus_albistylus:0.03141059682000860859,Stylogomphus_shirizu:0.01833222632082258385)100:0.03310971961936082925)72:0.01218684559963825742,((((Stylurus_intricatus:0.00984321405639992583,Stylurus_nagoyanus:0.01604434690606051234)100:0.01325113929736098338,(Asiagomphus_melanops:0.03290275042803501859,(Gomphus_vulgatissimus:0.04985980383311604258,((Gomphus_exilis:0.02066572607867943334,Dromogomphus_spinosus:0.01861228972468201640)53:0.00230404271685589329,Gomphus_externus:0.02219149480020587983)66:0.00223919159015496675)64:0.00128495346886522673)55:0.00518866683238066242)100:0.03329583660677264828,(Leptogomphus_sauteri:0.10931321549176731267,Microgomphus_chelifer:0.06146564575404624142)96:0.01719261071159166113)33:0.00538586928860559314,((Onychogomphus_sp.:0.04009839922763515363,((Onychogomphus_forcipatus_unguiculatus:0.00416566422325013053,Onychogomphus_forcipatus:0.00594342523441997606)99:0.00478832152314105901,(Ophiogomphus_severus:0.01818868659158215037,Onychogomphus_uncatus:0.01057538240154051908)94:0.00483919174923406071)97:0.01641605046782669899)100:0.02568153297377618813,Austrogomphus_guerini:0.04116556058132695567)65:0.00288938884936074418)35:0.00845600758588337456)37:0.00301602982165131636)100:0.04084686379021414127)33:0.00321539908825731278,(((Calopteryx_splendens:0.09637961681656359580,Pyrrhosoma_nymphula:0.05186882818397203082)100:0.13648897254488009945,Epiophlebia_superstes:0.04737376261890231810)92:0.01292990884087917222,(Phyllopetalia_apicalis:0.03535696875318976307,(Gomphaeschna_furcillata:0.03555636542234971720,((Brachytron_pratense:0.00880284861439316335,((Anax_parthenope:0.01171203711760412415,(Anax_congoliath:0.00876846034882226497,Anax_imperator:0.00328299942299845309)100:0.00431008645053863014)100:0.00713623393997345722,(Gynacantha_japonica:0.01446992315243069392,(Anaciaeshna_isoceles:0.01340399539605877099,((Aeshna_affinis:0.01474570057612300047,Aeshna_mixta:0.00252506462387658325)75:0.00232088786167033686,(Aeshna_grandis:0.00618344512713885248,Aeshna_juncea:0.00376195188093423998)81:0.00111412725312288129)77:0.00234949991763066125)90:0.00207280725807624947)61:0.00147791186876231615)100:0.00648532098689315675)92:0.00348830019946404614,(Boyeria_irene:0.01628212222009178117,Caliaeschna_microstigma:0.01918906058276112492)51:0.00215972963565378828)100:0.01838924913929434676)100:0.02380440190730404026)99:0.01274486268516222473)87:0.00728834496461816788)100:0.01884827434833766940)100:0.01703358500917376631,Phenes_raptor:0.03563505368120427341);
