# Supplementary material for: Potential pitfalls of modelling ribosomal RNA data in phylogenetic tree reconstruction: Evidence from case studies in the Metazoa
Source: BMC Evol Biol. 2011 May 27;11:146. doi: 10.1186/1471-2148-11-146 (PMC3123606; doi:10.1186/1471-2148-11-146)
Supplement: Additional file 2 — Tree reconstruction results. All trees (Newick le format) provided by the DNA model setups the and mixed RNA/DNA model setups of all applied data sets. [file 1471-2148-11-146-S2.ZIP › Anisoptera/RAxML_bipartitions.Anisoptera_108.RNasalsa.cut.S7Ceva.tre]

(((Anax_parthenope:0.01179848298024698330,(Anax_imperator:0.00330872119596072175,Anax_congoliath:0.00883124315999153295)100:0.00430363349088457373)100:0.00725699182962232913,(Gynacantha_japonica:0.01456040342021561011,(Anaciaeshna_isoceles:0.01381556350561229454,((Aeshna_mixta:0.00254881864122229271,Aeshna_affinis:0.01484771740096434492)74:0.00231667886552448842,(Aeshna_grandis:0.00619516758712133648,Aeshna_juncea:0.00378344154849226226)78:0.00113592690031937742)76:0.00236736422065002674)90:0.00218270207870453715)62:0.00152434140367312815)100:0.00655758800622841236,((Caliaeschna_microstigma:0.02038521026157086649,Boyeria_irene:0.01679535816088825392)43:0.00210706530503620851,(Gomphaeschna_furcillata:0.03665948839683332017,(Phyllopetalia_apicalis:0.03705448550044280337,((Epiophlebia_superstes:0.05073968361276158523,(Calopteryx_splendens:0.10119852206372850767,Pyrrhosoma_nymphula:0.05558644015855461473)100:0.14774029363037372020)92:0.01280554031044880449,(((Hemigomphus_heterclytus:0.06154413479284013416,((Progomphus_obscurus:0.06415958020007221652,Neogomphus_edenticulatus:0.02138172460393634663)67:0.00679769457775787709,Lindenia_tetraphylla:0.04684597076428061863)69:0.00588385953278531409)99:0.01890488852144711282,(((Asiagomphus_melanops:0.02751316192095266261,((((Gomphus_exilis:0.02093990240623266538,Dromogomphus_spinosus:0.01878492759853733415)49:0.00228918429701682096,Gomphus_externus:0.02274966013260251024)62:0.00211858092451347934,Gomphus_vulgatissimus:0.05320838706163359688)67:0.00205952868623244688,(Stylurus_nagoyanus:0.01650240346172187483,Stylurus_intricatus:0.00964900983656009556)100:0.01707145640004407647)46:0.00747599841514960065)100:0.03514334430478125576,((Hagenius_brevistylus:0.05093843143472009255,(Stylogomphus_shirizu:0.01886695854587126450,Lanthus_albistylus:0.03156854193207915549)100:0.03265433503955862682)73:0.01280062956736334988,(Leptogomphus_sauteri:0.11617911640123088080,Microgomphus_chelifer:0.06293223568223138553)96:0.01686609499648818872)25:0.00390142758337319422)34:0.00519603272319774274,(Austrogomphus_guerini:0.04272369056797371834,(Onychogomphus_sp.:0.04051664992510906754,((Ophiogomphus_severus:0.02060005879407621199,Onychogomphus_uncatus:0.01102453751433860735)93:0.00543034294659402138,(Onychogomphus_forcipatus_unguiculatus:0.00462059440619794204,Onychogomphus_forcipatus:0.00559725376652996705)99:0.00511081777043489310)95:0.01768321505569503752)100:0.02782508916817375347)60:0.00567878964219434290)33:0.00276736110876013054)100:0.04226595676305013732,((((Chlorogomphus_brunneus:0.07389809133434459276,Neopetalia_punctata:0.04649303493931390002)30:0.00322761895886568154,(Cordulegaster_maculatus:0.01982133752393579196,(Cordulegaster_picta:0.00250321722837064387,(Cordulegaster_boltoni:0.00562873219120135510,Anotogaster_sieboldi:0.01056288284380341690)68:0.00179632605044463393)100:0.01627802940700234097)100:0.03378433706302615136)65:0.00668269631967878096,((((((Sympetrum_danae:0.01376485495822853990,((Sympetrum_vulgatum:0.00642754822649754202,Sympetrum_striolatum:0.01288623954042508561)78:0.00123739506164277082,(Sympetrum_meridonale:0.01526467715883745267,Sympetrum_sanguineum:0.01152600234975213050)93:0.00345358315377829054)98:0.00456243372452121675)100:0.01455718188198555120,(Celithemis_elisa:0.03939962593914621281,(Leucorrhinia_pectoralis:0.00532163302659946231,Leucorrhinia_dubia:0.00390062093004969138)100:0.01633852978437119047)50:0.00457482888901307623)99:0.01153339007479384573,(Ryothemis_variegata_imperatrix:0.00708460357005188165,Ryothemis_fuliginosa:0.01626061792571693518)100:0.01729530522334387851)76:0.00556019250186117527,(((Tetrathemis_irregular:0.03407477636004297566,Nothiothemis_robertsi:0.02739547497195011713)100:0.02218744131001229927,(Tholymis_citrina:0.07880739725371503634,(Chalcostephia_flavifrons:0.03290900040274452598,Brachydiplax_chalybea_flavovittata:0.05240988283749863780)100:0.01706481080829265473)70:0.00470756684706828341)48:0.00324721334551967764,((Diastatops_pullata:0.07715374743714249750,((Nannophya_pygmaea:0.04033386542869226571,((Acisoma_trifidum:0.01889210875648968113,Acisoma_panorpoides:0.01710895635917594054)100:0.01131505116669687984,Rhodothemis_rufa:0.02737339939029828986)100:0.01626202380707121933)99:0.01083875687190746090,(Cyanothemis_simpsoni:0.04816340626539752923,(Agrinoptera_insignis:0.01810053866523009258,((Hadrothemis_infesta:0.05367197635120059956,((Allorhizucha_preussi:0.03459711243553972859,Thermothemis_madagascariensis:0.04673117366529333516)57:0.00614431358232691172,(((Orthetrum_albistylum:0.02388159394250810585,Ladona_depressa:0.01708022606485127756)59:0.00352868205251431364,Libellula_quadrimaculatus:0.02059649995505480335)33:0.00184960514751685294,(Ladona_fulva:0.01459472478248508183,Lyriothemis_elegantis:0.03024441240271818696)57:0.00357472392349750300)80:0.00443355478555818288)44:0.00258339859771542163)46:0.00128432169619407347,(Cratilla_metallica:0.02202606029903306922,(Misagria_parana:0.03624655690291755245,(Orthemis_cultriformis:0.00819219297728711153,Orthemis_discolor:0.01330672060061114173)99:0.00989240015182106525)86:0.01003796436151951910)54:0.00560860878572919715)30:0.00266525598795672386)88:0.00649229203220503832)82:0.00689494377386557031)23:0.00170081129126882502)40:0.00410329120885714188,((Zygonix_torridus:0.05472970012158476921,(Trithemis_africana:0.02027029996980816290,Trithemis_aurora:0.01418711398794960353)100:0.03625998885744028538)85:0.00917234167076103057,((Macrodiplax_cora:0.03436719768221547372,Urothemis_signata:0.02210958027372258994)100:0.01687033131331175037,Tramea_calverti:0.04171258691955082726)49:0.00446483641132308044)29:0.00195871206943384066)33:0.00245423129692945788)76:0.00502675116578430413)100:0.04246859887250549470,((Phyllomacromia_sp.:0.05214907054280966403,(Macromia_splendens:0.02399355968045118609,Macromia_amphigena:0.01393291594551708014)100:0.01681545587404043030)100:0.05478224575043227906,(((Epitheca_marginata:0.09688563491808303840,((Epicordulia_princeps:0.00868882270048037912,Epitheca_bimaculata:0.01495245422354847184)100:0.00979287636641562598,(Tetragoneura_canis:0.00427234458754708474,Tetragoneura_cynosura:0.00172355822932129658)99:0.00938066427244872887)99:0.01648098118145058244)95:0.01040111005534379539,(Cordulia_aenea_amurensis:0.01063770463186778682,((Somatochlora_metallica:0.00998917047525968958,Somatochlora_flavomaculatus:0.00900671118558162009)70:0.00253133896088280621,Somatochlora_alpestris:0.02449428460246383041)44:0.00117351324370345536)100:0.02301883079202074120)88:0.01168298719567075102,(Hemicordulia_okinawensis:0.01954065617919563749,Hemicorculia_mindana_nipponica:0.00620465397280739982)100:0.04084546431987746279)100:0.05403363923945631725)24:0.00867250141433841687)97:0.01228091547705576110,((Idomacromia_proavita:0.05345335022827502752,(Gomphomacromia_paradoxa:0.02135491131980990151,(Synthmis_eustalacta:0.03472667594228660837,Eusynthemis_guttata:0.02729476170019103781)97:0.01294934978941437824)100:0.01601983353362480822)62:0.00709420906191429723,Oxygastra_curtisii:0.05741267438586448307)38:0.00168660263933815679)100:0.04575529055491680402)75:0.00717077219786013166,((Uropetala_carovei:0.01907990259865960728,Phenes_raptor:0.03650010768183989396)100:0.01816628842142396436,(Tachopteryx_thoreyi:0.01706622102654715978,Tanypteryx_pryeri:0.02573109466694872144)97:0.01104946967411318988)100:0.02027536555428407009)39:0.00327250231884280247)88:0.00629359694247606880)100:0.01386096674067640623)100:0.02427101700646649637)100:0.01956623993873946032)92:0.00434713466540794478,Brachytron_pratense:0.00886176280815327566);
