# Supplementary material for: Potential pitfalls of modelling ribosomal RNA data in phylogenetic tree reconstruction: Evidence from case studies in the Metazoa
Source: BMC Evol Biol. 2011 May 27;11:146. doi: 10.1186/1471-2148-11-146 (PMC3123606; doi:10.1186/1471-2148-11-146)
Supplement: Additional file 2 — Tree reconstruction results. All trees (Newick le format) provided by the DNA model setups the and mixed RNA/DNA model setups of all applied data sets. [file 1471-2148-11-146-S2.ZIP › Anisoptera/RAxML_bipartitions.Anisoptera_108.RNasalsa.cut.S7Deva.tre]

(Pyrrhosoma_nymphula:0.07513771226413964999,(Epiophlebia_superstes:0.06453166360041857896,(((((Cordulegaster_maculatus:0.02696041077914470771,(Cordulegaster_picta:0.00336245918333112149,(Anotogaster_sieboldi:0.01352792803503899063,Cordulegaster_boltoni:0.00775511903400276630)73:0.00234325641314457383)100:0.02122758911355529868)100:0.04373128895422638551,(Neopetalia_punctata:0.06102640350857502921,Chlorogomphus_brunneus:0.09625026853787795045)30:0.00597652857388885402)56:0.00898290069025647550,((Oxygastra_curtisii:0.07451057764338214762,(Idomacromia_proavita:0.07269194379427036667,(((Macromia_amphigena:0.01887717352376380373,Macromia_splendens:0.03402967164541663425)100:0.02271923258801049686,Phyllomacromia_sp.:0.07140467241239886742)100:0.08366147280652500018,(((Hemicordulia_okinawensis:0.02672061197354040282,Hemicorculia_mindana_nipponica:0.00844125043592794042)100:0.05484538731812314133,((((Tetragoneura_cynosura:0.00261934433081533824,Tetragoneura_canis:0.00583263002281711202)100:0.01189039769359217201,(Epitheca_bimaculata:0.02019271755501342996,Epicordulia_princeps:0.01191094920989689554)100:0.01380471273134603084)100:0.02374345188632501560,Epitheca_marginata:0.13208636426628145299)98:0.01476932053758115565,(Cordulia_aenea_amurensis:0.01447782893714782970,((Somatochlora_flavomaculatus:0.01166355380319785730,Somatochlora_metallica:0.01372045551472242386)75:0.00300493499452498744,Somatochlora_alpestris:0.03258033360774496845)42:0.00102519803078100443)100:0.02826764141826230980)92:0.01389257750437452622)100:0.08129415878346478441,(((Ryothemis_variegata_imperatrix:0.00936122750371841394,Ryothemis_fuliginosa:0.02142759264769183644)100:0.02306010150582598478,((((Sympetrum_meridonale:0.02040127075037735660,Sympetrum_sanguineum:0.01530311463726861249)95:0.00461215394255175271,(Sympetrum_vulgatum:0.00822166529794295109,Sympetrum_striolatum:0.01771140864719001826)78:0.00173533223414354138)98:0.00584333098655676498,Sympetrum_danae:0.01879596150458318418)100:0.01955406538037604558,(Celithemis_elisa:0.05229384445687852712,(Leucorrhinia_dubia:0.00524322976809941336,Leucorrhinia_pectoralis:0.00726544010921289975)100:0.02206389410957199093)45:0.00630288088184611552)99:0.01477307742702921485)60:0.00525197971601843328,((((Chalcostephia_flavifrons:0.04537735833333677443,Brachydiplax_chalybea_flavovittata:0.06901677148541920936)100:0.02177123975482606749,Tholymis_citrina:0.10334104379131497931)67:0.00558065667764994465,(Nothiothemis_robertsi:0.03638941797077679952,Tetrathemis_irregular:0.04453160650158295708)100:0.02939830852035824407)48:0.00506131838479933604,(((Zygonix_torridus:0.07015211756037077750,(Trithemis_aurora:0.01814773216660148236,Trithemis_africana:0.02714255774566747340)100:0.04819060713291876269)81:0.01212208212079356369,((Macrodiplax_cora:0.04416623066485882154,Urothemis_signata:0.02837817935070863565)100:0.02218520727483829641,Tramea_calverti:0.05401882930873159322)45:0.00507959303781392330)27:0.00276250343360976954,((Nannophya_pygmaea:0.05264909631791923894,((Acisoma_trifidum:0.02319757018672958387,Acisoma_panorpoides:0.02343847488980345395)100:0.01538921394229538289,Rhodothemis_rufa:0.03484902720644070945)100:0.02297531711373644939)99:0.01581082626437200350,((Cyanothemis_simpsoni:0.06265895478955590958,((Hadrothemis_infesta:0.06666700020163354723,(((Ladona_fulva:0.01951560300086071023,Lyriothemis_elegantis:0.03941332930986433947)59:0.00482272659557895968,(Libellula_quadrimaculatus:0.02597459819636997042,(Orthetrum_albistylum:0.03024006503504213586,Ladona_depressa:0.02211018656205092359)63:0.00443784497625023585)27:0.00264447926971326207)78:0.00533531448393281208,(Thermothemis_madagascariensis:0.06093672621034338516,Allorhizucha_preussi:0.04364446818871621503)68:0.00817519611499448011)49:0.00331987158896227723)45:0.00257454029228215784,(((Misagria_parana:0.04662186152766348290,(Orthemis_cultriformis:0.01112567682007395420,Orthemis_discolor:0.01653352675532287694)99:0.01373758512085042349)88:0.01269013615070559674,Cratilla_metallica:0.02736001593537040408)50:0.00500862007092672291,Agrinoptera_insignis:0.02206221907863131076)50:0.00495409426236383815)90:0.01019507444689335580)81:0.00759039441848671174,Diastatops_pullata:0.09907455092918926454)21:0.00309682366160258030)47:0.00716270674976996619)32:0.00245465348004651751)81:0.00825225672855525727)100:0.05063669739671144976)46:0.00962104728777580902)93:0.01034523437385797932)15:0.00182593329381770374)24:0.00859824717074519039,((Eusynthemis_guttata:0.03770077045262024834,Synthmis_eustalacta:0.04498751774486502847)97:0.01867611772203762663,Gomphomacromia_paradoxa:0.03042473261513801291)100:0.01866582236940709030)100:0.05484101680347059499)76:0.00907406477260169764,(((Tachopteryx_thoreyi:0.02200414964371853743,Tanypteryx_pryeri:0.03543369017047141856)98:0.01352479732771607462,(Phenes_raptor:0.04914519191240218632,Uropetala_carovei:0.02578985622784836160)100:0.02344627744049649840)100:0.02722614519669426872,(((Lindenia_tetraphylla:0.06039981117513462672,(Neogomphus_edenticulatus:0.02848843617627601701,Progomphus_obscurus:0.08652362906944797982)72:0.00881108173860283353)68:0.00809071804223686006,Hemigomphus_heterclytus:0.07871384590443494811)100:0.02479728556503111095,((Austrogomphus_guerini:0.05789676916862696726,(Onychogomphus_sp.:0.05325551305723896789,((Onychogomphus_forcipatus_unguiculatus:0.00561195825258978612,Onychogomphus_forcipatus:0.00819467055017674209)99:0.00636386649167425180,(Onychogomphus_uncatus:0.01428159476563660261,Ophiogomphus_severus:0.02468760120559805246)92:0.00686474245696142363)97:0.02391702623813593206)100:0.03418197909454499112)60:0.00734287309335824191,(((Asiagomphus_melanops:0.04542961654754384265,((Gomphus_externus:0.03074665665782837926,(Dromogomphus_spinosus:0.02506522607941681635,Gomphus_exilis:0.02860689211867607426)54:0.00299369282582316251)67:0.00295086499548862782,Gomphus_vulgatissimus:0.07037066978686652707)62:0.00153497720503798212)66:0.00769213842870142966,(Stylurus_intricatus:0.01349078021721789554,Stylurus_nagoyanus:0.02259863571646356789)100:0.01840316719224567577)100:0.04922710111672865679,((Microgomphus_chelifer:0.08775071745542996349,Leptogomphus_sauteri:0.15596504837854396897)91:0.02187040332812566212,(Hagenius_brevistylus:0.06920473675652021039,(Stylogomphus_shirizu:0.02409485763976924877,Lanthus_albistylus:0.04363327718124067334)100:0.04135098775990672659)67:0.01768604988747210505)16:0.00405951539034233363)28:0.00858415363973088173)35:0.00569687700358894981)100:0.05704288720431387183)25:0.00413639891963418337)88:0.01011527881101788144,(Phyllopetalia_apicalis:0.04963278459602099568,(Gomphaeschna_furcillata:0.05118256672708945687,((Brachytron_pratense:0.01261230911330345032,((Anax_parthenope:0.01600457169983579564,(Anax_congoliath:0.01225282821541031665,Anax_imperator:0.00458013306741331030)100:0.00608175471898544581)100:0.00968780931439993352,((((Aeshna_affinis:0.02070463297422580826,Aeshna_mixta:0.00347646020396991497)74:0.00319176150994933752,(Aeshna_grandis:0.00859717148338721981,Aeshna_juncea:0.00518257927425786781)81:0.00139564226093327141)77:0.00323148105103234070,Anaciaeshna_isoceles:0.01888927834745179196)91:0.00284840798367545864,Gynacantha_japonica:0.02047480751528560697)56:0.00178805150097157686)100:0.00853435240030931200)92:0.00427734697099541299,(Caliaeschna_microstigma:0.02699947670173609079,Boyeria_irene:0.02201071437396357258)49:0.00347391027618278647)100:0.02546754438314135366)100:0.03317855234481716792)100:0.01742936508603026846)98:0.01675319311158195157)100:0.18647010473237032868,Calopteryx_splendens:0.13257878313602414200);
