# Supplementary material for: Potential pitfalls of modelling ribosomal RNA data in phylogenetic tree reconstruction: Evidence from case studies in the Metazoa
Source: BMC Evol Biol. 2011 May 27;11:146. doi: 10.1186/1471-2148-11-146 (PMC3123606; doi:10.1186/1471-2148-11-146)
Supplement: Additional file 2 — Tree reconstruction results. All trees (Newick le format) provided by the DNA model setups the and mixed RNA/DNA model setups of all applied data sets. [file 1471-2148-11-146-S2.ZIP › Anisoptera/RAxML_bipartitions.Anisoptera_108.RNasalsa.cut.S7Eeva.tre]

((Pyrrhosoma_nymphula:0.09538853607420205716,Calopteryx_splendens:0.16004278589326428883)100:0.23358207906138842014,((((Hemigomphus_heterclytus:0.09854670395670070415,(Lindenia_tetraphylla:0.07369461210078530333,(Neogomphus_edenticulatus:0.03278241066076573867,Progomphus_obscurus:0.10424791384100921821)63:0.01177096396607854589)49:0.00886720136921092909)99:0.02937810863268639633,((Austrogomphus_guerini:0.07130728551217888067,(Onychogomphus_sp.:0.06484529517537152010,((Onychogomphus_forcipatus:0.00867339194714416249,Onychogomphus_forcipatus_unguiculatus:0.00704288407837369308)99:0.00788779255034722203,(Ophiogomphus_severus:0.03191602712462331820,Onychogomphus_uncatus:0.01715196683731077740)91:0.00841427898685796934)96:0.02762233267425850264)100:0.04330519058839146090)46:0.00827701289457605238,(((Hagenius_brevistylus:0.08606179206659890502,(Stylogomphus_shirizu:0.03004711188931735374,Lanthus_albistylus:0.04954886673992688756)100:0.05005238088182149131)66:0.02060451925188221470,((Stylurus_intricatus:0.01537195976596427566,Stylurus_nagoyanus:0.02672064070704114475)100:0.02220097301610935575,((Gomphus_vulgatissimus:0.08724329588588372597,((Dromogomphus_spinosus:0.02864924258748445529,Gomphus_exilis:0.03394171661691876979)49:0.00289937444092063651,Gomphus_externus:0.03680063828249771629)64:0.00330861512574365420)67:0.00216632277241849075,Asiagomphus_melanops:0.05457620820105270332)53:0.00849589294063923806)100:0.06077433234972921816)11:0.00548388458028606710,(Leptogomphus_sauteri:0.19245167800246099077,Microgomphus_chelifer:0.10662949559704605618)89:0.02838050225503799956)27:0.00895213546731559243)28:0.00708377727906111653)100:0.06919627368608571860,(((Phenes_raptor:0.06024629491795161634,Uropetala_carovei:0.03063310357177151388)100:0.02944955538139434198,(Tanypteryx_pryeri:0.04211295396311424272,Tachopteryx_thoreyi:0.02648451500347559495)96:0.01834015995481369857)100:0.03306608885094319827,(((Neopetalia_punctata:0.07691861102196696776,Chlorogomphus_brunneus:0.12017086447843765284)19:0.00689448479803982626,(Cordulegaster_maculatus:0.03237995365815564408,(Cordulegaster_picta:0.00389124132792610048,(Anotogaster_sieboldi:0.01690259154295767341,Cordulegaster_boltoni:0.00892342086420582284)72:0.00280592375017924781)100:0.02788317700446672071)100:0.05465153677845033947)62:0.01130773203806827686,(Oxygastra_curtisii:0.08746424836208246956,(((Gomphomacromia_paradoxa:0.03379314272150659576,(Eusynthemis_guttata:0.04415038493064585984,Synthmis_eustalacta:0.05472298657852676246)98:0.02173049133194602731)100:0.02731315341506201921,Idomacromia_proavita:0.08241246078514323503)52:0.01149078088556194921,(((((((Nannophya_pygmaea:0.06539401910836532827,(Rhodothemis_rufa:0.04442505765521916755,(Acisoma_panorpoides:0.02816495054393850991,Acisoma_trifidum:0.02867718660348151510)100:0.01950438018161441620)100:0.02733750335809266227)99:0.01826372673408423880,((Cyanothemis_simpsoni:0.07848927874549239958,((((Misagria_parana:0.05701777385189170377,(Orthemis_cultriformis:0.01303204499561169336,Orthemis_discolor:0.02023487199252424137)99:0.01689267119090515773)87:0.01566373001150172736,Cratilla_metallica:0.03393135373711241021)44:0.00867290379915772874,(Hadrothemis_infesta:0.08401093942775317291,(((Lyriothemis_elegantis:0.04735185260774519428,Ladona_fulva:0.02277369739629374334)51:0.00617189557833720207,(Libellula_quadrimaculatus:0.03237187738370853746,(Orthetrum_albistylum:0.03666919451597681207,Ladona_depressa:0.02648561815513151424)53:0.00580576233998270855)26:0.00283036197146741518)73:0.00754708238227542669,(Thermothemis_madagascariensis:0.07378039248952542040,Allorhizucha_preussi:0.05437505473547959989)59:0.01031059178457101495)39:0.00383658564252017291)42:0.00285014093535414107)23:0.00379201957453265473,Agrinoptera_insignis:0.02917455282419196758)81:0.01158963549782298340)86:0.00790690224814402307,Diastatops_pullata:0.12689893163812376864)26:0.00514981344131641098)25:0.00718799840201865547,((Zygonix_torridus:0.08881818511811728767,(Trithemis_africana:0.03292405587574458864,Trithemis_aurora:0.02210869405028311266)100:0.06037475055023281550)61:0.01421502649403148279,((Macrodiplax_cora:0.05470857172017392495,Urothemis_signata:0.03581630642894887556)100:0.02712025414968228382,Tramea_calverti:0.06902865151575698910)41:0.00708935876209403158)15:0.00372502242080168661)26:0.00361700295974079055,((Nothiothemis_robertsi:0.04457483559546874391,Tetrathemis_irregular:0.05481182660544647867)100:0.03647354527737410590,((Chalcostephia_flavifrons:0.05481623301892555450,Brachydiplax_chalybea_flavovittata:0.08485156035470109437)100:0.02652679902260224667,Tholymis_citrina:0.12843738522091247001)69:0.00758306234505883112)53:0.00650665000914206915)73:0.00873814233195457923,(((Sympetrum_danae:0.02202057073576707547,((Sympetrum_meridonale:0.02367636213941088502,Sympetrum_sanguineum:0.01850862226077771774)92:0.00550003035538678634,(Sympetrum_vulgatum:0.01005281302753988602,Sympetrum_striolatum:0.02056271021986061723)74:0.00213384284305906174)97:0.00712550233871494382)100:0.02307703391391909692,(Celithemis_elisa:0.06465082356549707587,(Leucorrhinia_pectoralis:0.00837869726102812191,Leucorrhinia_dubia:0.00612226601371845987)100:0.02569172905655039973)49:0.00803395730781343922)100:0.01870126344297198470,(Ryothemis_variegata_imperatrix:0.01107289118783314277,Ryothemis_fuliginosa:0.02550016841334955611)100:0.02888309336540859432)63:0.00747977030573656557)100:0.06362014851523219161,((Hemicordulia_okinawensis:0.03150122015716851076,Hemicorculia_mindana_nipponica:0.01026856805672114563)100:0.06929306967095116843,((((Tetragoneura_cynosura:0.00286452261764145750,Tetragoneura_canis:0.00665390503357576792)99:0.01496166662303506818,(Epitheca_bimaculata:0.02422466632084699020,Epicordulia_princeps:0.01373556691674897821)100:0.01576216990105352642)99:0.02712811812014280510,Epitheca_marginata:0.16117383971756113481)95:0.01829751337661990676,(Cordulia_aenea_amurensis:0.01716791003309855318,((Somatochlora_flavomaculatus:0.01377041710280330067,Somatochlora_metallica:0.01569137177676972750)73:0.00410400444858836401,Somatochlora_alpestris:0.03944699587720167794)45:0.00155800400550870632)100:0.03609332419514876822)92:0.01769512027252883105)100:0.09855573766803604752)54:0.01200126421274469793,(Phyllomacromia_sp.:0.08573616428961135238,(Macromia_amphigena:0.02143383439244042621,Macromia_splendens:0.03994575117612404053)100:0.02814851071884645270)100:0.10277989249075758504)97:0.01628727095088648366)33:0.00583720607179529991)100:0.07308014241538889066)68:0.01186966804913814830)38:0.00468441834545829834)85:0.01168908831686984312,(Phyllopetalia_apicalis:0.05929203361865872934,(Gomphaeschna_furcillata:0.05958675820020703506,(Caliaeschna_microstigma:0.03026738390633553974,(Boyeria_irene:0.02742454868754363312,(((Anax_parthenope:0.01923016098736166773,(Anax_congoliath:0.01425426938111059964,Anax_imperator:0.00529480675655447097)100:0.00712052462006295978)100:0.01139926080376900235,((Anaciaeshna_isoceles:0.02248776291514397591,((Aeshna_juncea:0.00598613195000277393,Aeshna_grandis:0.00993170722623628634)79:0.00164731664090292471,(Aeshna_mixta:0.00396552154752199178,Aeshna_affinis:0.02405712565108660342)68:0.00370036029646406269)74:0.00374567248359377854)89:0.00349221283360094149,Gynacantha_japonica:0.02416210870210506317)55:0.00234129356057377613)100:0.00963820610076549823,Brachytron_pratense:0.01507484732508107550)90:0.00707333669808497562)54:0.00633228127702159353)100:0.03073349964921495356)100:0.04062122116836636848)100:0.02250575357700101281)94:0.02085257428919677983,Epiophlebia_superstes:0.08077587676117059523);
