# Supplementary material for: Potential pitfalls of modelling ribosomal RNA data in phylogenetic tree reconstruction: Evidence from case studies in the Metazoa
Source: BMC Evol Biol. 2011 May 27;11:146. doi: 10.1186/1471-2148-11-146 (PMC3123606; doi:10.1186/1471-2148-11-146)
Supplement: Additional file 2 — Tree reconstruction results. All trees (Newick le format) provided by the DNA model setups the and mixed RNA/DNA model setups of all applied data sets. [file 1471-2148-11-146-S2.ZIP › Anisoptera/RAxML_bipartitions.Anisoptera_108.RNasalsa.cut.S7Feva.tre]

((Calopteryx_splendens:0.13367456750105835561,Pyrrhosoma_nymphula:0.07520267227554267020)100:0.18651062274348753633,((((Phenes_raptor:0.04962309701570966070,Uropetala_carovei:0.02555635663947137745)100:0.02327965045852577533,(Tachopteryx_thoreyi:0.02203358065702843566,Tanypteryx_pryeri:0.03553246149034981066)97:0.01443375989400426038)100:0.02742377446290785586,((((Lindenia_tetraphylla:0.06096368165893756991,(Progomphus_obscurus:0.08645399876295900565,Neogomphus_edenticulatus:0.02877429230892342496)70:0.00865727731319346563)69:0.00805712915576373319,Hemigomphus_heterclytus:0.07867384406346522585)100:0.02461210148373674939,((((Stylurus_intricatus:0.01357803261043260233,Stylurus_nagoyanus:0.02263726616745870279)100:0.01853259289989513461,(Asiagomphus_melanops:0.04559406454312713713,(((Gomphus_exilis:0.02863007031783534537,Dromogomphus_spinosus:0.02520300935911313003)53:0.00302366305619638804,Gomphus_externus:0.03079502785478071061)66:0.00291822753644024229,Gomphus_vulgatissimus:0.07066163909538283883)63:0.00154502163976573490)64:0.00768615019888038622)100:0.04977560863606658031,((Hagenius_brevistylus:0.06959583875678242160,(Stylogomphus_shirizu:0.02410863661573573249,Lanthus_albistylus:0.04385932153752962470)100:0.04159967985162545123)68:0.01785059986285281522,(Microgomphus_chelifer:0.08834763399027430186,Leptogomphus_sauteri:0.15615140038549998880)93:0.02192120642643889672)16:0.00395861750956019633)29:0.00870605798875007282,(Austrogomphus_guerini:0.05853494919143645281,(Onychogomphus_sp.:0.05353787737083666454,((Onychogomphus_uncatus:0.01433513163494111280,Ophiogomphus_severus:0.02480517063870932987)91:0.00686126650347055386,(Onychogomphus_forcipatus_unguiculatus:0.00563204222327003123,Onychogomphus_forcipatus:0.00821630934072104316)99:0.00642272604960569815)97:0.02408968728498310508)100:0.03385290420234893238)60:0.00716332412971961395)34:0.00594058624895696993)100:0.05746929174303409826,(((((Anotogaster_sieboldi:0.01357965614913342854,Cordulegaster_boltoni:0.00776798044115704391)73:0.00233817761112779018,Cordulegaster_picta:0.00339069380427200638)100:0.02218893525721995011,Cordulegaster_maculatus:0.02648271228177874470)100:0.04288938693487182041,(Chlorogomphus_brunneus:0.09691641192733571608,Neopetalia_punctata:0.06166890430023124620)28:0.00571925141134647583)54:0.01008444621615178609,(Oxygastra_curtisii:0.07175609019941327216,(((Gomphomacromia_paradoxa:0.02992783345754183866,(Synthmis_eustalacta:0.04601977134122448021,Eusynthemis_guttata:0.03693265248834231435)98:0.01728663435027962686)100:0.02206266931419689423,Idomacromia_proavita:0.07015875456932864351)58:0.00801293876142746518,((Phyllomacromia_sp.:0.07236577892163537085,(Macromia_amphigena:0.01900704121446071884,Macromia_splendens:0.03382820029120128802)99:0.02234600256716761865)100:0.08465008117481852279,(((((Nothiothemis_robertsi:0.03640463343757261577,Tetrathemis_irregular:0.04472547257430204565)100:0.02927035327664495590,((Brachydiplax_chalybea_flavovittata:0.06942819782835847608,Chalcostephia_flavifrons:0.04534188493544861337)100:0.02174235116535566670,Tholymis_citrina:0.10428024999781375370)65:0.00557146925690891505)47:0.00512254925011255448,((((Trithemis_africana:0.02719223805312514716,Trithemis_aurora:0.01823144439704250941)100:0.04846419746737737344,Zygonix_torridus:0.07036619486507483812)79:0.01211598594681630517,((Urothemis_signata:0.02860459334517152091,Macrodiplax_cora:0.04433340262706668422)100:0.02209392578789639433,Tramea_calverti:0.05436246999070017127)41:0.00512098768910845825)24:0.00280271444502016827,((Nannophya_pygmaea:0.05277880931054989427,((Acisoma_panorpoides:0.02350321111121957823,Acisoma_trifidum:0.02333157337491491290)100:0.01547078272788686773,Rhodothemis_rufa:0.03493185968390920271)100:0.02325140948961452667)99:0.01578120470859802060,((((((Misagria_parana:0.04728498027365767714,(Orthemis_discolor:0.01631619322333635255,Orthemis_cultriformis:0.01142701575328986495)99:0.01315047236058749548)91:0.01285678845162215034,Cratilla_metallica:0.02713510230881601565)51:0.00692396802862206822,(Hadrothemis_infesta:0.06709395911255845724,((Thermothemis_madagascariensis:0.06179908011104872506,Allorhizucha_preussi:0.04303701172298302763)68:0.00878184620245809483,(Libellula_quadrimaculatus:0.02648856862385235225,((Orthetrum_albistylum:0.03087252794400084308,Ladona_depressa:0.02232007397970772744)62:0.00382074987913411535,(Lyriothemis_elegantis:0.04010021724854423431,Ladona_fulva:0.01818910021600969595)59:0.00566742510185407056)36:0.00236378723417253814)77:0.00469200119675960894)48:0.00351880364761502761)43:0.00193679366251647898)33:0.00386172464876431915,Agrinoptera_insignis:0.02340585981737868665)90:0.01064256807273991287,Cyanothemis_simpsoni:0.06306365338066174941)81:0.00674133477650840258,Diastatops_pullata:0.09999894982554581591)26:0.00315138034941172835)46:0.00711399719135553509)27:0.00236407736069087736)80:0.00836655502857176596,((Ryothemis_fuliginosa:0.02144236986470450176,Ryothemis_variegata_imperatrix:0.00945122033145651998)100:0.02304091076655610804,((Sympetrum_danae:0.01883296182162672722,((Sympetrum_sanguineum:0.01538745318529707168,Sympetrum_meridonale:0.02049257787871969910)95:0.00458958727300288246,(Sympetrum_striolatum:0.01778540181547256377,Sympetrum_vulgatum:0.00825156382983591001)79:0.00174555062526817687)98:0.00590020673952568620)100:0.01950909816373401842,(Celithemis_elisa:0.05239125434061166903,(Leucorrhinia_pectoralis:0.00728809971482293709,Leucorrhinia_dubia:0.00525450235598725127)100:0.02215065769882130359)49:0.00633143081028827211)100:0.01490793930018742032)53:0.00571265072240872800)100:0.04988331622798517634,(((((Tetragoneura_canis:0.00581174856161160210,Tetragoneura_cynosura:0.00267610928259941249)100:0.01203497499953137470,(Epicordulia_princeps:0.01192769056386189415,Epitheca_bimaculata:0.02031990463249277318)100:0.01384978869047357244)100:0.02388231832770830454,Epitheca_marginata:0.13262477815909221035)98:0.01479632289648733119,(Cordulia_aenea_amurensis:0.01453314350366024035,(Somatochlora_alpestris:0.03276458147193501980,(Somatochlora_flavomaculatus:0.01166936930142487179,Somatochlora_metallica:0.01380009664173494598)76:0.00298765338390766721)41:0.00104283300092005045)100:0.02827627936082346971)92:0.01387309926643756977,(Hemicorculia_mindana_nipponica:0.00850669320961378386,Hemicordulia_okinawensis:0.02678213833810730304)100:0.05533990831781128439)100:0.08171003302950959057)46:0.00935990409014066625)93:0.01053209660182388534)24:0.00456711325505283587)100:0.05479654222324150531)76:0.00967779345947800650)32:0.00341856533489491837)85:0.01020308461211952809,(Phyllopetalia_apicalis:0.04965623842662794662,(Gomphaeschna_furcillata:0.05141018892421680975,((Brachytron_pratense:0.01263856805088530051,((Gynacantha_japonica:0.02055065294351168456,(((Aeshna_juncea:0.00520216250464834631,Aeshna_grandis:0.00862773542357167522)79:0.00140262860791889768,(Aeshna_affinis:0.02077723887500235178,Aeshna_mixta:0.00349033326144021581)72:0.00319928653574113328)76:0.00323771296207674749,Anaciaeshna_isoceles:0.01895529203748222771)90:0.00285407028999805313)53:0.00177200298094450895,(Anax_parthenope:0.01605263208031004404,(Anax_congoliath:0.01229989490825201745,Anax_imperator:0.00459444057339448899)100:0.00612096786090675794)100:0.00974635809769344719)100:0.00874938936044785537)91:0.00440372293996358320,(Caliaeschna_microstigma:0.02690256844161929492,Boyeria_irene:0.02230842146544999641)46:0.00345024212856855040)100:0.02543888971257263557)100:0.03379549814174333949)100:0.01741988145120668477)98:0.01705150965865910237,Epiophlebia_superstes:0.06493223028274024144);
