# Supplementary material for: Potential pitfalls of modelling ribosomal RNA data in phylogenetic tree reconstruction: Evidence from case studies in the Metazoa
Source: BMC Evol Biol. 2011 May 27;11:146. doi: 10.1186/1471-2148-11-146 (PMC3123606; doi:10.1186/1471-2148-11-146)
Supplement: Additional file 2 — Tree reconstruction results. All trees (Newick le format) provided by the DNA model setups the and mixed RNA/DNA model setups of all applied data sets. [file 1471-2148-11-146-S2.ZIP › Chilopoda/RAxML_bipartitions.Chilopoda_18S.61.RNAsalsa.cut.GTReva.tre]

(((Scolopendra_viridis:0.00538963395373426302,Scolopendra_multilans:0.00232996457314033328)93:0.00306526823212726392,Scolopocryptops_sexspinosus:0.00470911565752383729)52:0.00073448151541947125,(Alipes_crotalus:0.01033943192670071579,((Cryptops_spinipes:0.01600190759178054742,Cryptops_australis:0.00374082627379747519)97:0.01474758892540169349,(((Plesioschendyla_confossa:0.03412577403838290557,Mecistocephalus_guildingii:0.03477596597366891529)43:0.00399193905595311618,((Bothriogaster_signata:0.06032890117336772717,(Geophilus_electricus:0.01034334888607881496,Pachymerium_ferrugineum:0.03656579738439229288)96:0.00868527346613488446)82:0.01052521285609154048,Zelanophilus_provocator:0.04368310794053139462)33:0.00705537425637279333)71:0.01277218774138532201,(((((Anopsobius_neozelandicus:0.00232560785599581713,(Anopsobius_giribeti:0.00000150634012968832,(Dichelobius_giribeti:0.00155186099839560985,((Dichelobius_flavens:0.00552059959307078709,Dichelobius_bicuspis:0.00312175804652149161)97:0.00072833298120485407,Dichelobius_etnaensis:0.00697019639573740520)86:0.00238589246768221601)92:0.00386136406317586379)23:0.00000150634012968832)60:0.00201344137115454539,Anopsobius_patagonicus:0.03753852922746248738)100:0.01274689989914108007,(((Bothropolys_multidentatus:0.00076177144650783522,Lithobius_forficatus:0.00077760369527568596)10:0.00000150634012968832,Eupolybothrus_fasciatus:0.00000150634012968832)33:0.00000150634012968832,Lithobius_obscurus:0.00539965521622499164)93:0.00399592854706477991)59:0.00090209603801008132,(Shikokuobius_japonicus:0.02008074790531760856,(Esastigmatobius_japonicus:0.00320451627486804903,(Paralamyctes_weberi:0.00236218954346606707,((((Lamyctes_inermipes:0.00597980663676230158,Lamyctes_africanus:0.05166073085660491393)93:0.00344958055467685853,(Lamyctes_coeculus:0.00000150634012968832,Lamyctinus_coeculus:0.00000150634012968832)100:0.00408005503085552557)99:0.01198322095614600367,(Lamyctes_brevilabiatus:0.01848480892326028607,Henicops_maculatus:0.01047848288606370061)100:0.03250705661228074639)100:0.02744180430822190653,Paralamyctes_validus:0.01027686120220396536)71:0.00062868445499922191)56:0.00062356539233528641)100:0.01930192392714659422)85:0.00726152516163065895)96:0.00546110043355912435,((Craterostigmus_crabilli:0.00076476479269880051,Craterostigmus_tasmanianus:0.00000150634012968832)99:0.01185292013599593616,((Epicyliosoma_sp_:0.24816234124667513328,(Polyxenus_lagurus:0.09716493181339819207,(Polydesmus_complanatus:0.03907196709221456843,Narceus_americanus:0.13915173641074285449)100:0.03515148473748362645)91:0.01067469731756655674)72:0.02168875330026282314,(Pselliodes_guildingii:0.00622669397368783104,((Scutigerina_weberi:0.00050843880860987377,(Scutigerina_malagassa:0.00076174706676234761,Madagassophora_hova:0.00000150634012968832)93:0.00411815615622504721)100:0.02666969995117779782,((Tachythereua_sp_:0.00373868319970841216,(((((Thereuonema_tuberculata:0.00000150634012968832,Thereuopoda_longicornis:0.00000150634012968832)9:0.00000150634012968832,Thereuopodina_n_:0.00000150634012968832)11:0.00000150634012968832,((Parascutigera_guttata:0.00000150634012968832,(((Allothereua_bidenticulata:0.00000150634012968832,Allothereua_maculata:0.00000150634012968832)10:0.00000150634012968832,(Parascutigera_festiva:0.00000150634012968832,(Parascutigera_sphinx:0.00000150634012968832,Parascutigera_latericia:0.00000150634012968832)10:0.00000150634012968832)5:0.00000150634012968832)29:0.00000150634012968832,Pilbarascutigera_incola:0.00230415660510128713)2:0.00000150634012968832)3:0.00000150634012968832,Allothereua_serrulata:0.00076625409692271862)52:0.00076654882087510458)0:0.00000150634012968832,(Thereuonema_turkestana:0.00076670835411390774,Thereuopoda_clunifera:0.00153576303423701545)7:0.00000150634012968832)18:0.00000150634012968832,Scutigera_coleoptrata:0.00000150634012968832)37:0.00019095992417611778)62:0.00072198976797363057,(Dendrothereua_nubila:0.00000150634012968832,Dendrothereua_homa:0.00076482741496789310)77:0.00073260536342400345)100:0.03483265321571352852)62:0.00202908199078326822)77:0.00449242407185608365)29:0.00177886978531526527)25:0.00107067399414756685)26:0.00204036995101028462)90:0.00515431554675805422)49:0.00257312585268156674)49:0.00053221962796631622,Theatops_posticus:0.00311369959633738501);
