# Supplementary material for: Potential pitfalls of modelling ribosomal RNA data in phylogenetic tree reconstruction: Evidence from case studies in the Metazoa
Source: BMC Evol Biol. 2011 May 27;11:146. doi: 10.1186/1471-2148-11-146 (PMC3123606; doi:10.1186/1471-2148-11-146)
Supplement: Additional file 2 — Tree reconstruction results. All trees (Newick le format) provided by the DNA model setups the and mixed RNA/DNA model setups of all applied data sets. [file 1471-2148-11-146-S2.ZIP › Chilopoda/RAxML_bipartitions.Chilopoda_18S.61.RNAsalsa.cut.S16Aeva.tre]

(Theatops_posticus:0.00507164082127516385,(Alipes_crotalus:0.01145945081035917683,(((((Plesioschendyla_confossa:0.05616987065272369822,((Polyxenus_lagurus:0.16105213420100300548,(Epicyliosoma_sp_:0.35178481095528491007,(Polydesmus_complanatus:0.06237935493532630743,Narceus_americanus:0.18160394927060702353)69:0.03443187340593117929)75:0.02095998203506381843)99:0.05022705926105153207,(Bothriogaster_signata:0.08741544304457524173,(Geophilus_electricus:0.01990454473535277838,Pachymerium_ferrugineum:0.06117313325746073088)94:0.01249100360511063226)85:0.01371972093737299989)49:0.00658087475438986005)51:0.01052434988611919420,(Zelanophilus_provocator:0.07764811633450584283,Mecistocephalus_guildingii:0.05984727095704941296)32:0.00460875749632063368)85:0.01599247650532923531,((Pselliodes_guildingii:0.00936242046128022559,((Scutigerina_weberi:0.00056497002956908810,(Madagassophora_hova:0.00000033581093948606,Scutigerina_malagassa:0.00118262634970347016)87:0.00555977838823259671)100:0.04250093844489710032,((((((((Thereuopoda_clunifera:0.00245324761348681124,Thereuonema_turkestana:0.00122264747818314943)14:0.00000033581093948606,(Pilbarascutigera_incola:0.00368604090549990620,(((ParaScutigera_coleoptratasphinx:0.00000033581093948606,Allothereua_maculata:0.00000033581093948606)10:0.00000033581093948606,((Parascutigera_festiva:0.00000033581093948606,Allothereua_bidenticulata:0.00000033581093948606)8:0.00000033581093948606,(Parascutigera_guttata:0.00000033581093948606,Parascutigera_latericia:0.00000033581093948606)3:0.00000033581093948606)1:0.00000033581093948606)37:0.00000033581093948606,Allothereua_serrulata:0.00122724929228319865)36:0.00000033581093948606)51:0.00122515597054563379)8:0.00000033581093948606,Thereuopoda_longicornis:0.00000033581093948606)2:0.00000033581093948606,Thereuonema_tuberculata:0.00000033581093948606)2:0.00000033581093948606,Scutigera_:0.00000033581093948606)0:0.00000033581093948606,Thereuopodina_n_:0.00000033581093948606)35:0.00007867941845296872,Tachythereua_sp_:0.00616228353265399140)67:0.00136649917253862550,(Dendrothereua_homa:0.00121821717918846198,Dendrothereua_nubila:0.00000033581093948606)75:0.00105407646312582516)100:0.06050244477032553497)83:0.00341217415898960276)98:0.01172450164267549617,((Craterostigmus_tasmanianus:0.00125440940069272786,Craterostigmus_crabilli:0.00000033581093948606)100:0.01807520912211378963,((((Anopsobius_patagonicus:0.06114960652677927516,(((Dichelobius_flavens:0.00863745533582432716,Dichelobius_bicuspis:0.00375143360265559186)97:0.00101853129103698079,Dichelobius_etnaensis:0.00979226703847366382)92:0.00376710942472776927,Dichelobius_giribeti:0.00242037998880736700)96:0.00492005814350761697)60:0.00126958047537697582,Anopsobius_giribeti:0.00000033581093948606)33:0.00000033581093948606,Anopsobius_neozelandicus:0.00246744721419881255)100:0.02336563699726448839,(((Lithobius_forficatus:0.00123092905466163759,(Bothropolys_multidentatus:0.00121218123715319238,Eupolybothrus_fasciatus:0.00000033581093948606)43:0.00000033581093948606)82:0.00000033581093948606,Lithobius_obscurus:0.00858481649007744076)86:0.00532352316683226169,(Shikokuobius_japonicus:0.03165343292251685675,((((Henicops_maculatus:0.01620263669556169100,Lamyctes_brevilabiatus:0.02680498536580592367)100:0.05060244221609524334,((Lamyctes_africanus:0.08227626184063764614,Lamyctes_inermipes:0.00720529843774443592)77:0.00511585443130677889,(Lamyctinus_coeculus:0.00000033581093948606,Lamyctes_coeculus:0.00000033581093948606)100:0.00669529090457911605)89:0.01660557723507038314)100:0.04294300838009353083,Paralamyctes_validus:0.01636696508071809955)53:0.00000033581093948606,(Esastigmatobius_japonicus:0.00600645784672387828,Paralamyctes_weberi:0.00402787996751424390)49:0.00126422395176356474)100:0.03361258634598936201)72:0.00999619612876087409)42:0.00293401086618563008)95:0.00771120848113151462)31:0.00115006175707140466)35:0.00292733277899027110)95:0.00890886249198164469,(Cryptops_australis:0.00575591077044051037,Cryptops_spinipes:0.02550803408748662793)100:0.02595134295056272453)36:0.00405954105203668210,(Scolopendra_multilans:0.00379444617767499227,Scolopendra_viridis:0.00877617984922479492)81:0.00376869861914463835)23:0.00116150638245151564)46:0.00119105105800180349,Scolopocryptops_sexspinosus:0.00885334007475973954);
