# Supplementary material for: Potential pitfalls of modelling ribosomal RNA data in phylogenetic tree reconstruction: Evidence from case studies in the Metazoa
Source: BMC Evol Biol. 2011 May 27;11:146. doi: 10.1186/1471-2148-11-146 (PMC3123606; doi:10.1186/1471-2148-11-146)
Supplement: Additional file 2 — Tree reconstruction results. All trees (Newick le format) provided by the DNA model setups the and mixed RNA/DNA model setups of all applied data sets. [file 1471-2148-11-146-S2.ZIP › Chilopoda/RAxML_bipartitions.Chilopoda_18S.61.RNAsalsa.cut.S16Beva.tre]

(Scolopendra_viridis:0.00688627847064621820,(Alipes_crotalus:0.00880796360521661666,((((Cryptops_australis:0.00471599267437811977,Cryptops_spinipes:0.01960949816882612273)100:0.01863807875643481646,(((Plesioschendyla_confossa:0.04262970665380840657,((Polyxenus_lagurus:0.12280608774943342631,(Polydesmus_complanatus:0.06347760940240272654,(Epicyliosoma_sp_:0.29174559937347482874,Narceus_americanus:0.15199040990360612735)47:0.01969538905596569800)75:0.02306182698422640232)91:0.03813176071303968351,(Bothriogaster_signata:0.06712603727966220957,(Pachymerium_ferrugineum:0.04767802704750993131,Geophilus_electricus:0.01368355951752050353)83:0.00985301642498751136)77:0.01185348477533005457)37:0.00487844226388037001)35:0.00803210322765705344,(Zelanophilus_provocator:0.06094378567099485722,Mecistocephalus_guildingii:0.04453399879543981643)29:0.00336143777459150042)81:0.01123568161356046542,((Pselliodes_guildingii:0.00721204867579203473,(((Dendrothereua_nubila:0.00000092616874436562,Dendrothereua_homa:0.00097830515763731038)74:0.00090576329257072814,(((Scutigera_coleoptrata:0.00000092616874436562,((Thereuopoda_longicornis:0.00000092616874436562,Thereuopodina_n_:0.00000092616874436562)10:0.00000092616874436562,(Thereuonema_turkestana:0.00098169231414227875,(Thereuopoda_clunifera:0.00196663707875182909,((Allothereua_maculata:0.00000092616874436562,(Parascutigera_sphinx:0.00000092616874436562,((Allothereua_bidenticulata:0.00000092616874436562,(Parascutigera_guttata:0.00000092616874436562,Parascutigera_latericia:0.00000092616874436562)3:0.00000092616874436562)1:0.00000092616874436562,Parascutigera_festiva:0.00000092616874436562)1:0.00000092616874436562)2:0.00000092616874436562)37:0.00000092616874436562,(Pilbarascutigera_incola:0.00295418598502226884,Allothereua_serrulata:0.00098181109467490027)20:0.00000092616874436562)50:0.00098116334902737597)18:0.00000092616874436562)8:0.00000092616874436562)2:0.00000092616874436562)0:0.00000092616874436562,Thereuonema_tuberculata:0.00000092616874436562)34:0.00015354359310532268,Tachythereua_sp_:0.00487967034419820381)68:0.00096711267948575185)100:0.04463612417748696187,(Scutigerina_weberi:0.00062583220165819740,(Madagassophora_hova:0.00000092616874436562,Scutigerina_malagassa:0.00096336348470618986)89:0.00425228368192675284)100:0.03238812890614749251)81:0.00274477684569691873)97:0.00875740808123932554,((Craterostigmus_crabilli:0.00045806354470347724,Craterostigmus_tasmanianus:0.00053413209326090452)100:0.01353615280142382062,(((Lithobius_obscurus:0.00680771512939953253,((Lithobius_forficatus:0.00096711539866568168,Bothropolys_multidentatus:0.00095808321313977252)21:0.00000092616874436562,Eupolybothrus_fasciatus:0.00000092616874436562)76:0.00000092616874436562)77:0.00405044800957501862,(((Paralamyctes_weberi:0.00306810187775253965,Esastigmatobius_japonicus:0.00471119997857565986)53:0.00106254851827074508,(Paralamyctes_validus:0.01282912306535881689,((Henicops_maculatus:0.01299732931752283459,Lamyctes_brevilabiatus:0.02297065252627689819)100:0.03813299676014398482,(Lamyctes_africanus:0.06575103623172304235,((Lamyctinus_coeculus:0.00000092616874436562,Lamyctes_coeculus:0.00000092616874436562)100:0.00688385318631691036,Lamyctes_inermipes:0.00775611725120115524)51:0.00374307511937327841)82:0.01001855854651259592)100:0.03470348749902133628)50:0.00000092616874436562)100:0.02584297258652098334,Shikokuobius_japonicus:0.02515842290641029030)51:0.00755683390935886490)29:0.00242376517473481649,((Anopsobius_neozelandicus:0.00195038375633261847,(Anopsobius_giribeti:0.00000092616874436562,((Dichelobius_etnaensis:0.00785988025397812290,(Dichelobius_bicuspis:0.00299860740051110337,Dichelobius_flavens:0.00698754503481078312)96:0.00086436018273266136)91:0.00300571496803292470,Dichelobius_giribeti:0.00193850362203369154)96:0.00488303368598777803)28:0.00000092616874436562)60:0.00240044673995187200,Anopsobius_patagonicus:0.04509547396363405153)100:0.01551003167383113376)94:0.00599769826291969219)28:0.00092454291467211896)31:0.00262025501889253916)93:0.00666140459307423393)44:0.00327962984377328090,Theatops_posticus:0.00390269061900844639)2:0.00000092616874436562,Scolopocryptops_sexspinosus:0.00686769685560383990)6:0.00097651007969833310)74:0.00384780743231607396,Scolopendra_multilans:0.00296887683903811640);
