# Supplementary material for: Potential pitfalls of modelling ribosomal RNA data in phylogenetic tree reconstruction: Evidence from case studies in the Metazoa
Source: BMC Evol Biol. 2011 May 27;11:146. doi: 10.1186/1471-2148-11-146 (PMC3123606; doi:10.1186/1471-2148-11-146)
Supplement: Additional file 2 — Tree reconstruction results. All trees (Newick le format) provided by the DNA model setups the and mixed RNA/DNA model setups of all applied data sets. [file 1471-2148-11-146-S2.ZIP › Chilopoda/RAxML_bipartitions.Chilopoda_18S.61.RNAsalsa.cut.S16eva.tre]

(Scolopocryptops_sexspinosus:0.00884053215532880875,(Alipes_crotalus:0.01172214480667288505,(((Cryptops_spinipes:0.02131975669851969568,Cryptops_australis:0.00538233860855187249)100:0.02209211213861966144,(((Plesioschendyla_confossa:0.04880534859552940891,((Polyxenus_lagurus:0.13241047535238986699,(Epicyliosoma_sp_:0.26775642335059385291,(Polydesmus_complanatus:0.05275286776106169473,Narceus_americanus:0.14107612732434293701)94:0.02826065402818198416)75:0.01450728621759936852)100:0.04407593690756683030,((Pachymerium_ferrugineum:0.05102691109248830292,Geophilus_electricus:0.01640521622788563075)94:0.01130436706931524371,Bothriogaster_signata:0.07435606159219068645)90:0.01534407367545305434)45:0.00246802488241315955)50:0.00997895188110885061,(Mecistocephalus_guildingii:0.05009719714492000264,Zelanophilus_provocator:0.06632433610148845415)39:0.00568332621813236443)89:0.01196961543812446148,((((Shikokuobius_japonicus:0.02762390176966405056,(((Esastigmatobius_japonicus:0.00569338771736884255,Paralamyctes_weberi:0.00387744975723355563)56:0.00093237834109862567,Paralamyctes_validus:0.01553588704670261743)33:0.00000107798589238070,((Lamyctes_brevilabiatus:0.02194192979938616381,Henicops_maculatus:0.01405506341322631213)100:0.04412401955109662710,((Lamyctes_inermipes:0.00650318906380886394,Lamyctes_africanus:0.06428284770678419080)78:0.00470409281669153818,(Lamyctes_coeculus:0.00000107798589238070,Lamyctinus_coeculus:0.00000107798589238070)100:0.00640201789695219858)85:0.01487076195460476126)100:0.04081203415372244153)100:0.02825175818131687305)77:0.00881006743175116389,((Anopsobius_neozelandicus:0.00217775370022065548,((Anopsobius_patagonicus:0.05141974559654009097,(Dichelobius_giribeti:0.00216715747646909103,(Dichelobius_etnaensis:0.00766471330066986409,(Dichelobius_bicuspis:0.00289876017915923758,Dichelobius_flavens:0.00645666517836361847)94:0.00084842673208254877)89:0.00289007687148771023)94:0.00334778260299390101)61:0.00199835149109903664,Anopsobius_giribeti:0.00000107798589238070)34:0.00000107798589238070)100:0.02221973952804321209,(Lithobius_obscurus:0.00751074494606307139,(Lithobius_forficatus:0.00112125365994668693,(Bothropolys_multidentatus:0.00107696193920315858,Eupolybothrus_fasciatus:0.00000107798589238070)46:0.00000107798589238070)84:0.00000107798589238070)90:0.00577454594968764001)36:0.00191772241043920298)96:0.00829893752894917715,(Craterostigmus_crabilli:0.00000107798589238070,Craterostigmus_tasmanianus:0.00102849206005109018)100:0.01670300466539574591)28:0.00122293008147349061,(Pselliodes_guildingii:0.00808076125597866068,((Scutigerina_weberi:0.00060257917969116430,(Scutigerina_malagassa:0.00091529324472032199,Madagassophora_hova:0.00000107798589238070)88:0.00411678864579004267)100:0.03594350308281563100,((Dendrothereua_nubila:0.00000107798589238070,Dendrothereua_homa:0.00101317794847976335)77:0.00094985985862121195,(((((Thereuopodina_n_:0.00000107798589238070,Thereuonema_tuberculata:0.00000107798589238070)8:0.00000107798589238070,Thereuopoda_longicornis:0.00000107798589238070)12:0.00000107798589238070,(((Parascutigera_latericia:0.00000107798589238070,(Parascutigera_festiva:0.00000107798589238070,(((Allothereua_maculata:0.00000107798589238070,Allothereua_bidenticulata:0.00000107798589238070)9:0.00000107798589238070,Parascutigera_guttata:0.00000107798589238070)3:0.00000107798589238070,Parascutigera_sphinx:0.00000107798589238070)2:0.00000107798589238070)2:0.00000107798589238070)37:0.00000107798589238070,(Allothereua_serrulata:0.00103547919208670826,Pilbarascutigera_incola:0.00314031892816784858)20:0.00000107798589238070)50:0.00103484571834613795,(Thereuopoda_clunifera:0.00201345482790405827,Thereuonema_turkestana:0.00097738604958613447)12:0.00000107798589238070)7:0.00000107798589238070)13:0.00000107798589238070,Scutigera_coleoptrata:0.00000107798589238070)35:0.00011784774575840208,Tachythereua_sp_:0.00523712501470242463)61:0.00105521759728996207)100:0.05273818794403889454)83:0.00286558423253707902)99:0.01168558534486872913)27:0.00022320676640708907)95:0.00856517821823299039)38:0.00304536931453690089,(Scolopendra_multilans:0.00315469547259897461,Scolopendra_viridis:0.00820483177888254103)81:0.00478628070590784820)31:0.00083227014128297000)59:0.00101385819271299625,Theatops_posticus:0.00501168326067393845);
