# Supplementary material for: Potential pitfalls of modelling ribosomal RNA data in phylogenetic tree reconstruction: Evidence from case studies in the Metazoa
Source: BMC Evol Biol. 2011 May 27;11:146. doi: 10.1186/1471-2148-11-146 (PMC3123606; doi:10.1186/1471-2148-11-146)
Supplement: Additional file 2 — Tree reconstruction results. All trees (Newick le format) provided by the DNA model setups the and mixed RNA/DNA model setups of all applied data sets. [file 1471-2148-11-146-S2.ZIP › Chilopoda/RAxML_bipartitions.Chilopoda_18S.61.RNAsalsa.cut.S6Aeva.tre]

(((Cryptops_australis:0.00469319659792333515,Cryptops_spinipes:0.01873097413467787742)100:0.02023391143559558417,(((Zelanophilus_provocator:0.05440863447831488509,(Bothriogaster_signata:0.06608895767612268934,(Pachymerium_ferrugineum:0.03846580016688579823,Geophilus_electricus:0.01206479614105946535)94:0.01071757315815370648)78:0.01449583491822754693)28:0.00998100645983764773,(Mecistocephalus_guildingii:0.04451528135730421776,Plesioschendyla_confossa:0.04185890866975808255)26:0.00411048321508864552)64:0.01302633657072546289,(((Shikokuobius_japonicus:0.02304996983003770525,((((Henicops_maculatus:0.01134500844919369283,Lamyctes_brevilabiatus:0.01836533949791591819)100:0.03303807378117396693,((Lamyctinus_coeculus:0.00000070276880343621,Lamyctes_coeculus:0.00000070276880343621)100:0.00432855671257430068,(Lamyctes_inermipes:0.00583279938466173438,Lamyctes_africanus:0.05263500037225919692)95:0.00454534807238960326)89:0.01270690343088966799)100:0.03543803555211171019,Paralamyctes_validus1:0.01365291138121698181)62:0.00000070276880343621,(Paralamyctes_weberi:0.00335149431390333735,Esastigmatobius_japonicus:0.00497863865592863050)49:0.00109801595323442557)100:0.02352174102741529799)77:0.00661565218612527022,((Anopsobius_neozelandicus:0.00205640845068644175,(Anopsobius_giribeti:0.00000070276880343621,(Anopsobius_patagonicus:0.04412598847134457936,(Dichelobius_giribeti:0.00204001396645768019,(Dichelobius_etnaensis:0.00824051612179587008,(Dichelobius_flavens:0.00631509894885565019,Dichelobius_bicuspis:0.00315342474500671837)89:0.00095131852123976493)58:0.00104985104157548272)71:0.00241943399275789880)51:0.00111345613137336865)24:0.00000070276880343621)99:0.01529970390427227468,(Lithobius_obscurus:0.00612972145334013223,(Bothropolys_multidentatus:0.00100939098360822523,(Lithobius_forficatus:0.00102887926585289429,Eupolybothrus_fasciatus:0.00000070276880343621)39:0.00000070276880343621)89:0.00000070276880343621)90:0.00485839348998580792)54:0.00104811465069387742)91:0.00631850281831657264,((Craterostigmus_tasmanianus:0.00000070276880343621,Craterostigmus_crabilli:0.00000070276880343621)100:0.01269340368945810760,((Polyxenus_:0.11976558834098832707,(Epicylioso:0.26211376236143651974,(Narceus_am:0.13732751070904034019,Polydesmus_complanatus:0.03661399574296943932)99:0.02899011372701989359)60:0.01892204836265830997)85:0.03253029825495809546,((((Dendrothereua_homa:0.00000070276880343621,Dendrothereua_nubila:0.00000070276880343621)90:0.00093229662805435819,((Scutigera_coleoptrata:0.00000070276880343621,((((Thereuonema_tuberculata:0.00000070276880343621,Thereuopoda_longicornis:0.00000070276880343621)2:0.00000070276880343621,(((Parascutigera_latericia:0.00000070276880343621,((Allothereua_bidenticulata:0.00000070276880343621,(Allothereua_maculata:0.00000070276880343621,(Parascutigera_sphinx:0.00000070276880343621,(Allothereua_serrulata:0.00101997037135581224,Pilbarascutigera_incola:0.00307237907806355614)22:0.00000070276880343621)2:0.00000070276880343621)1:0.00000070276880343621)1:0.00000070276880343621,Parascutigera_festiva:0.00000070276880343621)2:0.00000070276880343621)9:0.00000070276880343621,Parascutigera_guttata:0.00000070276880343621)52:0.00101910505274627585,Thereuopoda_clunifera:0.00102040604051777768)15:0.00000070276880343621)2:0.00000070276880343621,Thereuopodina_n_:0.00000070276880343621)3:0.00000070276880343621,Thereuonema_turkestana:0.00000070276880343621)17:0.00000070276880343621)38:0.00013764014073369902,Tachythereua_sp_:0.00509279530274021203)61:0.00102890999664525477)100:0.04463494475524363431,(Scutigerina_weberi:0.00069495746256159651,(Scutigerina_malagassa:0.00100340057147954207,Madagassophora_hova:0.00000070276880343621)90:0.00441167731640624769)100:0.02608586216534269572)81:0.00312757605969900699,Pselliodes_guildingii:0.00585647262205499664)85:0.00501179389163777626)22:0.00324921378208640815)9:0.00135491009236048295)15:0.00316671479875699083)84:0.00581029854873453024)41:0.00366414644802302977,(Scolopocryptops_sexspinosus:0.00732498149274414881,(Alipes_crotalus:0.00845958338435805722,(Scolopendra_multilans:0.00208813264106876050,Scolopendra_viridis:0.00738568359883828244)90:0.00306721774430622528)13:0.00104048196241174492)5:0.00000070276880343621,Theatops_posticus:0.00312871172363276542);
