# Supplementary material for: Potential pitfalls of modelling ribosomal RNA data in phylogenetic tree reconstruction: Evidence from case studies in the Metazoa
Source: BMC Evol Biol. 2011 May 27;11:146. doi: 10.1186/1471-2148-11-146 (PMC3123606; doi:10.1186/1471-2148-11-146)
Supplement: Additional file 2 — Tree reconstruction results. All trees (Newick le format) provided by the DNA model setups the and mixed RNA/DNA model setups of all applied data sets. [file 1471-2148-11-146-S2.ZIP › Chilopoda/RAxML_bipartitions.Chilopoda_18S.61.RNAsalsa.cut.S6Beva.tre]

(Craterostigmus_tasmanianus:0.00000042814342753247,(((((Polyxenus_:0.13755922182144511567,(Epicylioso:0.28020865581007992073,(Narceus_am:0.15068858317569647221,Polydesmus_complanatus:0.03906448865306131474)98:0.02775709818926051786)59:0.01633119765242731919)81:0.03604154456771754139,(((Bothriogaster_signata:0.07046279996934781686,(Geophilus_electricus:0.01440781094601954575,Pachymerium_ferrugineum:0.04097866585423864949)93:0.01075772614137642490)81:0.01375885181760202504,Zelanophilus_provocator:0.06099189498034045948)31:0.01036666404387632731,(Mecistocephalus_guildingii:0.04929935542067568482,Plesioschendyla_confossa:0.04532087711259703833)28:0.00534764018035556975)57:0.00764209770874560348)50:0.00617887211410506152,((((((Henicops_maculatus:0.01239595803023633459,Lamyctes_brevilabiatus:0.01995803866005881402)100:0.03548078219968127389,((Lamyctes_coeculus:0.00000042814342753247,Lamyctinus_coeculus:0.00000042814342753247)100:0.00460424101505628458,(Lamyctes_africanus:0.05731801041517371742,Lamyctes_inermipes:0.00637894848387219899)93:0.00497088249661462554)89:0.01414377212103534211)100:0.03746588364845590546,Paralamyctes_validus:0.01477579959052452950)55:0.00000042814342753247,(Paralamyctes_weberi:0.00365910545844506593,Esastigmatobius_japonicus:0.00534872313356021378)45:0.00115766475227138351)100:0.02511070423687523923,Shikokuobius_japonicus:0.02505670949029309771)77:0.00706048517591830165,(((Anopsobius_giribeti:0.00000042814342753247,(Anopsobius_patagonicus:0.04762007346998332891,(Dichelobius_giribeti:0.00222733581275184021,(Dichelobius_etnaensis:0.00894263660465559503,(Dichelobius_flavens:0.00686657352598360818,Dichelobius_bicuspis:0.00343841549047882921)89:0.00102646277676062686)55:0.00114421492589018826)70:0.00289136811340476264)49:0.00117819207748493015)21:0.00000042814342753247,Anopsobius_neozelandicus:0.00222903169071485404)99:0.01611004503511248229,((Bothropolys_multidentatus:0.00108465796444398013,(Lithobius_forficatus:0.00110453677843004561,Eupolybothrus_fasciatus:0.00000042814342753247)37:0.00000042814342753247)92:0.00000042814342753247,Lithobius_obscurus:0.00659752897617468456)90:0.00543179175543148998)46:0.00101417233730111958)90:0.00494450176033111016)26:0.00202794043040338719,((((Dendrothereua_nubila:0.00000042814342753247,Dendrothereua_homa:0.00000042814342753247)92:0.00099687686030062984,((Scutigera_coleoptrata:0.00000042814342753247,((Thereuopodina_n_:0.00000042814342753247,((Thereuonema_tuberculata:0.00000042814342753247,(((Parascutigera_sphinx:0.00000042814342753247,(Allothereua_bidenticulata:0.00000042814342753247,(Parascutigera_latericia:0.00000042814342753247,((Parascutigera_festiva:0.00000042814342753247,(Allothereua_serrulata:0.00111502686056288666,Pilbarascutigera_incola:0.00335282250913882408)23:0.00000042814342753247)1:0.00000042814342753247,Allothereua_maculata:0.00000042814342753247)1:0.00000042814342753247)1:0.00000042814342753247)2:0.00000042814342753247)9:0.00000042814342753247,Parascutigera_guttata:0.00000042814342753247)53:0.00111348512048173483,Thereuopoda_clunifera:0.00111520600148836573)14:0.00000042814342753247)3:0.00000042814342753247,Thereuopoda_longicornis:0.00000042814342753247)2:0.00000042814342753247)3:0.00000042814342753247,Thereuonema_turkestana:0.00000042814342753247)16:0.00000042814342753247)36:0.00012974261644170494,Tachythereua_sp_:0.00557022319560915215)65:0.00116877900501840106)100:0.04898253460867408454,((Scutigerina_malagassa:0.00108669059977711964,Madagassophora_hova:0.00000042814342753247)89:0.00483054549042723387,Scutigerina_weberi:0.00074300755305201972)100:0.02808729574098524709)80:0.00331790858231839928,Pselliodes_guildingii:0.00627587750107490468)84:0.00980274682763940600)21:0.00135329225671540856,(Alipes_crotalus:0.00893358479858764182,((Scolopendra_multilans:0.00225761564048386270,Scolopendra_viridis:0.00791351303713800150)87:0.00329536879389518951,(((Cryptops_spinipes:0.02038010833053538126,Cryptops_australis:0.00517360465795440368)99:0.02516030093755386443,Theatops_posticus:0.00335216620413729882)7:0.00000042814342753247,Scolopocryptops_sexspinosus:0.00786374568322955290)26:0.00110575482445908870)18:0.00000042814342753247)85:0.01025276740402154309)100:0.01361982401446376612,Craterostigmus_crabilli:0.00000042814342753247);
