# Supplementary material for: Potential pitfalls of modelling ribosomal RNA data in phylogenetic tree reconstruction: Evidence from case studies in the Metazoa
Source: BMC Evol Biol. 2011 May 27;11:146. doi: 10.1186/1471-2148-11-146 (PMC3123606; doi:10.1186/1471-2148-11-146)
Supplement: Additional file 2 — Tree reconstruction results. All trees (Newick le format) provided by the DNA model setups the and mixed RNA/DNA model setups of all applied data sets. [file 1471-2148-11-146-S2.ZIP › Chilopoda/RAxML_bipartitions.Chilopoda_18S.61.RNAsalsa.cut.S6Ceva.tre]

(Craterostigmus_crabilli:0.00000042818931188625,(((Pselliodes:0.00627575718706828867,(((Dendrothereua_homa:0.00000042818931188625,Dendrothereua_nubila:0.00000042818931188625)91:0.00099698859778319521,((Scutigera_coleoptrata:0.00000042818931188625,(Thereuonema_turkestana:0.00000042818931188625,((Thereuonema_tuberculata:0.00000042818931188625,(Thereuopoda_longicornis:0.00000042818931188625,(Thereuopoda_clunifera:0.00111541799524319802,(Parascutigera_guttata:0.00000042818931188625,((((Parascutigera_latericia:0.00000042818931188625,(Parascutigera_sphinx:0.00000042818931188625,(Pilbarascutigera_incola:0.00335346542894829824,Allothereua_serrulata:0.00111524060969838486)22:0.00000042818931188625)2:0.00000042818931188625)1:0.00000042818931188625,Allothereua_bidenticulata:0.00000042818931188625)1:0.00000042818931188625,Allothereua_maculata:0.00000042818931188625)2:0.00000042818931188625,Parascutigera_festiva:0.00000042818931188625)8:0.00000042818931188625)52:0.00111369899797552599)16:0.00000042818931188625)2:0.00000042818931188625)2:0.00000042818931188625,Thereuopodina_n_:0.00000042818931188625)3:0.00000042818931188625)17:0.00000042818931188625)36:0.00012944311145926039,Tachythereua_sp_:0.00557144119937453934)65:0.00116926402440374979)100:0.04898876356314169761,(Scutigerina_weberi:0.00074202988981650494,(Scutigerina_malagassa:0.00108686886422384630,Madagassophora_hova:0.00000042818931188625)90:0.00483213877064395548)100:0.02809270444093611013)82:0.00331577807462549255)85:0.00980269340769911873,(((Polyxenus_lagurus:0.13747327246295207304,((Narceus_americanus:0.15066051572438179940,Polydesmus_complanatus:0.03913712239137592114)99:0.02769124305254629798,Epicyliosoma_sp_:0.28019213751893462527)60:0.01639419404143295164)83:0.03609317148481180904,((Zelanophilus_provocator:0.06102667739516702550,(Bothriogaster_signata:0.07043653978769355561,(Pachymerium_ferrugineum:0.04100198722396913159,Geophilus_electricus:0.01439660856435681820)93:0.01074821739588817729)83:0.01374454543858645919)38:0.01038806475780526019,(Mecistocephalus_guildingii:0.04927532610039767752,Plesioschendyla_confossa:0.04533999944449489117)32:0.00533743637354425204)59:0.00770669149654396729)50:0.00607929061375780608,((Shikokuobius_japonicus:0.02505558093915021683,((((Lamyctes_brevilabiatus:0.01995788638525928388,Henicops_maculatus:0.01239896828457055095)100:0.03546870634679973738,((Lamyctinus_coeculus:0.00000042818931188625,Lamyctes_coeculus:0.00000042818931188625)100:0.00460367644159473920,(Lamyctes_africanus:0.05731782776010020675,Lamyctes_inermipes:0.00637927396561477258)91:0.00497348147483793208)90:0.01415184429600095661)100:0.03745560039784570638,Paralamyctes_validus:0.01477338965737813245)56:0.00000042818931188625,(Esastigmatobius_japonicus:0.00534947706570446622,Paralamyctes_weberi:0.00366013430588517331)47:0.00115937476203913331)100:0.02511360841720887763)76:0.00705320844805674800,((((Anopsobius_patagonicus:0.04760539324888207746,(Dichelobius_giribeti:0.00222742144133284727,(Dichelobius_etnaensis:0.00894176432980695740,(Dichelobius_flavens:0.00686631236424125376,Dichelobius_bicuspis:0.00343833731319164327)90:0.00102672219506140224)55:0.00114432923122567785)71:0.00290001042722501422)47:0.00117718015392052075,Anopsobius_giribeti:0.00000042818931188625)20:0.00000042818931188625,Anopsobius_neozelandicus:0.00222885656791956422)99:0.01610780367616940559,((Bothropolys_multidentatus:0.00108457930926956093,(Lithobius_forficatus:0.00110443107288528755,Eupolybothrus_fasciatus:0.00000042818931188625)38:0.00000042818931188625)91:0.00000042818931188625,Lithobius_obscurus:0.00659716114217896287)89:0.00542474988210538654)47:0.00101418973899894079)91:0.00494930781971885270)27:0.00202789977646496708)23:0.00135323638454146102,(Alipes_crotalus:0.00893278972691714281,((Scolopendra_multilans:0.00225663111319833161,Scolopendra_viridis:0.00791360027531593305)87:0.00329582963005090870,(((Cryptops_australis:0.00517941919959290491,Cryptops_spinipes:0.02037350180965673274)100:0.02515389085038214137,Theatops_posticus:0.00335213412525390371)8:0.00000042818931188625,Scolopocryptops_sexspinosus:0.00786371928760792004)25:0.00110554947673491169)17:0.00000042818931188625)86:0.01025226661480901566)100:0.01361761657273050791,Craterostigmus_tasmanianus:0.00000042818931188625);
