# Supplementary material for: Potential pitfalls of modelling ribosomal RNA data in phylogenetic tree reconstruction: Evidence from case studies in the Metazoa
Source: BMC Evol Biol. 2011 May 27;11:146. doi: 10.1186/1471-2148-11-146 (PMC3123606; doi:10.1186/1471-2148-11-146)
Supplement: Additional file 2 — Tree reconstruction results. All trees (Newick le format) provided by the DNA model setups the and mixed RNA/DNA model setups of all applied data sets. [file 1471-2148-11-146-S2.ZIP › Chilopoda/RAxML_bipartitions.Chilopoda_18S.61.RNAsalsa.cut.S6Deva.tre]

((((Cryptops_spinipes:0.02568255667047364757,Cryptops_australis:0.00599538851243835817)99:0.02547070007429406979,((((Polyxenus_lagurus:0.17259679208492936797,((Polydesmus_complanatus:0.04788239301555114596,Narceus_americanus:0.18941693794934144623)98:0.04065159730478869193,Epicyliosoma_sp_:0.37985882325089015410)50:0.02542488211445386934)80:0.04475626098168280359,((((Dendrothereua_homa:0.00000034698531549234,Dendrothereua_nubila:0.00000034698531549234)91:0.00112606275495141426,((Scutigera_coleoptrata:0.00000034698531549234,(Thereuonema_tuberculata:0.00000034698531549234,((((Thereuopoda_clunifera:0.00129013431935251738,((((Parascutigera_sphinx:0.00000034698531549234,(Parascutigera_latericia:0.00000034698531549234,(Allothereua_bidenticulata:0.00000034698531549234,(Allothereua_serrulata:0.00129042454235278039,Pilbarascutigera_incola:0.00387812745944805456)22:0.00000034698531549234)2:0.00000034698531549234)1:0.00000034698531549234)1:0.00000034698531549234,Allothereua_maculata:0.00000034698531549234)2:0.00000034698531549234,Parascutigera_festiva:0.00000034698531549234)7:0.00000034698531549234,Parascutigera_guttata:0.00000034698531549234)51:0.00128812361766617836)16:0.00000034698531549234,Thereuopodina_n_:0.00000034698531549234)5:0.00000034698531549234,Thereuopoda_longicornis:0.00000034698531549234)4:0.00000034698531549234,Thereuonema_turkestana:0.00000034698531549234)5:0.00000034698531549234)18:0.00000034698531549234)35:0.00008583679446240896,Tachythereua_sp_:0.00648637285603668231)65:0.00141631354327988808)100:0.05703270197017241971,((Scutigerina_malagassa:0.00125856699668293261,Madagassophora_hova:0.00000034698531549234)89:0.00568145713565817740,Scutigerina_weberi:0.00208817395190655534)100:0.03299646602000386869)81:0.00391440900492328204,Pselliodes:0.00862559831495420502)86:0.00613832992962061365)18:0.00518182176151723694,((Craterostigmus_crabilli:0.00000034698531549234,Craterostigmus_tasmanianus:0.00000034698531549234)100:0.01774167042415275564,((Shikokuobius_japonicus:0.02853352121255123275,((Paralamyctes_validus:0.01733360399449625222,(Paralamyctes_weberi:0.00432409654103194270,Esastigmatobius_japonicus:0.00628010018774290569)45:0.00129468816662639042)18:0.00000034698531549234,((Henicops_maculatus:0.01461049580742825559,Lamyctes_brevilabiatus:0.02494060313686115304)100:0.04336390967316311462,((Lamyctes_coeculus:0.00000034698531549234,Lamyctinus_coeculus:0.00000034698531549234)100:0.00531370024477313772,(Lamyctes_inermipes:0.00871746847809291847,Lamyctes_africanus:0.06757145712318092523)96:0.00581381883788688065)90:0.01800607081749840133)100:0.04612416374342461628)100:0.03152709907615604962)81:0.00837988454851783075,(((Bothropolys_multidentatus:0.00125887958627503402,(Lithobius_forficatus:0.00128048808785742336,Eupolybothrus_fasciatus:0.00000034698531549234)40:0.00000034698531549234)92:0.00026645123986818007,Lithobius_obscurus:0.00738378397001576529)89:0.00597177006934760876,(Anopsobius_neozelandicus:0.00389422610485403798,((Anopsobius_patagonicus:0.05936079840940852725,(Dichelobius_giribeti:0.00258964288493286534,(Dichelobius_etnaensis:0.01176607432053907755,(Dichelobius_bicuspis:0.00535242966532944141,Dichelobius_flavens:0.00807848995107140339)89:0.00114027929458133904)57:0.00134688473908136600)71:0.00324844366597230091)52:0.00138220638896765840,Anopsobius_giribeti:0.00000034698531549234)27:0.00000034698531549234)99:0.01904977011294239908)55:0.00122459411291826249)90:0.00911205311438270833)29:0.00227808928984143998)16:0.00435241271816826873,((Plesioschendyla_confossa:0.05411815777694808927,Mecistocephalus_guildingii:0.06303379879181923717)29:0.00431744858300889961,((Bothriogaster_signata:0.08865169256401614351,(Geophilus_electricus:0.01600445426699633605,Pachymerium_ferrugineum:0.05332489274898805781)93:0.01501932209891409555)82:0.01892827301439803031,Zelanophilus_provocator:0.06965208397785938033)34:0.01161956690621887382)60:0.01579969921625227341)83:0.00667446537806343221)52:0.00620926181650139665,Theatops_posticus:0.00396667401240913264)8:0.00000034698531549234,(Alipes_crotalus:0.01437318668751202087,(Scolopendra_viridis:0.00925348716764527734,Scolopendra_multilans:0.00262231449159688618)88:0.00382436721816934062)15:0.00128180347389979547,Scolopocryptops_sexspinosus:0.00917560811412002249);
