# Supplementary material for: Potential pitfalls of modelling ribosomal RNA data in phylogenetic tree reconstruction: Evidence from case studies in the Metazoa
Source: BMC Evol Biol. 2011 May 27;11:146. doi: 10.1186/1471-2148-11-146 (PMC3123606; doi:10.1186/1471-2148-11-146)
Supplement: Additional file 2 — Tree reconstruction results. All trees (Newick le format) provided by the DNA model setups the and mixed RNA/DNA model setups of all applied data sets. [file 1471-2148-11-146-S2.ZIP › Chilopoda/RAxML_bipartitions.Chilopoda_18S.61.RNAsalsa.cut.S7Aeva.tre]

(Scolopendra_viridis:0.00717016847228768659,((((Cryptops_australis:0.00472125302168496623,Cryptops_spinipes:0.01921332056166782931)100:0.02331634758943919306,Theatops_posticus:0.00407181439574337990)12:0.00000090944705665589,Scolopocryptops_sexspinosus:0.00727201347129803090)35:0.00102763713018499568,(Alipes_crotalus:0.01051824311471754106,(((Pselliodes_guildingii:0.00775524676446447993,((((((Thereuonema_tuberculata:0.00000090944705665589,((Thereuopodina_n_:0.00000090944705665589,Thereuopoda_longicornis:0.00000090944705665589)11:0.00000090944705665589,(Thereuopoda_clunifera:0.00190380321240680582,Thereuonema_turkestana:0.00094544166663573673)15:0.00000090944705665589)0:0.00000090944705665589)1:0.00000090944705665589,Scutigera_coleoptrata:0.00000090944705665589)8:0.00000090944705665589,((Parascutigera_sphinx:0.00000090944705665589,(((Allothereua_maculata:0.00000090944705665589,(Parascutigera_guttata:0.00000090944705665589,Parascutigera_festiva:0.00000090944705665589)5:0.00000090944705665589)2:0.00000090944705665589,Allothereua_bidenticulata:0.00000090944705665589)1:0.00000090944705665589,Parascutigera_latericia:0.00000090944705665589)2:0.00000090944705665589)36:0.00000090944705665589,(Allothereua_serrulata:0.00095743404769292443,Pilbarascutigera_incola:0.00288339048314703930)20:0.00000090944705665589)49:0.00095680512728126964)33:0.00011551760596226615,Tachythereua_sp_:0.00478057448594009990)64:0.00097009583479705887,(Dendrothereua_nubila:0.00000090944705665589,Dendrothereua_homa:0.00094455995106354680)77:0.00087738326892455940)100:0.04631002650815912308,(Scutigerina_weberi:0.00063737527898776022,(Scutigerina_malagassa:0.00090839701407890202,Madagassophora_hova:0.00000090944705665589)88:0.00400872981152180889)100:0.03338319263053038388)78:0.00332296907015593298)95:0.00930311328170310703,(((Shikokuobius_japonicus:0.02747628234767377636,(((Lamyctes_brevilabiatus:0.01798785164654439009,Henicops_maculatus:0.01060712005256362125)100:0.03691119307907344410,((Lamyctes_coeculus:0.00000090944705665589,Lamyctinus_coeculus:0.00000090944705665589)100:0.00510066019715030988,(Lamyctes_africanus:0.05720885673938547189,Lamyctes_inermipes:0.00539426672081000716)97:0.00513938977037750773)92:0.01432476080964228959)100:0.03399975804133786861,(Paralamyctes_validus:0.01328719477011188269,(Esastigmat:0.00481749838000300207,Paralamyctes_weberi:0.00319924559504874409)56:0.00103611858314857320)40:0.00000090944705665589)100:0.02528171517718802441)85:0.00828856344493057381,((Anopsobius_neozelandicus:0.00200095783160349075,(Anopsobius_giribeti:0.00000090944705665589,(Anopsobius_patagonicus:0.04723067948263624805,(((Dichelobius_bicuspis:0.00284288152419952690,Dichelobius_flavens:0.00647552016650917214)97:0.00082772550065754317,Dichelobius_etnaensis:0.00745812501790644230)92:0.00284635839118738869,Dichelobius_giribeti:0.00192448128171314047)94:0.00371135301968279416)62:0.00118490588439099944)38:0.00000090944705665589)100:0.01893871191708622337,((Lithobius_forficatus:0.00102334654629475884,(Eupolybothrus_fasciatus:0.00000090944705665589,Bothropolys_multidentatus:0.00100182485312912454)43:0.00000090944705665589)73:0.00000090944705665589,Lithobius_obscurus:0.00704019407418934352)91:0.00591009789659070143)48:0.00094666880641824892)94:0.00493804999334061974,((((Polydesmus_complanatus:0.03365164669125831481,Narceus_americanus:0.13446712988372602759)100:0.03508518229783468001,Epicyliosoma_sp_:0.24940339596530852750)82:0.01345319069123613806,Polyxenus_lagurus:0.11921582910952005507)99:0.03882586634352808846,((Zelanophilus_provocator:0.05683576666758415746,(Bothriogaster_signata:0.06870244818280633881,(Geophilus_electricus:0.01758308508264507311,Pachymerium_ferrugineum:0.04366633214280235542)94:0.00989630007427017531)93:0.01319004089798276637)37:0.00863281311424357774,(Mecistocephalus_guildingii:0.04473138406024895070,Plesioschendyla_confossa:0.04463965563747556570)40:0.00403986974719946264)74:0.00944463082103824160)56:0.00725423616186723821)23:0.00185285043189710149)16:0.00127051571982751904,(Craterostigmus_crabilli:0.00000090944705665589,Craterostigmus_tasmanianus:0.00102163314588683937)100:0.01500999692440021724)92:0.01062677309791061099)15:0.00000090944705665589)90:0.00407638022341909063,Scolopendra_multilans:0.00299685551670774136);
