# Supplementary material for: Potential pitfalls of modelling ribosomal RNA data in phylogenetic tree reconstruction: Evidence from case studies in the Metazoa
Source: BMC Evol Biol. 2011 May 27;11:146. doi: 10.1186/1471-2148-11-146 (PMC3123606; doi:10.1186/1471-2148-11-146)
Supplement: Additional file 2 — Tree reconstruction results. All trees (Newick le format) provided by the DNA model setups the and mixed RNA/DNA model setups of all applied data sets. [file 1471-2148-11-146-S2.ZIP › Chilopoda/RAxML_bipartitions.Chilopoda_18S.61.RNAsalsa.cut.S7Beva.tre]

(Scolopendra_multilans:0.00299233246360522398,(((Cryptops_australis:0.00471520232050811998,Cryptops_spinipes:0.01919068433064249901)100:0.02328045485764276487,(Scolopocryptops_sexspinosus:0.00726249844116953498,Theatops_posticus:0.00406660988582635465)32:0.00000090884822510951)32:0.00102616791434099455,(Alipes_crotalus:0.01050556317124340736,((Craterostigmus_tasmanianus:0.00100643513837114893,Craterostigmus_crabilli:0.00002426480703865043)100:0.01499626047130430025,((Pselliodes_guildingii:0.00774971590022105299,(((Dendrothereua_homa:0.00094323267972620903,Dendrothereua_nubila:0.00000090884822510951)77:0.00087613727116798653,((((((Thereuopodina_n_:0.00000090884822510951,Thereuonema_tuberculata:0.00000090884822510951)8:0.00000090884822510951,Thereuopoda_longicornis:0.00000090884822510951)7:0.00000090884822510951,(Thereuonema_turkestana:0.00094423683440380038,Thereuopoda_clunifera:0.00190104082489225444)16:0.00000090884822510951)1:0.00000090884822510951,Scutigera_coleoptrata:0.00000090884822510951)9:0.00000090884822510951,((Pilbarascutigera_incola:0.00287937587999238884,Allothereua_serrulata:0.00095610156937994293)21:0.00000090884822510951,((Parascutigera_latericia:0.00000090884822510951,(((Allothereua_maculata:0.00000090884822510951,Parascutigera_sphinx:0.00000090884822510951)10:0.00000090884822510951,Parascutigera_guttata:0.00000090884822510951)2:0.00000090884822510951,Parascutigera_festiva:0.00000090884822510951)1:0.00000090884822510951)3:0.00000090884822510951,Allothereua_bidenticulata:0.00000090884822510951)36:0.00000090884822510951)50:0.00095547436353227329)34:0.00011530351979716887,Tachythereua_sp_:0.00477393171402948173)66:0.00096878393386876365)100:0.04625854411954332529,(Scutigerina_weberi:0.00063584529146321392,(Scutigerina_malagassa:0.00090731987446451140,Madagassophora_hova:0.00000090884822510951)90:0.00400490303659814528)100:0.03335020951378432630)80:0.00331756285243627437)95:0.00928752137384770624,((((Anopsobius_neozelandicus:0.00199895644703045874,(Anopsobius_giribeti:0.00000090884822510951,(Anopsobius_patagonicus:0.04717783503270024659,(((Dichelobius_bicuspis:0.00284152106893202682,Dichelobius_flavens:0.00647154264567433111)97:0.00082735662800273522,Dichelobius_etnaensis:0.00745365365276117776)91:0.00284425974271797785,Dichelobius_giribeti:0.00192239566092892718)93:0.00370853610990389210)61:0.00118237810899615757)31:0.00000090884822510951)100:0.01893111392748505345,(Lithobius_obscurus:0.00703274944615566670,((Eupolybothrus_fasciatus:0.00000090884822510951,Bothropolys_multidentatus:0.00100058900706493097)46:0.00000090884822510951,Lithobius_forficatus:0.00102217252170803919)72:0.00000090884822510951)89:0.00588927825535724529)44:0.00094549401095393520,(Shikokuobius_japonicus:0.02743346205684451047,((((Lamyctes_inermipes:0.00538933611631564873,Lamyctes_africanus:0.05716957368188510524)97:0.00514048132008978857,(Lamyctinus_coeculus:0.00000090884822510951,Lamyctes_coeculus:0.00000090884822510951)100:0.00509261142339949551)92:0.01431278841212299362,(Henicops_maculatus:0.01060308912789087628,Lamyctes_brevilabiatus:0.01794780689688680805)100:0.03687331075973603739)100:0.03395937677455242859,(Paralamyctes_validus:0.01327471074514291645,(Paralamyctes_weberi:0.00319652691900433909,Esastigmat:0.00481349824931138256)56:0.00103672476150900705)40:0.00000090884822510951)100:0.02526716429993382598)82:0.00828098770306285974)93:0.00494678786446933402,((Polyxenus_lagurus:0.11902247627570150534,((Polydesmus_complanatus:0.03360908967800239205,Narceus_americanus:0.13440013663783298425)100:0.03510536360435337344,Epicyliosoma_sp_:0.24934171321231959895)77:0.01353789648918208785)99:0.03882941448695132608,((Mecistocephalus_guildingii:0.04475948047880050351,Plesioschendyla_confossa:0.04461479695561332975)37:0.00403163759630773954,(Zelanophilus_provocator:0.05682193200816221257,(Bothriogaster_signata:0.06865405385872906663,(Geophilus_electricus:0.01755742279925605678,Pachymerium_ferrugineum:0.04366351049784996524)93:0.00990839319099332677)93:0.01319128907961296220)31:0.00863422619113066343)73:0.00949100104112087298)57:0.00717511564398234849)23:0.00185108526866734546)16:0.00126954019738901398)93:0.01061561792843452277)13:0.00000090884822510951)90:0.00407174836450741127,Scolopendra_viridis:0.00716189875242215224);
