# Supplementary material for: Potential pitfalls of modelling ribosomal RNA data in phylogenetic tree reconstruction: Evidence from case studies in the Metazoa
Source: BMC Evol Biol. 2011 May 27;11:146. doi: 10.1186/1471-2148-11-146 (PMC3123606; doi:10.1186/1471-2148-11-146)
Supplement: Additional file 2 — Tree reconstruction results. All trees (Newick le format) provided by the DNA model setups the and mixed RNA/DNA model setups of all applied data sets. [file 1471-2148-11-146-S2.ZIP › Chilopoda/RAxML_bipartitions.Chilopoda_18S.61.RNAsalsa.cut.S7Ceva.tre]

(Craterostigmus_tasmanianus:0.00106107037013781851,(((((Polyxenus_lagurus:0.12658626947326959145,((Narceus_americanus:0.14061521988279865325,Polydesmus_complanatus:0.03721058565435122339)100:0.03618976540171073980,Epicyliosoma_sp_:0.26387268852971079713)80:0.01446547032193357465)99:0.04086992142124688115,((Mecistocephalus_guildingii:0.04804263572016944511,Plesioschendyla_confossa:0.04570528893699527667)35:0.00431739292034662245,(Zelanophilus_provocator:0.05917698044918576206,(Bothriogaster_signata:0.07250994393996150478,(Geophilus_electricus:0.01778975593696820873,Pachymerium_ferrugineum:0.04686591576145774513)93:0.01105305751549345676)93:0.01466239237565629926)32:0.00885090598114269232)74:0.01052275464647098487)54:0.00770735491239626317,((Shikokuobius_japonicus:0.02811141064117687882,(((Esastigmat:0.00494736895763778391,Paralamyctes_weberi:0.00327397062342613641)58:0.00104820910017604826,Paralamyctes_validus:0.01364867609179912754)49:0.00050073720262344885,(((Lamyctinus_coeculus:0.00000096693357656206,Lamyctes_coeculus:0.00000096693357656206)100:0.00521093533736675420,(Lamyctes_africanus:0.05811675289341151213,Lamyctes_inermipes:0.00622494353501324739)97:0.00534432181088638145)92:0.01512033843046309972,(Lamyctes_brevilabiatus:0.01841794202915089662,Henicops_maculatus:0.01014365837925814209)100:0.03935765216252281457)100:0.03470895049518730319)100:0.02657861563340609135)86:0.00875068218165232954,(((Lithobius_forficatus:0.00105155986529296671,(Bothropolys_multidentatus:0.00102688518542647512,Eupolybothrus_fasciatus:0.00000096693357656206)46:0.00000096693357656206)74:0.00000096693357656206,Lithobius_obscurus:0.00720109130974333229)91:0.00601932646476975586,((Anopsobius_giribeti:0.00000096693357656206,(Anopsobius_patagonicus:0.05007656903844690671,(Dichelobius_giribeti:0.00195103159525796444,(Dichelobius_etnaensis:0.00824068894298982287,(Dichelobius_flavens:0.00646044288892360600,Dichelobius_bicuspis:0.00367799032904359132)96:0.00083653564713101502)92:0.00285883970800304785)94:0.00379007317147383224)60:0.00119444381938131811)39:0.00000096693357656206,Anopsobius_neozelandicus:0.00301614759466700601)100:0.01961880530826998897)49:0.00098783512683053029)92:0.00627281222258912596)22:0.00191281749750655573,(Pselliodes_guildingii:0.00794782298922584382,((Scutigerina_weberi:0.00065856428331993950,(Scutigerina_malagassa:0.00091071829433119812,Madagassophora_hova:0.00000096693357656206)88:0.00484111510030513486)100:0.03470523381663261769,(((((Thereuopodina_n_:0.00000096693357656206,(Thereuonema_tuberculata:0.00000096693357656206,Thereuopoda_longicornis:0.00000096693357656206)7:0.00000096693357656206)7:0.00000096693357656206,((((Allothereua_bidenticulata:0.00000096693357656206,((Allothereua_maculata:0.00000096693357656206,(Parascutigera_festiva:0.00000096693357656206,Parascutigera_sphinx:0.00000096693357656206)7:0.00000096693357656206)4:0.00000096693357656206,Parascutigera_guttata:0.00000096693357656206)2:0.00000096693357656206)3:0.00000096693357656206,Parascutigera_latericia:0.00000096693357656206)35:0.00000096693357656206,(Allothereua_serrulata:0.00096841263013449437,Pilbarascutigera_incola:0.00291822251508337682)20:0.00000096693357656206)50:0.00096780587920302394,(Thereuopoda_clunifera:0.00192050891124242009,Thereuonema_turkestana:0.00094998468989469450)15:0.00000096693357656206)7:0.00000096693357656206)13:0.00000096693357656206,Scutigera_coleoptrata:0.00000096693357656206)32:0.00011880006618026360,Tachythereua_sp_:0.00483993756882033794)65:0.00097824120392180471,(Dendrothereua_nubila:0.00000096693357656206,Dendrothereua_homa:0.00095232533009645892)77:0.00088923614751790507)100:0.04802288585542099225)82:0.00348354516988436808)96:0.00959298952674434054)14:0.00131918323550729252,(Alipes_crotalus:0.01337792064394869272,((Scolopendra_viridis:0.00747660438384729030,Scolopendra_multilans:0.00309277293717446188)90:0.00424490201427917598,(((Cryptops_australis:0.00487447123163069380,Cryptops_spinipes:0.02045913147612093627)100:0.02506100562430255835,Theatops_posticus:0.00420207631455297992)11:0.00000096693357656206,Scolopocryptops_sexspinosus:0.00754574008200870668)35:0.00106397253044819605)14:0.00000096693357656206)92:0.01105691504167855867)100:0.01634893383188542118,Craterostigmus_crabilli:0.00000096693357656206);
