# Supplementary material for: Potential pitfalls of modelling ribosomal RNA data in phylogenetic tree reconstruction: Evidence from case studies in the Metazoa
Source: BMC Evol Biol. 2011 May 27;11:146. doi: 10.1186/1471-2148-11-146 (PMC3123606; doi:10.1186/1471-2148-11-146)
Supplement: Additional file 2 — Tree reconstruction results. All trees (Newick le format) provided by the DNA model setups the and mixed RNA/DNA model setups of all applied data sets. [file 1471-2148-11-146-S2.ZIP › Chilopoda/RAxML_bipartitions.Chilopoda_18S.61.RNAsalsa.cut.S7Deva.tre]

(Cryptops_spinipes:0.02178201614550623333,(Alipes_crotalus:0.00832311863204609342,(((Scolopocryptops_sexspinosus:0.00807873112722637919,Theatops_posticus:0.00464104458679873589)36:0.00110138274069042125,(Scolopendra_viridis:0.00803055376641768903,Scolopendra_multilans:0.00341077131271549277)91:0.00449795869460238151)28:0.00000040280912956564,((Craterostigmus_crabilli:0.00113551442505574777,Craterostigmus_tasmanianus:0.00000040280912956564)99:0.01659899927667488409,((Pselliodes_guildingii:0.00877878344268736080,((Scutigerina_weberi:0.00063774926167793644,(Madagassophora_hova:0.00000040280912956564,Scutigerina_malagassa:0.00107338363232977276)90:0.00488567619648591200)100:0.03847432273374617323,(((Thereuopoda_clunifera:0.00222904101479758391,(Scutigera_coleoptrata:0.00000040280912956564,((Thereuopodina_n_:0.00000040280912956564,Thereuonema_tuberculata:0.00000040280912956564)9:0.00000040280912956564,(Thereuopoda_longicornis:0.00000040280912956564,(((((((Allothereua_bidenticulata:0.00000040280912956564,Allothereua_maculata:0.00000040280912956564)9:0.00000040280912956564,Parascutigera_latericia:0.00000040280912956564)2:0.00000040280912956564,Parascutigera_sphinx:0.00000040280912956564)5:0.00000040280912956564,Parascutigera_festiva:0.00000040280912956564)20:0.00000040280912956564,Parascutigera_guttata:0.00000040280912956564)36:0.00000040280912956564,(Allothereua_serrulata:0.00111540794994154677,Pilbarascutigera_incola:0.00335211497379139453)20:0.00000040280912956564)50:0.00111382324012273236,Thereuonema_turkestana:0.00111031288645022336)8:0.00000040280912956564)0:0.00000040280912956564)1:0.00000040280912956564)5:0.00000040280912956564)34:0.00012174597710808821,Tachythereua_sp_:0.00557087531440616981)67:0.00118295909230333785,(Dendrothereua_homa:0.00110841918673333152,Dendrothereua_nubila:0.00000040280912956564)77:0.00098927297839663912)100:0.05402360730527616672)78:0.00303936679620714703)96:0.01098889880037489525,(((Shikokuobius_japonicus:0.03120754969035008028,(((Henicops_maculatus:0.01389740326662525227,Lamyctes_brevilabiatus:0.02220813972834093097)100:0.04471934746992212856,((Lamyctinus_coeculus:0.00000040280912956564,Lamyctes_coeculus:0.00000040280912956564)100:0.00568979415097518263,(Lamyctes_africanus:0.07061744054021740213,Lamyctes_inermipes:0.00612365076059678565)98:0.00594017520225934622)94:0.01540718941020565759)100:0.03881171175727270162,((Esastigmatobius_japonicus:0.00546575418722182460,Paralamyctes_weberi:0.00367373607343599810)51:0.00113856272589951549,Paralamyctes_validus:0.01492706602346504166)30:0.00000040280912956564)100:0.02806785711364928604)81:0.00868670304613266067,(((Lithobius_forficatus:0.00112656503555420796,(Eupolybothrus_fasciatus:0.00000040280912956564,Bothropolys_multidentatus:0.00111033865781155847)44:0.00000040280912956564)73:0.00000040280912956564,Lithobius_obscurus:0.00785812151321341884)89:0.00662285290788572518,(Anopsobius_neozelandicus:0.00226637333990339094,((Anopsobius_patagonicus:0.05438117808921498486,(Dichelobius_giribeti:0.00219564606986232154,(Dichelobius_etnaensis:0.00888676980501427495,(Dichelobius_bicuspis:0.00339694571242866962,Dichelobius_flavens:0.00783142335771571350)97:0.00094044396519536776)92:0.00341355691930008299)93:0.00385560800532811941)59:0.00176816047926320265,Anopsobius_giribeti:0.00000040280912956564)32:0.00000040280912956564)100:0.02125936819111579404)36:0.00097727383530615331)92:0.00525803559764199350,((Polyxenus_lagurus:0.13787832261745783247,(Epicyliosoma_sp_:0.29325599698498805434,(Narceus_americanus:0.16190935155608721097,Polydesmus_complanatus:0.03978180890451837176)99:0.03662147710296388692)76:0.01616957646886480957)97:0.04705422783520601254,((Zelanophilus_provocator:0.06691445764119925699,(Bothriogaster_signata:0.07884279726495549423,(Geophilus_electricus:0.02202792779655211516,Pachymerium_ferrugineum:0.05054340114902203945)92:0.01037713347785542035)88:0.01426004988694018136)30:0.00895871242104025363,(Mecistocephalus_guildingii:0.05139436293193618693,Plesioschendyla_confossa:0.05198764747546351372)31:0.00455420917786868423)72:0.00911454193837242695)51:0.00952181978597635079)20:0.00199135253167876617)14:0.00138897861192371951)93:0.01171340696189809676)28:0.00211624966673448073)100:0.02475775692374935014,Cryptops_australis:0.00533781400832826665);
