# Supplementary material for: Potential pitfalls of modelling ribosomal RNA data in phylogenetic tree reconstruction: Evidence from case studies in the Metazoa
Source: BMC Evol Biol. 2011 May 27;11:146. doi: 10.1186/1471-2148-11-146 (PMC3123606; doi:10.1186/1471-2148-11-146)
Supplement: Additional file 2 — Tree reconstruction results. All trees (Newick le format) provided by the DNA model setups the and mixed RNA/DNA model setups of all applied data sets. [file 1471-2148-11-146-S2.ZIP › Chilopoda/RAxML_bipartitions.Chilopoda_18S.61.RNAsalsa.cut.S7Eeva.tre]

(Cryptops_spinipes:0.02345802589827102047,(Alipes_crotalus:0.01215118709184599341,(((Scolopendra_multilans:0.00348946857869837906,Scolopendra_viridis:0.00826694426413269144)90:0.00462494272807290746,(Theatops_posticus:0.00481377636209135481,Scolopocryptops_sexspinosus:0.00831810025823776812)31:0.00110972667074566312)28:0.00000038154861365835,((Craterostigmus_crabilli:0.00116917093306934789,Craterostigmus_tasmanianus:0.00000038154861365835)99:0.01831799015801966954,((Pselliodes_guildingii:0.00911925794141710440,((((Scutigera_coleoptrata:0.00000038154861365835,((Thereuonema_tuberculata:0.00000038154861365835,Thereuopodina_n_:0.00000038154861365835)7:0.00000038154861365835,(Thereuopoda_longicornis:0.00000038154861365835,(((((Parascutigera_guttata:0.00000038154861365835,Parascutigera_latericia:0.00000038154861365835)3:0.00000038154861365835,(Allothereua_bidenticulata:0.00000038154861365835,(Parascutigera_festiva:0.00000038154861365835,(Allothereua_maculata:0.00000038154861365835,Parascutigera_sphinx:0.00000038154861365835)11:0.00000038154861365835)3:0.00000038154861365835)4:0.00000038154861365835)36:0.00000038154861365835,Allothereua_serrulata:0.00113458679300020666)35:0.00000038154861365835,Pilbarascutigera_incola:0.00340999277348743570)50:0.00113290101964723107,(Thereuonema_turkestana:0.00112854295646489270,Thereuopoda_clunifera:0.00226704651064060314)15:0.00000038154861365835)6:0.00000038154861365835)1:0.00000038154861365835)12:0.00000038154861365835)34:0.00011251681350678107,Tachythereua_sp_:0.00567555923865755221)67:0.00121487585141529680,(Dendrothereua_homa:0.00112864781706322934,Dendrothereua_nubila:0.00000038154861365835)77:0.00100276272124690999)100:0.05596705153545687011,(Scutigerina_weberi:0.00063249217908032903,(Scutigerina_malagassa:0.00109160445576813778,Madagassophora_hova:0.00000038154861365835)88:0.00609169974724521959)100:0.04073905759339453009)80:0.00319176025683913078)96:0.01127852619326353417,(((((((Lamyctinus_coeculus:0.00000038154861365835,Lamyctes_coeculus:0.00000038154861365835)100:0.00576165000539448705,(Lamyctes_inermipes:0.00738751986183958445,Lamyctes_africanus:0.07219170907722136099)98:0.00633324994802056396)94:0.01774327401718843802,(Henicops_maculatus:0.01367038252039154411,Lamyctes_brevilabiatus:0.02384869603457412390)100:0.04907003206793460887)100:0.03994190777744925647,(Paralamyctes_validus:0.01540583205333762203,(Esastigmatobius_japonicus:0.00563283589196958943,Paralamyctes_weberi:0.00379092515746105863)55:0.00111257015812431703)51:0.00138032675524766613)100:0.02975512076045471604,Shikokuobius_japonicus:0.03279304346853352536)84:0.00928036521146119973,((Anopsobius_neozelandicus:0.00347456852171669234,(Anopsobius_giribeti:0.00000038154861365835,(Anopsobius_patagonicus:0.05846775594155750877,(Dichelobius_giribeti:0.00223558903843298169,(Dichelobius_etnaensis:0.01016942966681147476,(Dichelobius_bicuspis:0.00458670172301448107,Dichelobius_flavens:0.00802855371875239171)95:0.00093274245267367412)92:0.00350200238892173828)93:0.00393782358811743671)60:0.00180040733722544501)40:0.00000038154861365835)100:0.02200901037720696257,((Lithobius_forficatus:0.00115631046459000473,(Bothropolys_multidentatus:0.00113905511162404132,Eupolybothrus_fasciatus:0.00000038154861365835)44:0.00000038154861365835)76:0.00000038154861365835,Lithobius_obscurus:0.00805490068862047340)90:0.00668956377141480870)41:0.00098454372446992442)92:0.00693198021474796758,((Polyxenus_lagurus:0.15003820892882099858,(Epicyliosoma_sp_:0.31711040938508250342,(Polydesmus_complanatus:0.04061166964228192511,Narceus_americanus:0.17072690720590094626)99:0.03979254843718502133)75:0.01842115904027087983)98:0.05008902140322749053,((Bothriogaster_signata:0.08561883896065652921,(Pachymerium_ferrugineum:0.05740689867947751379,Geophilus_electricus:0.02140133449733480284)92:0.01239413694982008200)90:0.01958847661054661030,(Mecistocephalus_guildingii:0.05686450739173367491,(Plesioschendyla_confossa:0.05697946406873594799,Zelanophilus_provocator:0.07097045847814877073)20:0.00096412046998962670)33:0.00492120285422610257)77:0.00942233706241218417)40:0.01126330013127404064)14:0.00197584978210614461)9:0.00143938781549030189)93:0.01209833552190082637)15:0.00316192370239083221)100:0.02598363009267558310,Cryptops_australis:0.00539133578574153751);
