# Supplementary material for: Potential pitfalls of modelling ribosomal RNA data in phylogenetic tree reconstruction: Evidence from case studies in the Metazoa
Source: BMC Evol Biol. 2011 May 27;11:146. doi: 10.1186/1471-2148-11-146 (PMC3123606; doi:10.1186/1471-2148-11-146)
Supplement: Additional file 2 — Tree reconstruction results. All trees (Newick le format) provided by the DNA model setups the and mixed RNA/DNA model setups of all applied data sets. [file 1471-2148-11-146-S2.ZIP › Chilopoda/RAxML_bipartitions.Chilopoda_18S.61.RNAsalsa.cut.S7Feva.tre]

(Cryptops_australis:0.00534452903446953377,(Alipes_crotalus:0.00831920717865094507,(((Craterostigmus_crabilli:0.00113543426383727565,Craterostigmus_tasmanianus:0.00000040269763400624)99:0.01659711007905591978,((Pselliodes_guildingii:0.00877854700094642809,((Scutigerina_weberi:0.00063724419418275410,(Madagassophora_hova:0.00000040269763400624,Scutigerina_malagassa:0.00107326409335098080)89:0.00488519082391716906)100:0.03846781673118818135,((Dendrothereua_homa:0.00110828490618936678,Dendrothereua_nubila:0.00000040269763400624)77:0.00098915205159109325,(Tachythereua_sp_:0.00557018808376022294,((Thereuopoda_longicornis:0.00000040269763400624,Scutigera_coleoptrata:0.00000040269763400624)5:0.00000040269763400624,((Thereuonema_tuberculata:0.00000040269763400624,(((Parascutigera_festiva:0.00000040269763400624,((Parascutigera_sphinx:0.00000040269763400624,((Parascutigera_guttata:0.00000040269763400624,Allothereua_maculata:0.00000040269763400624)3:0.00000040269763400624,Allothereua_bidenticulata:0.00000040269763400624)1:0.00000040269763400624)2:0.00000040269763400624,Parascutigera_latericia:0.00000040269763400624)3:0.00000040269763400624)37:0.00000040269763400624,(Pilbarascutigera_incola:0.00335161419425270869,Allothereua_serrulata:0.00111524575669091040)20:0.00000040269763400624)51:0.00111366085644207073,Thereuopodina_n_:0.00000040269763400624)0:0.00000040269763400624)0:0.00000040269763400624,(Thereuonema_turkestana:0.00111017866712186239,Thereuopoda_clunifera:0.00222872812491658025)15:0.00000040269763400624)2:0.00000040269763400624)35:0.00012149994425867681)68:0.00118287575962502684)100:0.05400917537566744114)83:0.00304067395036138749)96:0.01098836858489755409,(((Polyxenus_lagurus:0.13776832992514512211,(Epicyliosoma_sp_:0.29315764666642912806,(Polydesmus_complanatus:0.03988534125974200345,Narceus_americanus:0.16178736615462219195)98:0.03647313214684132915)75:0.01625498298468762426)98:0.04710213464153714669,((Zelanophilus_provocator:0.06690696486267873333,(Bothriogaster_signata:0.07883397946570913639,(Geophilus_electricus:0.02210343771325479906,Pachymerium_ferrugineum:0.05047935753553340482)92:0.01033944201486534584)88:0.01423632841862491893)35:0.00898671739927405649,(Mecistocephalus_guildingii:0.05139253038507166776,Plesioschendyla_confossa:0.05195218524384381115)37:0.00454871834508586894)76:0.00913535057928649072)44:0.00949270360563491365,(((Anopsobius_neozelandicus:0.00226522911557504834,(Anopsobius_giribeti:0.00000040269763400624,(Anopsobius_patagonicus:0.05437930546561933753,(Dichelobius_giribeti:0.00219443335373336159,(Dichelobius_etnaensis:0.00888528896378639604,(Dichelobius_flavens:0.00783059855897196011,Dichelobius_bicuspis:0.00339642008006480617)97:0.00094047123464987713)92:0.00341410860648381012)93:0.00385412368211199199)58:0.00176973410630159537)31:0.00000040269763400624)100:0.02127795796284352378,((Lithobius_forficatus:0.00112643616397443123,(Bothropolys_multidentatus:0.00111015827809876014,Eupolybothrus_fasciatus:0.00000040269763400624)45:0.00000040269763400624)74:0.00000040269763400624,Lithobius_obscurus:0.00785702694011678436)89:0.00659842095403940544)39:0.00097745995676450158,((((((Lamyctes_inermipes:0.00612214746439480352,Lamyctes_africanus:0.07060267464001344917)97:0.00594408876367356030,(Lamyctinus_coeculus:0.00000040269763400624,Lamyctes_coeculus:0.00000040269763400624)100:0.00568585684475462691)93:0.01540020875140232955,(Lamyctes_brevilabiatus:0.02217671759536404136,Henicops_maculatus:0.01392310870818051771)100:0.04470307925709635088)100:0.03880348262058962855,Paralamyctes_validus:0.01492057771186589867)49:0.00000040269763400624,(Esastigmatobius_japonicus:0.00546613528771826632,Paralamyctes_weberi:0.00367415029530094445)51:0.00114046976075387165)100:0.02808305231136943095,Shikokuobius_japonicus:0.03118275762095431072)84:0.00867436121527022028)93:0.00527986763287294301)17:0.00199045138163652475)12:0.00138904730149478402)94:0.01171118084180241756,((Scolopendra_multilans:0.00340895866796995942,Scolopendra_viridis:0.00803026801720512287)91:0.00449796272995724947,(Theatops_posticus:0.00464306411903903180,Scolopocryptops_sexspinosus:0.00808029116463277949)33:0.00109868764533276888)27:0.00000040269763400624)22:0.00211686456875451005)100:0.02474404553059891820,Cryptops_spinipes:0.02177220818017925816);
