# Supplementary material for: Potential pitfalls of modelling ribosomal RNA data in phylogenetic tree reconstruction: Evidence from case studies in the Metazoa
Source: BMC Evol Biol. 2011 May 27;11:146. doi: 10.1186/1471-2148-11-146 (PMC3123606; doi:10.1186/1471-2148-11-146)
Supplement: Additional file 2 — Tree reconstruction results. All trees (Newick le format) provided by the DNA model setups the and mixed RNA/DNA model setups of all applied data sets. [file 1471-2148-11-146-S2.ZIP › Echinodermata/RAxML_bipartitions.Echinodermata_18S.144.RNAsalsa.cut.GTReva.tre]

((Leptosynapta_clarkii:0.01264389944259488446,Labidoplax_digitata:0.00313299056910661773)52:0.00000139132495675803,(((Holothuria_edulis:0.00666257464681903507,(Bohadschia_marmorata:0.00076292879602706551,Actinopyga_miliaris:0.00077039599506620998)100:0.00515357789073751186)100:0.01208873368041925994,((Pseudostichopus_villosus:0.00830180011422267800,(Parastichopus_californicus:0.00000139132495675803,Apostichopus_japonicus:0.00650790022998921306)94:0.00775888164785881046)74:0.00223355639197209263,(Neopentadactyla_mixta:0.02633873810706775093,(((Thyonella_gemmata:0.02899483147045842438,(Aslia_lefevrei:0.00306390968574115231,Cucumaria_elongata:0.00306618151580341372)71:0.00000139132495675803)65:0.00078223609958913236,Pentacta_pygmaea:0.00075134983977087893)81:0.00472170830863618066,Afrocucumis_africana:0.00707574854039441474)54:0.00351070659685133934)100:0.01919764638388861064)50:0.00607304971204117045)100:0.07246381481998760699,((((((Doliolum_nationalis:0.07868746210503979599,Thalia_democratica:0.06962435735368203982)100:0.07179838605864112544,(Xenopus_laevis:0.01601699441608887484,(Anolis_carolinensis:0.00488714536590828443,(Homo_sapiens:0.02330353949163272917,Gallus_gallus:0.01078412700016187151)93:0.00541742095222803519)99:0.01426319297983800680)100:0.07747291797526187351)99:0.02918621940357518652,Balanoglossus_carnosus:0.03681135541414500695)100:0.03227852049323423622,((Holopus_alidis:0.00312897712816013682,Neogymnocrinus_richeri:0.00547791095273543124)36:0.00000139132495675803,(((Metacrinus_rotundus:0.00079414729462333922,Endoxocrinus_alternicirrus:0.00159683810678763576)52:0.00159761191528651680,((((((Clarkcomanthus_littoralis:0.00000139132495675803,(Oxycomanthus_bennetti:0.00078849456562962348,Comanthus_mirabilis:0.00000139132495675803)14:0.00000139132495675803)9:0.00000139132495675803,Phanogenia_gracilis:0.00000139132495675803)12:0.00000139132495675803,Comanthina_schlegelii:0.00000139132495675803)60:0.00000139132495675803,(Antedon_serrata:0.01149344509557138384,(Promachocrinus_kerguelensis:0.00079494786142815597,((Capillaster_multiradiatus:0.01229624593840799272,Dorometra_aegyptica:0.00000139132495675803)59:0.00078724977697359577,((Himerometra_magnipinna:0.00000139132495675803,Himerometra_robustipinna:0.00000139132495675803)92:0.00158942017960042332,(Liparometra_articulata:0.00000139132495675803,Colobometra_perspinosa:0.00079510822045680460)50:0.00000139132495675803)88:0.00079424490108413552)73:0.00157013873472125736)46:0.00000139132495675803)61:0.00156668996595064110)19:0.00000139132495675803,Bathycrinus_sp.:0.00799334047868211460)29:0.00077543272631064937,Guillecrinus_neocaledonicus:0.00393644450657552099)65:0.00157233311909495913)17:0.00078804826168704125,Caledonicrinus_vaubani:0.00393272998914889847)16:0.00076210202559410709)100:0.02092733911603751260)59:0.00622796818552946718,(((Ophioplocus_japonicus:0.00948925033717565140,Ophionereis_reticulata:0.00000139132495675803)64:0.00082840995639404697,(((((Gorgonocephalus_eucnemis:0.00864326666548427200,Asteronyx_sp.:0.00075917552216746211)80:0.00247767449245820488,Schizostella_bifurcata:0.00227142773610997497)100:0.02795099185869970304,(Ophiothrix_oerstedii:0.00324799860159763693,(Strongylocentrotus_purpuratus:0.00000139132495675803,Ophiopholis_aculeata:0.00000139132495675803)100:0.00752557092485804918)100:0.02413994100881856203)61:0.00355938584240922569,Ophiocoma_echinata:0.00793624726829721301)37:0.00154461822609503981,(Ophiopsammus_maculata:0.00076989777674322255,(Ophiomyxa_flaccida:0.00000139132495675803,Ophioderma_cenereum:0.00000139132495675803)82:0.00076820180188737349)53:0.00000139132495675803)22:0.00074702601645468497)100:0.03834160625656046067,((Odinella_nutrix:0.00228738816492642756,Brisingaster_robillardi:0.00099354649122504577)100:0.00761625381965419079,(((Myxoderma_platyacanthum:0.00400653169942097841,((((Pteraster_tesselatus:0.00688082375845530583,Hymenaster_pellucidus:0.01042805361973176380)100:0.02328184344946958653,(Pedicellaster_magister:0.02389274715405347027,Tarsaster_alaskanus:0.01429173796557052512)65:0.00518212910218247228)53:0.00495650568484807229,Stichaster_australis:0.00241779607440655757)7:0.00084316726589875009,((Mediaster_aequalis:0.01098002072603892695,Heliaster_helianthoides:0.00489810379402155077)67:0.00582597702779666642,Allosticha:0.00078657567247531228)26:0.00078138620551733472)14:0.00158218706537493190)3:0.00000139132495675803,((Diplasterias_brucei:0.00000139132495675803,(((Stylasterias_forreri:0.00000139132495675803,((Orthasterias_koehleri:0.00299461855833508660,(Rathbunaster_californicus:0.00718096342180807486,(Aphelasterias_japonica:0.00000139132495675803,(Asterias_amurensis:0.01034978185034492182,Evasterias_troschelii:0.00000139132495675803)46:0.00570390895942939676)20:0.00000139132495675803)13:0.00080929844496439277)16:0.00078689097413189336,(Lethasterias_nanimensis:0.00000139132495675803,((Leptasterias_polaris:0.00000139132495675803,Pisaster_giganteus:0.00174775499212740390)48:0.00087237626830906790,(Stephanasterias_albula:0.00000139132495675803,Pycnopodia_helianthoides:0.00000139132495675803)24:0.00000139132495675803)3:0.00000139132495675803)11:0.00000139132495675803)9:0.00078108318203688580)43:0.00156619787284861920,((Coscinasterias_acutispina:0.00159501059479299286,Astrometis_sertulifera:0.00000139132495675803)31:0.00079073168446037339,(Labidiaster_annulatus:0.00000139132495675803,(Urasterias_lincki:0.00087306579537058831,Coronaster_marchenus:0.00087307873322127775)6:0.00000139132495675803)15:0.00000139132495675803)11:0.00000139132495675803)33:0.00078221682153027173,(Marthasterias_glacialis:0.00263030261005939769,(Notasterias_pedicellaris:0.00000139132495675803,Psalidaster_mordax:0.00000139132495675803)65:0.00000139132495675803)49:0.00000139132495675803)54:0.00171945675530339672)97:0.00696019506197787050,(Pseudarchaster_parelli:0.01952739565672217611,(((Odontaster_validus:0.00921492772981193260,(((Acodontaster_conspicuus:0.00000139132495675803,Astrogonium_miliarus:0.00078170193047624118)5:0.00000139132495675803,(Eurygonius_hylacanthus:0.00000139132495675803,Asterodon_dilatatus:0.00000139132495675803)23:0.00000139132495675803)53:0.00000139132495675803,Macroptychaster_accrescens:0.00634816547972132279)55:0.00078071106918688963)32:0.00000139132495675803,(Acanthaster_planci:0.00077680456029109311,(((Asterina_batheri:0.00476582942161796370,Luidia_maculata:0.03259585757760779384)88:0.00704309337531102992,(Stegnaster_inflatus:0.00000139132495675803,(Perknaster_fuscus:0.01527597337250314810,Patiriella_regularis:0.00078059414354386485)7:0.00000139132495675803)5:0.00000139132495675803)19:0.00077499919751005352,(Crossaster_papposus:0.00000139132495675803,Solaster_stimpsonii:0.00234903389351621538)50:0.00000139132495675803)70:0.00389402052409387181)17:0.00077733101895112108)2:0.00000139132495675803,(((Leiaster_leachi:0.00000139132495675803,(Dermasterias_imbricata:0.00269749153283328205,Linckia_laevigata:0.00096858751309277077)77:0.00254829340853182998)10:0.00000139132495675803,Certonardoa_semiregularis:0.00000139132495675803)22:0.00000139132495675803,((Henricia_ohshimai:0.00156401744136336969,Echinaster_sentus:0.00077687937391920914)93:0.00553001523932904280,(Archaster_typicus:0.00000139132495675803,Archaster_angulatus:0.00000139132495675803)96:0.00078039332757427141)24:0.00155757709849930451)6:0.00084002197320360780)18:0.00113764532176820546)18:0.00104812307482210986)13:0.00111605241932302289)7:0.00081258097462019599,Astropecten_polycanthus:0.00411965027407390407)19:0.00127004676394819782)100:0.02343927131495554539)41:0.00374096412593951256)90:0.01068366124485802329,((Echinocyamus_pusillus:0.00468479060346416436,Rumphia_orbicularis:0.00000139132495675803)90:0.00312582366246631944,((Conolampas_sigsbei:0.00081700074640189745,Echinolampas_crassa:0.00000139132495675803)74:0.00077245491864896116,(((((Aspidodiadema_jacobi:0.00127307208522666284,Caenopedina_cubensis:0.00481821537827610731)76:0.00299610329649227817,(Centrostephanus_longispinus:0.00494222649240878917,((Stereocidaris_excavatus:0.00066642512536360340,Prionocidaris_bispinosa:0.00391003253718687823)67:0.00011545509581394659,Calocidaris_micans:0.00078448774558806150)98:0.00541937422850615261)30:0.00150092585052556443)22:0.00111103201648004831,(((Psammechinus_miliaris:0.00000139132495675803,Lytechinus_variegatus:0.00000139132495675803)95:0.00233142407303354874,(((EEchinoneus_cyclostomus:0.00413013687919071282,Pseudechinus_novaezealandiae:0.00232135001183389218)44:0.00077843962014206619,Anthocidaris_crassispina:0.00154304319404809792)17:0.00000139132495675803,((((Amblypneustes_ovum:0.00000139132495675803,(Microcyphus_annulatus:0.00100882160542379901,(Holopneustes_porosissimus:0.00257997890030051179,Amblypneustes_formosus:0.00286392135423547923)46:0.00233641319312277718)27:0.00208859560153610126)88:0.00558347410378463773,(Salmacis_belli:0.00000139132495675803,((Salmaciella_oligopora:0.00000139132495675803,(Mespilia_globulus:0.00234744279647200850,Temnotrema_sculptum:0.00314016110679424167)36:0.00077079294584634305)37:0.00078086239567640137,Temnopleurus_alexandri:0.00155597642803067160)26:0.00077445255555753511)49:0.00235085944002990082)46:0.00234837454346704467,((Araeosoma_fenestratum:0.04369535226502132413,Coelopleurus_floridanus:0.01434315558255102804)41:0.00363390257204713281,(Genocidaris_maculata:0.00311382124004190965,Cyrtechinus_verruculatus:0.00079131629224554148)73:0.00304313784347120305)15:0.00086403457719031330)14:0.00000139132495675803,Stomopneustes_variolaris:0.00234371242879121257)16:0.00178112131693947432)24:0.00098554810602120911)17:0.00000139132495675803,Plexechinus_planus:0.00388600467326230634)23:0.00099154482038920169)6:0.00000139132495675803,(Spatangus_raschi:0.00235388403214685819,(Archaeopneustes_hystrix:0.00000139132495675803,Arbacia_punctulata:0.00000139132495675803)50:0.00000139132495675803)51:0.00078654588704967052)34:0.00077345681080336960,(Abatus_cavernosus:0.00234851546211163522,Paleopneustes_cristatus:0.00156315288027316594)33:0.00000139132495675803)45:0.00154931031796647664)22:0.00000139132495675803)96:0.01306375995131109531)100:0.05928415363988964043)100:0.05652364603534110882,Chiridota_rotifera:0.00307392629220483741);
