# Supplementary material for: Potential pitfalls of modelling ribosomal RNA data in phylogenetic tree reconstruction: Evidence from case studies in the Metazoa
Source: BMC Evol Biol. 2011 May 27;11:146. doi: 10.1186/1471-2148-11-146 (PMC3123606; doi:10.1186/1471-2148-11-146)
Supplement: Additional file 2 — Tree reconstruction results. All trees (Newick le format) provided by the DNA model setups the and mixed RNA/DNA model setups of all applied data sets. [file 1471-2148-11-146-S2.ZIP › Echinodermata/RAxML_bipartitions.Echinodermata_18S.144.RNAsalsa.cut.S16Aeva.tre]

(Echinocyamus_pusillus:0.01202049445500179108,((((((Ophiocoma_echinata:0.02643184142915665918,(Ophiopsammus_maculata:0.00210500105478365071,(Ophioderma_cenereum:0.00000028759933137498,Ophiomyxa_flaccida:0.00000028759933137498)83:0.00211866123012813138)37:0.00000028759933137498)34:0.00225839106369286804,(Ophioplocus_japonicus:0.02410738761621222109,(Ophionereis_reticulata:0.00000028759933137498,((Schizostella_bifurcata:0.00637437376784154124,(Asteronyx_sp.:0.00163995191890264360,Gorgonocephalus_eucnemis:0.02232921585302494183)81:0.00620013686976575787)100:0.07809743585623245277,(Ophiothrix_oerstedii:0.00946008822451520348,(Ophiopholis_aculeata:0.00000028759933137498,Strongylocentrotus_purpuratus:0.00000028759933137498)100:0.01909967292995164850)100:0.05741097110677745308)44:0.00942617775876112077)1:0.00000028759933137498)11:0.00208462888853329798)100:0.12221659523128018676,(((((Bohadschia_marmorata:0.00191683607231349861,Actinopyga_miliaris:0.00192561239348923788)100:0.01366910088263510736,Holothuria_edulis:0.01671588032982929475)100:0.02524131358948771345,((Neopentadactyla_mixta:0.06589044188145207204,(Afrocucumis_africana:0.01674706135585403433,(Pentacta_pygmaea:0.00190840389026990763,(Cucumaria_elongata:0.00777168468116925127,(Thyonella_gemmata:0.07293196594878310901,Aslia_lefevrei:0.00780045951765947522)5:0.00000028759933137498)64:0.00201021499064496425)91:0.01324902335698177440)74:0.01080639177030211055)100:0.04533573326917841179,((Apostichopus_japonicus:0.01655287952325491807,Parastichopus_californicus:0.00027629426629680265)95:0.02054838510530201251,Pseudostichopus_villosus:0.02149244539803847609)82:0.00602826218719812110)66:0.02078998711627759108)100:0.21519006962283876438,(Leptosynapta_clarkii:0.03606345929870106298,(Labidoplax_digitata:0.00899867137255352424,Chiridota_rotifera:0.00828549481342815211)35:0.00000028759933137498)100:0.18140522538489933790)100:0.16525468154676356547,(Balanoglossus_carnosus:0.09754275576952470272,((Xenopus_laevis:0.04351827121349741145,((Homo_sapiens:0.05779504732748622087,Gallus_gallus:0.02655975974561342046)93:0.01703933466311140232,Anolis_carolinensis:0.00989573545364893191)94:0.03144734123541411547)100:0.21471372984474040857,(Thalia_democratica:0.16203325456099967883,Doliolum_nationalis:0.19383595235878492424)100:0.21835057791095360824)99:0.09253868080474146607)100:0.09964534038476353939)64:0.03066817258312519445)29:0.01556748870422742896,((((((Allostichaster_sp.:0.00236195677934769198,(Stichaster_australis:0.00958877382601887318,((Mediaster_aequalis:0.03670584735711170110,Heliaster_helianthoides:0.01114932229396726343)48:0.01219187027497519241,((Pedicellaster_magister:0.07757793943662084912,Tarsaster_alaskanus:0.03652512559139593773)70:0.02085891941734606403,(Pteraster_tesselatus:0.02032883942675933753,Hymenaster_pellucidus:0.02752820216327568972)100:0.06213557453689598498)58:0.01344869075730337031)20:0.00376747431510547192)5:0.00237003865203729925)12:0.00472836580529516042,(Diplasterias_brucei:0.00000028759933137498,(Coscinasterias_acutispina:0.00000028759933137498,(Astrometis_sertulifera:0.00000028759933137498,(((Labidiaster_annulatus:0.00000028759933137498,Coronaster_marchenus:0.00269750624725122786)14:0.00000028759933137498,((((Rathbunaster_californicus:0.02286698465941115754,(Aphelasterias_japonica:0.00000028759933137498,(Asterias_amurensis:0.03252433134744253662,Evasterias_troschelii:0.00000028759933137498)39:0.01762927426187903962)23:0.00000028759933137498)13:0.00257854361188936338,Orthasterias_koehleri:0.00867864661543164481)21:0.00251659725516544235,(Lethasterias_nanimensis:0.00000028759933137498,(((Pycnopodia_helianthoides:0.00000028759933137498,Stephanasterias_albula:0.00000028759933137498)26:0.00000028759933137498,(Leptasterias_polaris:0.00000028759933137498,Pisaster_giganteus:0.00554144138543369996)50:0.00275752978740466219)4:0.00000028759933137498,Stylasterias_forreri:0.00274578013228683878)1:0.00000028759933137498)22:0.00000028759933137498)34:0.00489424761266684955,Urasterias_lincki:0.00000028759933137498)10:0.00241576876654861364)6:0.00000028759933137498,(Marthasterias_glacialis:0.00807743585816353762,(Psalidaster_mordax:0.00000028759933137498,Notasterias_pedicellaris:0.00000028759933137498)63:0.00000028759933137498)43:0.00269438576930817238)3:0.00241129650527509764)28:0.00522450974360465573)49:0.00521477763446401548)97:0.02124599282501957176)5:0.00252644211583144930,((Brisingaster_robillardi:0.00249183981998852199,Odinella_nutrix:0.00783154039860926507)100:0.02770778149417093758,Astropecten_polycanthus:0.01292286256397512378)28:0.00243851778872210441)1:0.00000028759933137498,Myxoderma_platyacanthum:0.01260298365099376573)11:0.00244223476719919235,(((((((Crossaster_papposus:0.00000028759933137498,Solaster_stimpsonii:0.00725562460562350232)45:0.00000028759933137498,(Perknaster_fuscus:0.04786501910766790407,((Asterina_batheri:0.01288020104058833736,Luidia_maculata:0.09334233722822789237)84:0.01868946704671879330,(Stegnaster_inflatus:0.00000028759933137498,Patiriella_regularis:0.00240855761314238753)40:0.00000028759933137498)25:0.00000028759933137498)30:0.00239003468230213458)63:0.01170222043237434568,Acanthaster_planci:0.00231694354164976510)25:0.00233631348850341222,Odontaster_validus:0.02841930556946028683)2:0.00000028759933137498,((Macroptychaster_accrescens:0.01950074180099549068,Astrogonium_miliarus:0.00241554494002046809)15:0.00000028759933137498,((Acodontaster_conspicuus:0.00000028759933137498,Asterodon_dilatatus:0.00000028759933137498)18:0.00000028759933137498,Eurygonius_hylacanthus:0.00000028759933137498)49:0.00000028759933137498)57:0.00242894809430328198)5:0.00000028759933137498,(Leiaster_leachi:0.00000028759933137498,(((Linckia_laevigata:0.00280519820772068230,Dermasterias_imbricata:0.00843611657478211818)61:0.00796274312573503479,Certonardoa_semiregularis:0.00000028759933137498)7:0.00000028759933137498,((Echinaster_sentus:0.00239740429671074593,Henricia_ohshimai:0.00483892647159631876)97:0.01774112278229133741,(Archaster_typicus:0.00000028759933137498,Archaster_angulatus:0.00000028759933137498)96:0.00226925656878823427)35:0.00485308026459333949)1:0.00000028759933137498)10:0.00257991046724730458)12:0.00310684531456864848,Pseudarchaster_parelli:0.05705578033860292386)13:0.00304447707398702427)100:0.07260199120008008211,(((Holopus_alidis:0.00931029333418555843,Caledonicr:0.01384148115160977952)20:0.00000028759933137498,(Neogymnocrinus_richeri:0.01405603943863159913,(Bathycrinus_sp.:0.02178502695324320212,(Oxycomanthus_bennetti:0.00232175844614519473,((((Phanogenia_gracilis:0.00000028759933137498,(Guillecrinus_neocaledonicus:0.01396995832736513607,(((Dorometra_aegyptica:0.00000028759933137498,Capillaster_multiradiatus:0.03430389112369147675)61:0.00227744876114332204,(((Himerometra_magnipinna:0.00000028759933137498,Himerometra_robustipinna:0.00000028759933137498)91:0.00464691710645669716,Colobometra_perspinosa:0.00234617475928037026)19:0.00000028759933137498,Liparometra_articulata:0.00000028759933137498)80:0.00232938694409579690)61:0.00231718548552732693,(Antedon_serrata:0.03358882251816788095,Promachocrinus_kerguelensis:0.00232978969475348182)24:0.00000028759933137498)64:0.00229761717022465475)25:0.00000028759933137498)2:0.00000028759933137498,Comanthus_mirabilis:0.00000028759933137498)1:0.00000028759933137498,Comanthina_schlegelii:0.00000028759933137498)1:0.00000028759933137498,Clarkcomanthus_littoralis:0.00000028759933137498)1:0.00000028759933137498)36:0.00226025365141976388)65:0.00684316810444426157)41:0.00229527145327098822)49:0.00248107339306767550,(Metacrinus_rotundus:0.00236608770421537808,Endoxocrinus_alternicirrus:0.00465843326239873904)46:0.00476164141706125321)100:0.07631003415963730219)30:0.00977348495502120516)94:0.06425247279991762317,(Echinolampas_crassa:0.00000028759933137498,Conolampas_sigsbei:0.00245661121181216030)78:0.00233010763296688126)15:0.00000028759933137498,(((((Caenopedina_cubensis:0.01376080347759589539,Aspidodiadema_jacobi:0.00336689656203839355)83:0.00929389212317827118,(Centrostephanus_longispinus:0.01538294322203659012,(Calocidaris_micans:0.00232837973314490090,(Stereocidaris_excavatus:0.00000028759933137498,Prionocidaris_bispinosa:0.01144837575235572481)75:0.00226249209922243545)94:0.01665657854748298777)20:0.00446604319546269404)16:0.00375377456052326157,(Plexechinus_planus:0.01186621701453511799,((Psammechinus_miliaris:0.00000028759933137498,Lytechinus_variegatus:0.00000028759933137498)94:0.00720247708023481932,((Stomopneustes_variolaris:0.00700326704633005663,(((Salmacis_belli:0.00000028759933137498,(((Temnotrema_sculptum:0.00964889413326270283,Mespilia_globulus:0.00731008035737517724)33:0.00220377686456653616,Salmaciella_oligopora:0.00000028759933137498)35:0.00238247077127583988,Temnopleurus_alexandri:0.00463495511098820524)20:0.00229198967173432563)45:0.00696473665966277147,(Amblypneustes_ovum:0.00000028759933137498,((Holopneustes_porosissimus:0.00724551388108117100,Amblypneustes_formosus:0.00835197356640978404)38:0.00666189783576122407,Microcyphus_annulatus:0.00276727285357890665)19:0.00623207486030193623)81:0.01700130184884089332)33:0.00721896516266530737,((Araeosoma_fenestratum:0.13647200103443174468,Coelopleurus_floridanus:0.04275960327173720238)35:0.01113426566714744576,(Cyrtechinus_verruculatus:0.00212862426536303967,Genocidaris_maculata:0.00963382353570352117)79:0.00936864585058631329)12:0.00259857217549972971)16:0.00000028759933137498)17:0.00487221063097470833,((Echinoneus_cyclostomus:0.01234761952189587265,Pseudechinus_novaezealandiae:0.00695594431336039789)44:0.00237118915469258220,Anthocidaris_crassispina:0.00463920961696958137)15:0.00000028759933137498)24:0.00317243541275386487)17:0.00000028759933137498)26:0.00259776789610179212)6:0.00000028759933137498,((Arbacia_punctulata:0.00000028759933137498,Archaeopneustes_hystrix:0.00000028759933137498)52:0.00000028759933137498,Spatangus_raschi:0.00730517752272265980)58:0.00242625169959135309)28:0.00230249046949147079,(Abatus_cavernosus:0.00732891500573439134,Paleopneustes_cristatus:0.00476922413693925407)35:0.00000028759933137498)36:0.00464318933734099437)91:0.00951687338878151774,Rumphia_orbicularis:0.00000028759933137498);
