# Supplementary material for: Potential pitfalls of modelling ribosomal RNA data in phylogenetic tree reconstruction: Evidence from case studies in the Metazoa
Source: BMC Evol Biol. 2011 May 27;11:146. doi: 10.1186/1471-2148-11-146 (PMC3123606; doi:10.1186/1471-2148-11-146)
Supplement: Additional file 2 — Tree reconstruction results. All trees (Newick le format) provided by the DNA model setups the and mixed RNA/DNA model setups of all applied data sets. [file 1471-2148-11-146-S2.ZIP › Echinodermata/RAxML_bipartitions.Echinodermata_18S.144.RNAsalsa.cut.S16Beva.tre]

(Abatus_cavernosus:0.00333641376066150241,((((Centrostephanus_longispinus:0.00725830849506096248,(Calocidaris_micans:0.00111236614771496249,(Prionocidaris_bispinosa:0.00552832581288961733,Stereocidaris_excavatus:0.00000083589922825648)67:0.00108660582811406108)97:0.00752829601085536725)24:0.00210297590147544636,(Aspidodiadema_jacobi:0.00196473489078334215,Caenopedina_cubensis:0.00675283132757858832)81:0.00392761659883388101)29:0.00180329014369139942,(((((Echinoneus_cyclostomus:0.00582324430276502485,Pseudechinus_novaezealandiae:0.00331890531959442344)40:0.00109941850980418434,(Stomopneustes_variolaris:0.00334159877286856980,(((Temnopleurus_alexandri:0.00219415581748711765,(Salmaciella_oligopora:0.00000083589922825648,(Mespilia_globulus:0.00332385179917157013,(Temnotrema_sculptum:0.00179507658526419523,(Coelopleurus_floridanus:0.02231046146940716263,((Amblypneustes_formosus:0.00436966519198142122,(Amblypneustes_ovum:0.00312289791704250391,Microcyphus_annulatus:0.00124201318850345214)65:0.00312902047909836053)50:0.00216851211321570552,Holopneustes_porosissimus:0.00137231258898713694)82:0.00540825013999856816)43:0.00607024170704334454)13:0.00260187003861704147)3:0.00107356171038707577)6:0.00109169025121121023)7:0.00107969358701247948,Salmacis_belli:0.00000083589922825648)21:0.00546898916944211794,(Genocidaris_maculata:0.00443299916423613508,Cyrtechinus_verruculatus:0.00109796707147802970)73:0.00426600941790886406)8:0.00165897886516950654)7:0.00137215578745492734)3:0.00000083589922825648,Anthocidaris_crassispina:0.00220953040734910835)11:0.00136602192188608747,((Araeosoma_fenestratum:0.06575921042529282723,Plexechinus_planus:0.00123061281154913829)25:0.00426709171530883797,(Psammechinus_miliaris:0.00000083589922825648,Lytechinus_variegatus:0.00000083589922825648)94:0.00332443516698694569)3:0.00000083589922825648)26:0.00130792230003960600,((Archaeopneustes_hystrix:0.00000083589922825648,Arbacia_punctulata:0.00000083589922825648)56:0.00000083589922825648,Spatangus_raschi:0.00333963995723480112)53:0.00111889599124347311)5:0.00000083589922825648)34:0.00109083289178742463,(((Rumphia_orbicularis:0.00000083589922825648,Echinocyamus_pusillus:0.00550784799571190590)86:0.00441485534968501063,(Echinolampas_crassa:0.00000083589922825648,Conolampas_sigsbei:0.00115138030676462957)80:0.00109052605174242705)24:0.00000083589922825648,((((Chiridota_rotifera:0.00436464488803737106,(Leptosynapta_clarkii:0.01851988025322431897,Labidoplax_digitata:0.00458896704490463232)58:0.00000083589922825648)100:0.07976751405697100894,((Holothuria_edulis:0.00894665699210521470,(Bohadschia_marmorata:0.00108931267639788458,Actinopyga_miliaris:0.00109390618422211148)100:0.00787380645676778387)100:0.01435885655214665275,((((((Aslia_lefevrei:0.00432524144912588195,Cucumaria_elongata:0.00432538151052081106)66:0.00000083589922825648,Thyonella_gemmata:0.04034575028945297515)66:0.00111810119064128122,Pentacta_pygmaea:0.00103084301545285323)92:0.00688620867560375306,Afrocucumis_africana:0.00976309258905427857)68:0.00495148889109367583,Neopentadactyla_mixta:0.03765180524217771885)100:0.02498644636516715936,((Apostichopus_japonicus:0.00910291136151013258,Parastichopus_californicus:0.00014484572913842252)96:0.01079538299211114417,Pseudostichopus_villosus:0.01202858470036104535)79:0.00306193501728297974)57:0.01052305990258396370)100:0.09765261657191057210)100:0.06678846574665323055,(Balanoglossus_carnosus:0.05256125363241751641,((Doliolum_nationalis:0.09137595030107113769,Thalia_democratica:0.10736686070309253704)100:0.09373559442074580472,((Anolis_carolinensis:0.00705158022834188099,(Gallus_gallus:0.01575664355059085489,Homo_sapiens:0.03265843438606911425)82:0.00772578431353411650)85:0.01390513246784320922,Xenopus_laevis:0.02733269638588293679)100:0.09619843313252975092)98:0.03916934792019982625)100:0.04274487507051587254)64:0.00993873419487576772,((((Caledonicr:0.00662649837599271242,((Neogymnocrinus_richeri:0.00669353330921971558,(Guillecrinus_neocaledonicus:0.00621637715643475960,(Bathycrinus_sp.:0.01067383778855394462,((Clarkcomanthus_littoralis:0.00000083589922825648,(((Comanthina_schlegelii:0.00000083589922825648,OxyComanthus_mirabilisbennetti:0.00108451791836440266)12:0.00002386677795986440,Comanthus_:0.00000083589922825648)8:0.00000083589922825648,Phanogenia_gracilis:0.00000083589922825648)12:0.00000083589922825648)45:0.00000083589922825648,((Antedon_serrata:0.01616850986172878313,Promachocrinus_kerguelensis:0.00111216970953728601)21:0.00000083589922825648,((Dorometra_aegyptica:0.00000083589922825648,Capillaster_multiradiatus:0.01729828025205823461)64:0.00130933477284466337,(Liparometra_articulata:0.00000083589922825648,((Himerometra_magnipinna:0.00000083589922825648,Himerometra_robustipinna:0.00000083589922825648)86:0.00222468715463933946,Colobometra_perspinosa:0.00111426383840633448)30:0.00000083589922825648)75:0.00111320080935583513)63:0.00130951249869790251)54:0.00130343079854654395)12:0.00000083589922825648)25:0.00108191952139848968)66:0.00271114277271200478)42:0.00109962150321823125,Holopus_alidis:0.00445200480724208120)18:0.00000083589922825648)48:0.00112179477162096847,(Endoxocrinus_alternicirrus:0.00220971717920135161,Metacrinus_rotundus:0.00112522101669567829)53:0.00228749397370261055)100:0.03301449378673985274,((((Acanthaster_planci:0.00106156434067028590,((Perknaster_fuscus:0.02129475451519035820,((Patiriella_regularis:0.00108492844240296255,Stegnaster_inflatus:0.00000083589922825648)50:0.00000083589922825648,(Luidia_maculata:0.03956230579882066140,Asterina_batheri:0.00670765599453878279)76:0.00746688982952640589)23:0.00000083589922825648)20:0.00107368770022215395,(Solaster_stimpsonii:0.00327281696437527669,Crossaster_papposus:0.00000083589922825648)47:0.00000083589922825648)55:0.00539398193605595318)24:0.00108579116070201074,((((Echinaster_sentus:0.00106700333628794385,Henricia_ohshimai:0.00217121213236847344)96:0.00770201976530761247,(Archaster_angulatus:0.00000083589922825648,Archaster_typicus:0.00000083589922825648)96:0.00105353158843310120)28:0.00218277729590980003,(Leiaster_leachi:0.00000083589922825648,(Certonardoa_semiregularis:0.00000083589922825648,(Odontaster_validus:0.01282320205281768828,(Linckia_laevigata:0.00131756390361774714,Dermasterias_imbricata:0.00613370429499304932)55:0.00000083589922825648)33:0.00117977952191691848)4:0.00000083589922825648)9:0.00000083589922825648)3:0.00116800752195793324,((Astrogonium_miliarus:0.00108660852341180649,((Asterodon_dilatatus:0.00000083589922825648,Acodontaster_conspicuus:0.00000083589922825648)18:0.00000083589922825648,Eurygonius_hylacanthus:0.00000083589922825648)51:0.00000083589922825648)61:0.00000083589922825648,Macroptychaster_accrescens:0.00886228459084161847)58:0.00108684997405315950)1:0.00000083589922825648)9:0.00174030704780958091,Pseudarchaster_parelli:0.02604634498785367638)7:0.00163474394794616289,((((Coscinasterias_acutispina:0.00000083589922825648,(Astrometis_sertulifera:0.00000083589922825648,((Labidiaster_annulatus:0.00000083589922825648,(Coronaster_marchenus:0.00122001842810749586,(Marthasterias_glacialis:0.00367540383558549516,(Notasterias_pedicellaris:0.00000083589922825648,Psalidaster_mordax:0.00000083589922825648)59:0.00000083589922825648)40:0.00122076687247149205)4:0.00000083589922825648)3:0.00000083589922825648,(((((Pycnopodia_helianthoides:0.00000083589922825648,Stephanasterias_albula:0.00000083589922825648)21:0.00000083589922825648,((Pisaster_giganteus:0.00244570756457395538,Leptasterias_polaris:0.00000083589922825648)51:0.00122185749393177896,Stylasterias_forreri:0.00121909627621623654)3:0.00000083589922825648)2:0.00000083589922825648,Lethasterias_nanimensis:0.00000083589922825648)23:0.00000083589922825648,((Rathbunaster_californicus:0.01010309630546419278,(Aphelasterias_japonica:0.00000083589922825648,(Asterias_amurensis:0.01444196891874358242,Evasterias_troschelii:0.00000083589922825648)51:0.00800996349612130218)29:0.00000083589922825648)17:0.00113575138380934623,Orthasterias_koehleri:0.00401524142979157485)21:0.00109829357083599715)43:0.00218524255423981463,Urasterias_lincki:0.00000083589922825648)12:0.00109028628813598641)7:0.00109139908881152330)27:0.00236471128902014270)48:0.00236305887703965305,Diplasterias_brucei:0.00000083589922825648)97:0.00952336866422517046,((Allostichaster_sp.:0.00108312558912834539,(((Tarsaster_alaskanus:0.01636375374734588828,Pedicellaster_magister:0.03503020216372579321)71:0.00858465237798490370,(Pteraster_tesselatus:0.01011735620901044186,Hymenaster_pellucidus:0.01376522761189907622)100:0.02805415104441869034)56:0.00737631571451052674,(Mediaster_aequalis:0.01571855681084526404,Heliaster_helianthoides:0.00675730697304003595)31:0.00440711940620892775)9:0.00255588738588259862)7:0.00111185342607260937,(Myxoderma_platyacanthum:0.00558289870610024965,Stichaster_australis:0.00327624789067586198)15:0.00108656395677506176)1:0.00109584066915996122)1:0.00109030209397258885,(Astropecten_polycanthus:0.00580153370916239829,(Brisingaster_robillardi:0.00124773296342665756,Odinella_nutrix:0.00335058251934481060)100:0.01227670717650882967)26:0.00104591848244690367)5:0.00106353180336901123)100:0.03001401145201162621)41:0.00335588922131119672,(Ophiocoma_echinata:0.01108364115686402349,(((Ophioderma_cenereum:0.00000083589922825648,Ophiomyxa_flaccida:0.00000083589922825648)85:0.00108607147039101594,(((Schizostella_bifurcata:0.00320801137234459806,(Asteronyx_sp.:0.00102025801159581547,Gorgonocephalus_eucnemis:0.01216435088634252280)84:0.00359041729580123663)100:0.03966568554142693021,(Ophiothrix_oerstedii:0.00487933888847721410,(Ophiopholis_aculeata:0.00000083589922825648,Strongylocentrotus_purpuratus:0.00000083589922825648)100:0.01044537573432431123)100:0.02844734375341321717)47:0.00450512166321198268,(Ophionereis_reticulata:0.00000083589922825648,Ophioplocus_japonicus:0.01224644436561806229)69:0.00000083589922825648)19:0.00228799504356847578)3:0.00000083589922825648,Ophiopsammus_maculata:0.00108595755819685530)28:0.00244980933068376840)100:0.05278550690007279000)53:0.00880989595593118131)96:0.02256245284970765513)47:0.00218618710570342130)35:0.00000083589922825648,Paleopneustes_cristatus:0.00221124777517754537);
