# Supplementary material for: Potential pitfalls of modelling ribosomal RNA data in phylogenetic tree reconstruction: Evidence from case studies in the Metazoa
Source: BMC Evol Biol. 2011 May 27;11:146. doi: 10.1186/1471-2148-11-146 (PMC3123606; doi:10.1186/1471-2148-11-146)
Supplement: Additional file 2 — Tree reconstruction results. All trees (Newick le format) provided by the DNA model setups the and mixed RNA/DNA model setups of all applied data sets. [file 1471-2148-11-146-S2.ZIP › Echinodermata/RAxML_bipartitions.Echinodermata_18S.144.RNAsalsa.cut.S16eva.tre]

(Aspidodiadema_jacobi:0.00153108154229041602,((Centrostephanus_longispinus:0.00751012702771761131,(Calocidaris_micans:0.00102184695050268879,(Stereocidaris_excavatus:0.00000112344920299575,Prionocidaris_bispinosa:0.00538661141486442702)76:0.00117935577137666370)94:0.00792331600823744341)18:0.00226271603093772429,((Plexechinus_planus:0.00611661557489279022,((Stomopneustes_variolaris:0.00333937406745878594,(((Genocidaris_maculata:0.00520065946805116537,Cyrtechinus_verruculatus:0.00045601483053428341)84:0.00497979023425680623,(Araeosoma_fenestratum:0.05723920442018066990,Coelopleurus_floridanus:0.01970904826648448363)42:0.00479176310274186199)14:0.00128520861945328069,((((Holopneustes_porosissimus:0.00350906174329763693,Amblypneustes_formosus:0.00395382993693768701)37:0.00322244149858932384,Microcyphus_annulatus:0.00133046290402707361)18:0.00301343666253898936,Amblypneustes_ovum:0.00000112344920299575)87:0.00807521460974699144,(((Salmaciella_oligopora:0.00000112344920299575,(Temnotrema_sculptum:0.00449169494182950248,Mespilia_globulus:0.00352229083223859572)35:0.00111255444086343536)36:0.00113267395147806436,Temnopleurus_alexandri:0.00225456994511209069)22:0.00112082120045865069,Salmacis_belli:0.00000112344920299575)49:0.00342641285558305470)37:0.00347684334561097199)16:0.00000112344920299575)14:0.00253688491057196298,((Pseudechinus_novaezealandiae:0.00227379628425064409,Echinoneus_cyclostomus:0.00729139680919270883)44:0.00115234065264359560,(Anthocidaris_crassispina:0.00114170249371714494,(Lytechinus_variegatus:0.00000112344920299575,Psammechinus_miliaris:0.00000112344920299575)95:0.00352611228490420058)21:0.00000112344920299575)14:0.00111991208672931604)12:0.00131465311077480040)19:0.00168915755087774701,((Spatangus_raschi:0.00363401472422874867,(Arbacia_punctulata:0.00000112344920299575,Archaeopneustes_hystrix:0.00000112344920299575)51:0.00000112344920299575)56:0.00120595689710666911,(((Conolampas_sigsbei:0.00125069338455902502,Echinolampas_crassa:0.00000112344920299575)81:0.00117549765278259183,((Rumphia_orbicularis:0.00000112344920299575,Echinocyamus_pusillus:0.00609195337969126692)89:0.00478134596564618215,(((((Labidoplax_digitata:0.00404935944601509355,Leptosynapta_clarkii:0.01647124236939666309)63:0.00000112344920299575,Chiridota_rotifera:0.00399165233582573532)100:0.07704589485088035594,((Holothuria_edulis:0.00788375502621675890,(Bohadschia_marmorata:0.00088416786473884644,Actinopyga_miliaris:0.00088765680235235493)100:0.00611626680898986596)100:0.01253238996168093075,((Neopentadactyla_mixta:0.02973721442082549044,(Afrocucumis_africana:0.00789242852491353793,((Thyonella_gemmata:0.03404629794752228600,(Cucumaria_elongata:0.00375231281182347026,Aslia_lefevrei:0.00375526783405769147)64:0.00000112344920299575)63:0.00097823457347780531,Pentacta_pygmaea:0.00091107178508899962)90:0.00639821013727806618)77:0.00486532186485864968)100:0.02246503778542251889,(Pseudostichopus_villosus:0.00985699146443612222,(Parastichopus_californicus:0.00014596746626934889,Apostichopus_japonicus:0.00740231584612965031)92:0.00963979279505872491)83:0.00276904490868954203)52:0.00937092994922534075)100:0.09246993388404078917)100:0.07785199065773110161,(Balanoglossus_carnosus:0.04531577149297892626,(((Anolis_carolinensis:0.00469813922219660708,(Gallus_gallus:0.01090957164428548419,Homo_sapiens:0.02541722050185301479)96:0.00650074600488982374)97:0.01136732594425974956,Xenopus_laevis:0.01841760202919672657)100:0.09158679420802531834,(Doliolum_nationalis:0.08766396745673650515,Thalia_democratica:0.06909233240124927622)100:0.08801797232400083992)100:0.04058008982723556451)98:0.04201293800545877893)71:0.01295368440558085886,(((Metacrinus_rotundus:0.00115048730204582710,Endoxocrinus_alternicirrus:0.00227309802582277738)54:0.00237141981429078025,(Caledonicrinus_vaubani:0.00651326218296603785,(Holopus_alidis:0.00442767145169339470,(Neogymnocrinus_richeri:0.00663893432502751964,((((((Capillaster_multiradiatus:0.01527540635699026726,Dorometra_aegyptica:0.00000112344920299575)58:0.00127877899463445396,((Himerometra_magnipinna:0.00000112344920299575,Himerometra_robustipinna:0.00000112344920299575)91:0.00226268339343328132,(Liparometra_articulata:0.00000112344920299575,Colobometra_perspinosa:0.00113187290328631979)48:0.00000112344920299575)76:0.00114292515877761382)61:0.00140331993734221197,(Antedon_serrata:0.01519902957047943037,Promachocrinus_kerguelensis:0.00114690998563535935)23:0.00000112344920299575)62:0.00150477432080625825,Phanogenia_gracilis:0.00000112344920299575)0:0.00000112344920299575,(((Comanthus_mirabilis:0.00000112344920299575,(Oxycomanthus_bennetti:0.00113670919743208291,Comanthina_schlegelii:0.00000112344920299575)13:0.00000112344920299575)10:0.00000112344920299575,Clarkcomanthus_littoralis:0.00000112344920299575)10:0.00000112344920299575,Bathycrinus_sp.:0.01072830664595386674)1:0.00000112344920299575)25:0.00109775941935971407,Guillecrinus_neocaledonicus:0.00609664677469907903)67:0.00273522665524199640)45:0.00111316982992212083)16:0.00000112344920299575)46:0.00113213766163154953)100:0.03692122059075545609,((((Ophionereis_reticulata:0.00000112344920299575,(Ophioplocus_japonicus:0.01069703963339862889,((Ophiopholis_aculeata:0.00000112344920299575,Strongylocentrotus_purpuratus:0.00000112344920299575)100:0.00734917609397267319,Ophiothrix_oerstedii:0.00490494783248047062)100:0.03136101439548516501)20:0.00000112344920299575)41:0.00106621438714467462,((Ophioderma_cenereum:0.00000112344920299575,Ophiomyxa_flaccida:0.00000112344920299575)83:0.00100060494949289359,(Ophiocoma_echinata:0.01253773570945621897,Ophiopsammus_maculata:0.00097950168705287946)14:0.00000112344920299575)38:0.00092749343808499975)32:0.00423210158027067899,(Schizostella_bifurcata:0.00268948315135148809,(Gorgonocephalus_eucnemis:0.01007924632873591873,Asteronyx_sp.:0.00085250069177078807)76:0.00288035679324555620)100:0.03470654336486239666)100:0.05170084518452899847,(((((((Asterodon_dilatatus:0.00000112344920299575,Eurygonius_hylacanthus:0.00000112344920299575)23:0.00000112344920299575,AcOdontaster_validus_conspicuus:0.00000112344920299575)49:0.00000112344920299575,(Astrogonium_miliarus:0.00111284839078827527,Macroptychaster_accrescens:0.00882303550712368670)30:0.00000112344920299575)56:0.00113347066457483215,Odontaster:0.01300293282879224147)32:0.00000181186993276221,(((Leiaster_leachi:0.00000112344920299575,(((Echinaster_sentus:0.00119978060938550485,Henricia_ohshimai:0.00244159507336084861)96:0.00848776872150784796,(Archaster_angulatus:0.00000112344920299575,Archaster_typicus:0.00000112344920299575)96:0.00113275160399902157)30:0.00227152005568653347,(Dermasterias_imbricata:0.00410845093630761438,Linckia_laevigata:0.00112999465282863755)63:0.00386215345892347269)3:0.00000112344920299575)1:0.00000112344920299575,Certonardoa_semiregularis:0.00000112344920299575)9:0.00121786826896341663,(Acanthaster_planci:0.00106379698378559128,((((Luidia_maculata:0.04347845593525384578,Asterina_batheri:0.00594041341276089780)78:0.00869223135160750691,(Patiriella_regularis:0.00114010057135821748,Stegnaster_inflatus:0.00000112344920299575)48:0.00000112344920299575)23:0.00000112344920299575,Perknaster_fuscus:0.02189692448236318575)25:0.00112943251833114502,(Solaster_stimpsonii:0.00344738279517830789,Crossaster_papposus:0.00000112344920299575)46:0.00000112344920299575)58:0.00557816934461869036)24:0.00111245917795092710)3:0.00000112344920299575)10:0.00181069488159979930,Pseudarchaster_parelli:0.02637004410616171010)14:0.00174517577866270101,((((((Astrometis_sertulifera:0.00000112344920299575,((((((Aphelasterias_japonica:0.00000112344920299575,(Asterias_amurensis:0.01293523263948428807,Evasterias_troschelii:0.00000112344920299575)35:0.00848956169266791051)20:0.00000112344920299575,Rathbunaster_californicus:0.01108928027399159674)12:0.00130183766495144018,Orthasterias_koehleri:0.00442153597581598432)21:0.00125666694856685812,(Stylasterias_forreri:0.00136894863276882197,((Leptasterias_polaris:0.00000112344920299575,Pisaster_giganteus:0.00276633316922472077)50:0.00137512762263314889,((Pycnopodia_helianthoides:0.00000112344920299575,Stephanasterias_albula:0.00000112344920299575)28:0.00000112344920299575,Lethasterias_nanimensis:0.00000112344920299575)16:0.00000112344920299575)14:0.00000112344920299575)21:0.00000112344920299575)34:0.00239223860134051003,Urasterias_lincki:0.00000112344920299575)12:0.00114875364881282397,(((Marthasterias_glacialis:0.00377715128705222647,(Notasterias_pedicellaris:0.00000112344920299575,Psalidaster_mordax:0.00000112344920299575)64:0.00000112344920299575)38:0.00127000831777989028,Coronaster_marchenus:0.00126919671048308946)3:0.00000112344920299575,Labidiaster_annulatus:0.00000112344920299575)3:0.00000112344920299575)4:0.00114774090416454007)24:0.00249843615939210556,Coscinasterias_acutispina:0.00000112344920299575)49:0.00248746899676410794,Diplasterias_brucei:0.00000112344920299575)96:0.00889283458770800776,(Allostichaster_sp.:0.00109415068367293565,(((Mediaster_aequalis:0.01677621138555992347,Heliaster_helianthoides:0.00506870384603603976)50:0.00519429240315023855,((Pedicellaster_magister:0.03572970942484843260,Tarsaster_alaskanus:0.01755194852546571038)56:0.00809914926040410620,(Pteraster_tesselatus:0.00966147920124096025,Hymenaster_pellucidus:0.01099726313725585443)100:0.02961033726063291502)52:0.00548043949091687240)20:0.00205385135248818858,Stichaster_australis:0.00447653512054154486)8:0.00109022782384655373)11:0.00219959262129208874)5:0.00119112845740455744,Myxoderma_platyacanthum:0.00586853586942037622)2:0.00000112344920299575,((Odinella_nutrix:0.00350766948790354758,Brisingaster_robillardi:0.00144566753663743228)100:0.01210269911581138801,Astropecten_polycanthus:0.00484570127870201980)35:0.00110273552621566423)10:0.00108656901327440622)100:0.03470538412295377795)31:0.00524663962539678123)46:0.00830710034461929099)97:0.03049972282951962654)17:0.00000112344920299575)35:0.00236563730161254600,(Abatus_cavernosus:0.00361328518372386245,Paleopneustes_cristatus:0.00236524331152632074)35:0.00000112344920299575)26:0.00117913760621766008)7:0.00000112344920299575)13:0.00192139334244149766)83:0.00454353958515664891,Caenopedina_cubensis:0.00697737968645287254);
