# Supplementary material for: Potential pitfalls of modelling ribosomal RNA data in phylogenetic tree reconstruction: Evidence from case studies in the Metazoa
Source: BMC Evol Biol. 2011 May 27;11:146. doi: 10.1186/1471-2148-11-146 (PMC3123606; doi:10.1186/1471-2148-11-146)
Supplement: Additional file 2 — Tree reconstruction results. All trees (Newick le format) provided by the DNA model setups the and mixed RNA/DNA model setups of all applied data sets. [file 1471-2148-11-146-S2.ZIP › Echinodermata/RAxML_bipartitions.Echinodermata_18S.144.RNAsalsa.cut.S6Aeva.tre]

(Rumphia_orbicularis:0.00000073122057145774,((((((Balanoglossus_carnosus:0.03089686741128014683,((Thalia_democratica:0.07513123169646557242,Doliolum_nationalis:0.09414700823815695674)100:0.07794328016421565863,((Anolis_carolinensis:0.00622016540250041466,(Gallus_gallus:0.01266404502848090391,Homo_sapiens:0.02435791377034690966)95:0.00649621508127093492)98:0.01358372839720768319,Xenopus_laevis:0.01662573366749130893)100:0.09399864332120169697)99:0.03947799382137847507)100:0.04406977980657584421,((Caledonicrinus_vaubani:0.00233919869482697830,((Metacrinus_rotundus:0.00116207319862884884,Endoxocrinus_alternicirrus:0.00238656523891047972)39:0.00239285587531978166,((Antedon_serrata:0.00739411377319684326,((((Dorometra_aegyptica:0.00000073122057145774,((Colobometra_perspinosa:0.00119161173376298307,(Capillaster_multiradiatus:0.00976450132051005608,(Himerometra_magnipinna:0.00000073122057145774,Himerometra_robustipinna:0.00000073122057145774)85:0.00237788877712264389)48:0.00000073122057145774)25:0.00000073122057145774,Liparometra_articulata:0.00000073122057145774)61:0.00000073122057145774)62:0.00117429360940100457,Promachocrinus_kerguelensis:0.00118752355439306575)58:0.00117506487049682000,((Comanthus_mirabilis:0.00000073122057145774,(Phanogenia_gracilis:0.00000073122057145774,(Oxycomanthus_bennettiOxycomanthus_bennetti:0.00118383418078006814,Clarkcomanthus_littoralis:0.00000073122057145774)12:0.00000073122057145774)8:0.00000073122057145774)6:0.00000073122057145774,Comanthina_schlegelii:0.00000073122057145774)39:0.00000073122057145774)35:0.00000073122057145774,Bathycrinus_sp.:0.01081782657957668613)42:0.00116925418295392978)17:0.00000073122057145774,Guillecrinus_neocaledonicus:0.00234518054522108235)63:0.00236679328983031671)16:0.00118025590503477332)14:0.00116851312469614158,(Holopus_alidis:0.00349955004626267135,Neogymnocrinus_richeri:0.00583329086348520313)33:0.00000073122057145774)100:0.02612217604770271026)54:0.00824084595989657900,(((Myxoderma_platyacanthum:0.00599548608470262551,((((Stichaster_australis:0.00346324830221407358,(((Pteraster_tesselatus:0.00866146007899012971,Hymenaster_pellucidus:0.00633700140873980945)100:0.02314721901271892326,(Tarsaster_alaskanus:0.01489773983444512596,Pedicellaster_magister:0.03085131931234872185)49:0.00701209848242974505)39:0.00359875778933215103,(Mediaster_aequalis:0.01336245463414318865,Heliaster_helianthoides:0.00446719785095220975)15:0.00475308100526786181)7:0.00241795497441818713)4:0.00117320893225565811,Allosticha:0.00115625591737451242)3:0.00116600368219595889,(Diplasterias_brucei:0.00000073122057145774,(Coscinasterias_acutispina:0.00118524937160647669,((Rathbunaster_californicus:0.00720440434014021826,(((Orthasterias_koehleri:0.00000073122057145774,((((Stylasterias_forreri:0.00132606937728146673,((((Psalidaster_mordax:0.00000073122057145774,Notasterias_pedicellaris:0.00000073122057145774)62:0.00000073122057145774,Marthasterias_glacialis:0.00265693358710482634)41:0.00132482660880566612,(Coronaster_marchenus:0.00132379973712225220,Astrometis_sertulifera:0.00132102514583695902)6:0.00000073122057145774)1:0.00000073122057145774,Labidiaster_annulatus:0.00000073122057145774)10:0.00000073122057145774)15:0.00132028645829210039,Urasterias_lincki:0.00000073122057145774)6:0.00132562778855284369,(Leptasterias_polaris:0.00000073122057145774,Pisaster_giganteus:0.00269553737813353839)52:0.00133824651694667120)1:0.00000073122057145774,((Stephanasterias_albula:0.00000073122057145774,Pycnopodia_helianthoides:0.00000073122057145774)24:0.00000073122057145774,Lethasterias_nanimensis:0.00000073122057145774)18:0.00000073122057145774)26:0.00133239809113635415)20:0.00276308695519101406,Evasterias_troschelii:0.00481045099850891094)3:0.00000073122057145774,Aphelasterias_japonica:0.00000073122057145774)8:0.00000073122057145774)12:0.00143759585280334168,Asterias_amurensis:0.00692368732375460948)28:0.00125287756801561968)44:0.00129137177672396003)94:0.00911259773627408516)1:0.00117852109758046679,((Odinella_nutrix:0.00358015184519787540,Brisingaster_robillardi:0.00136013810479032626)100:0.01077209515723476230,Astropecten_polycanthus:0.00501043465457644711)26:0.00113330436788569079)0:0.00000073122057145774)3:0.00111855477496526808,(((Acanthaster_planci:0.00114640651618192055,((Macroptychaster_accrescens:0.00707428219360955839,((Astrogonium_miliarus:0.00000073122057145774,Asterodon_dilatatus:0.00000073122057145774)19:0.00000073122057145774,(Acodontaster_conspicuus:0.00000073122057145774,Eurygonius_hylacanthus:0.00000073122057145774)19:0.00000073122057145774)72:0.00000073122057145774)63:0.00116032404964331085,Odontaster_validus:0.00742549146237053963)33:0.00000073122057145774)12:0.00000073122057145774,((((Echinaster_sentus:0.00115003141194829506,Henricia_ohshimai:0.00233815688585528852)94:0.00715647565942839278,(Archaster_angulatus:0.00000073122057145774,Archaster_typicus:0.00000073122057145774)96:0.00119321729875519517)25:0.00114337074692789768,((Luidia_maculata:0.03706654603655880342,Asterina_batheri:0.00352983831356883885)52:0.00699961358155487805,((Stegnaster_inflatus:0.00000073122057145774,Patiriella_regularis:0.00116257033987922842)34:0.00000073122057145774,(Perknaster_fuscus:0.01795646960060216096,(Crossaster_papposus:0.00000073122057145774,Solaster_stimpsonii:0.00350860294632044691)52:0.00115054401354088877)22:0.00000073122057145774)23:0.00000073122057145774)23:0.00230321446823999239)9:0.00112999812849919903,((Leiaster_leachi:0.00000073122057145774,(Dermasterias_imbricata:0.00342931473427676237,Linckia_laevigata:0.00000073122057145774)82:0.00321210214533811577)11:0.00000073122057145774,Certonardoa_semiregularis:0.00000073122057145774)24:0.00000073122057145774)5:0.00124713476337289745)6:0.00186457407680969936,Pseudarchaster_parelli:0.02040771712867683191)6:0.00181016531617767722)100:0.03063972474903195464,((((Ophiomyxa_flaccida:0.00000073122057145774,Ophioderma_cenereum:0.00000073122057145774)80:0.00115024463258957439,((Schizostella_bifurcata:0.00322148243324496802,(Gorgonocephalus_eucnemis:0.01191068976002379425,Asteronyx_sp.:0.00105909232836074439)87:0.00391005152283217718)100:0.03607857591525585883,Ophiocoma_echinata:0.00793889390735002393)38:0.00302558077828712479)9:0.00000073122057145774,Ophiopsammus_maculata:0.00000073122057145774)23:0.00115629951522725274,((Ophioplocus_japonicus:0.00650796737732589441,Ophionereis_reticulata:0.00000073122057145774)49:0.00000073122057145774,((Ophiopholis_aculeata:0.00000073122057145774,Strongylocentrotus_purpuratus:0.00000073122057145774)100:0.00507164631952715037,Ophiothrix_oerstedii:0.00387843861977060994)100:0.03142028917526209358)50:0.00123678637974305615)100:0.04597752912723841040)55:0.00625704602827961438)91:0.01117843690575745334,((Leptosynapta_clarkii:0.01805439603804638582,(Labidoplax_digitata:0.00352406480135971289,Chiridota_rotifera:0.00464287690631305910)34:0.00000073122057145774)100:0.07778207289676680736,((((Pentacta_pygmaea:0.00103533143419380093,(Thyonella_gemmata:0.03270140731293244563,(Aslia_lefevrei:0.00217840005376384888,Cucumaria_elongata:0.00327053412319315649)64:0.00000073122057145774)64:0.00116258428540678407)78:0.00517059176841747330,Afrocucumis_africana:0.00856991377222568983)68:0.00530476437270509249,Neopentadactyla_mixta:0.03348465377541780946)100:0.01756430726005879517,((Pseudostichopus_villosus:0.01123640048286343729,(Apostichopus_japonicus:0.00817709717907788049,Parastichopus_californicus:0.00032256746882147194)87:0.00971165087857880395)79:0.00332199271269599658,(Holothuria_edulis:0.00957975047108333005,(Bohadschia_marmorata:0.00110308542354157287,Actinopyga_miliaris:0.00110771797078033549)100:0.00647691088365814124)100:0.01659678059976809478)56:0.00659444575556091418)100:0.09346244211421267378)100:0.06541154912345915895)98:0.01807597427392735462,(Conolampas_sigsbei:0.00126984827391643756,Echinolampas_crassa:0.00000073122057145774)78:0.00117617575625928047)16:0.00000073122057145774,(Paleopneustes_cristatus:0.00119555515640738059,(Abatus_cavernosus:0.00362107473489039046,((((Pseudechinus_novaezealandiae:0.00359993207343215329,((Psammechinus_miliaris:0.00000073122057145774,Lytechinus_variegatus:0.00000073122057145774)93:0.00239918514073964983,Anthocidaris_crassispina:0.00119002955738408832)36:0.00000073122057145774)15:0.00119303721539621506,((((Aspidodiadema_jacobi:0.00162123518776445259,((Araeosoma_fenestratum:0.05094292148211945759,Coelopleurus_floridanus:0.01694512228562482931)33:0.00499356481091185224,Caenopedina_cubensis:0.00623788373135652878)4:0.00084592606844295995)2:0.00146414310818027854,(Genocidaris_maculata:0.00357736112668190524,Cyrtechinus_verruculatus:0.00000073122057145774)92:0.00361397767192252412)10:0.00300161971372319520,(Plexechinus_planus:0.00446523276837400805,((Holopneustes_porosissimus:0.00317799900811204829,((Microcyphus_annulatus:0.00230679502106270837,Amblypneustes_ovum:0.00237924185314450929)36:0.00149218568470789784,Amblypneustes_formosus:0.00437068155814128792)28:0.00114142927954251024)52:0.00270576130422664572,(Salmacis_belli:0.00117352790708694327,(Temnopleurus_alexandri:0.00235081766354809651,((Mespilia_globulus:0.00238314619843698824,Temnotrema_sculptum:0.00358302402487929066)44:0.00116935213906471940,Salmaciella_oligopora:0.00000073122057145774)44:0.00117864716509552504)25:0.00000073122057145774)58:0.00234878882156076482)32:0.00476524415977682206)3:0.00236868788674175160)1:0.00000073122057145774,Stomopneustes_variolaris:0.00119329538842668278)1:0.00173870223835598465)1:0.00000073122057145774,EEchinoneus_cyclostomus:0.00766338204108552717)6:0.00171901020424879169,(((Calocidaris_micans:0.00000073122057145774,(Stereocidaris_excavatus:0.00000073122057145774,Prionocidaris_bispinosa:0.00474660233850683622)64:0.00117706564794884663)94:0.00734415892664388135,Centrostephanus_longispinus:0.00489963515051713809)18:0.00234021890490832517,((Arbacia_punctulata:0.00000073122057145774,Archaeopneustes_hystrix:0.00000073122057145774)46:0.00000073122057145774,Spatangus_raschi:0.00262259546859468706)51:0.00135500992642111138)1:0.00000073122057145774)25:0.00121963867408044369)5:0.00000073122057145774)34:0.00244684530872657296)89:0.00481045693041175920,Echinocyamus_pusillus:0.00478707096208725279);
