# Supplementary material for: Potential pitfalls of modelling ribosomal RNA data in phylogenetic tree reconstruction: Evidence from case studies in the Metazoa
Source: BMC Evol Biol. 2011 May 27;11:146. doi: 10.1186/1471-2148-11-146 (PMC3123606; doi:10.1186/1471-2148-11-146)
Supplement: Additional file 2 — Tree reconstruction results. All trees (Newick le format) provided by the DNA model setups the and mixed RNA/DNA model setups of all applied data sets. [file 1471-2148-11-146-S2.ZIP › Echinodermata/RAxML_bipartitions.Echinodermata_18S.144.RNAsalsa.cut.S6Beva.tre]

(Abatus_cavernosus:0.00419014154757343937,(((((Balanoglossus_carnosus:0.03843189989912237231,((Doliolum_nationalis:0.10750455250604196156,Thalia_democratica:0.09293047176877089477)100:0.09072550714102403657,((Anolis_carolinensis:0.00729446946563875112,(Homo_sapiens:0.02832537920800380637,Gallus_gallus:0.01489713522693655694)96:0.00774332495727170483)98:0.01488970270929613517,Xenopus_laevis:0.02098817651165683570)100:0.10594854292908251203)100:0.04781848157495481588)100:0.05574505171023623473,((((Caledonicrinus_vaubani:0.00272114320327230055,(((Guillecrinus_neocaledonicus:0.00272861880535995574,Antedon_serrata:0.00865489134773237724)20:0.00000042937031577252,(((Phanogenia_gracilis:0.00000042937031577252,(Clarkcomanthus_littoralis:0.00000042937031577252,((Comanthus_mirabilis:0.00000042937031577252,Oxycomanthus_bennetti:0.00063833766397731085)11:0.00016767752736593556,Comanthina_schlegelii:0.00000042937031577252)6:0.00017187332163547361)5:0.00006974432116009507)38:0.00032921770736063120,Bathycrinus_sp.:0.01263728529580379796)8:0.00000042937031577252,((((((Himerometra_robustipinna:0.00000042937031577252,Himerometra_magnipinna:0.00000042937031577252)85:0.00275522920494983975,Capillaster_multiradiatus:0.01132675858611162205)41:0.00000042937031577252,Colobometra_perspinosa:0.00138315292675180780)27:0.00000042937031577252,Liparometra_articulata:0.00000042937031577252)60:0.00000042937031577252,Dorometra_aegyptica:0.00000042937031577252)62:0.00136221074056534341,Promachocrinus_kerguelensis:0.00137853061039903122)56:0.00136137028416720798)40:0.00135656790348393104)64:0.00275074316086819197,(Endoxocrinus_alternicirrus:0.00279401274950679237,Metacrinus_rotundus:0.00134940036762278546)44:0.00280642273944977511)15:0.00136647323681661839)13:0.00135252553139910726,(Neogymnocrinus_richeri:0.00678335991736897081,Holopus_alidis:0.00407161459707059380)32:0.00000042937031577252)100:0.03237387276821845211,((Ophioplocus_japonicus:0.00761471224940820073,(((Ophiopholis_aculeata:0.00000042937031577252,Strongylocentrotus_purpuratus:0.00000042937031577252)100:0.00596186464712878620,Ophiothrix_oerstedii:0.00437213777688780572)100:0.03616250720751278819,Ophionereis_reticulata:0.00000042937031577252)4:0.00000042937031577252)48:0.00137758798099033497,((Ophiocoma_echinata:0.00934221585674166639,(Schizostella_bifurcata:0.00388412803361926984,(Gorgonocephalus_eucnemis:0.01371399920747744944,Asteronyx_sp.:0.00120449483134258024)86:0.00437050210317161195)100:0.04151473734676665306)35:0.00324107410053253459,(Ophiopsammus_maculata:0.00000042937031577252,(Ophioderma_cenereum:0.00000042937031577252,Ophiomyxa_flaccida:0.00000042937031577252)79:0.00131966775211374157)34:0.00000042937031577252)21:0.00135884263298803511)100:0.05254733657643422678)25:0.00837126106854148115,((((Odinella_nutrix:0.00426458202494726241,Brisingaster_robillardi:0.00146251714906850145)100:0.01243502579672999681,Myxoderma_platyacanthum:0.00546185982106117424)15:0.00150585167576818674,(((Diplasterias_brucei:0.00000042937031577252,(Coscinasterias_acutispina:0.00138472667354392026,((((Orthasterias_koehleri:0.00000042937031577252,(Pycnopodia_helianthoides:0.00000042937031577252,((Stephanasterias_albula:0.00000042937031577252,((Pisaster_giganteus:0.00312713102310373811,Leptasterias_polaris:0.00000042937031577252)53:0.00155696432562968693,((Stylasterias_forreri:0.00154839864705439475,((Labidiaster_annulatus:0.00000042937031577252,((Marthasterias_glacialis:0.00310468687995001406,(Notasterias_pedicellaris:0.00000042937031577252,Psalidaster_mordax:0.00000042937031577252)62:0.00000042937031577252)42:0.00154932469287429584,Coronaster_marchenus:0.00154862045725111881)6:0.00000042937031577252)5:0.00000042937031577252,Astrometis_sertulifera:0.00154532298932082862)11:0.00000042937031577252)17:0.00154500097227462012,Urasterias_lincki:0.00000042937031577252)6:0.00154841216388682500)2:0.00000042937031577252)0:0.00000042937031577252,Lethasterias_nanimensis:0.00000042937031577252)0:0.00000042937031577252)29:0.00155301480043592123)22:0.00310145369701323803,(Asterias_amurensis:0.00798602803051789469,Evasterias_troschelii:0.00000042937031577252)37:0.00592720568149405960)7:0.00000042937031577252,Aphelasterias_japonica:0.00000042937031577252)11:0.00000042937031577252,Rathbunaster_californicus:0.00837410043152794770)29:0.00297043731518659366)46:0.00147966121540561886)94:0.01046119653523092802,(Allosticha:0.00133749916840759106,(Stichaster_australis:0.00402939686723792836,(((Pedicellaster_magister:0.03595733012838532583,Tarsaster_alaskanus:0.01723134927946107925)55:0.00793761256316409536,(Hymenaster_pellucidus:0.00734067527747519696,Pteraster_tesselatus:0.01006673507177445470)100:0.02683719214892403560)40:0.00444444119948076040,(Mediaster_aequalis:0.01547401117362587515,Heliaster_helianthoides:0.00519232993985299478)14:0.00556980384279605854)5:0.00271440833310974917)2:0.00134714497373684180)2:0.00134309192976722678)1:0.00136155716886364637,Astropecten_polycanthus:0.00728475794950682320)0:0.00000042937031577252)3:0.00133533459400270128,((((Acanthaster_planci:0.00132422154852179872,(Certonardoa_semiregularis:0.00000042937031577252,((((((Patiriella_regularis:0.00134366489915981957,Perknaster_fuscus:0.02086404910229498061)3:0.00000042937031577252,((Solaster_stimpsonii:0.00405511425486431484,Crossaster_papposus:0.00000042937031577252)52:0.00132552422761868260,(Luidia_maculata:0.04273266207369728897,Asterina_batheri:0.00405508752656989682)52:0.00806370813253763294)1:0.00000042937031577252)0:0.00000042937031577252,Stegnaster_inflatus:0.00000042937031577252)25:0.00263716862904585410,((Henricia_ohshimai:0.00268982478629656383,Echinaster_sentus:0.00132006832628893682)93:0.00823682180012657271,(Archaster_angulatus:0.00000042937031577252,Archaster_typicus:0.00000042937031577252)96:0.00133360870578109244)23:0.00134232996323734206)11:0.00131015970893691804,(Dermasterias_imbricata:0.00399346148708877319,Linckia_laevigata:0.00000042937031577252)82:0.00373470999226465988)1:0.00000042937031577252,Leiaster_leachi:0.00000042937031577252)0:0.00000042937031577252)6:0.00144090618208601775)2:0.00000042937031577252,Odontaster_validus:0.00862795232772752517)1:0.00000042937031577252,(Eurygonius_hylacanthus:0.00000042937031577252,(((Acodontaster_conspicuus:0.00000042937031577252,Asterodon_dilatatus:0.00000042937031577252)24:0.00000042937031577252,Macroptychaster_accrescens:0.00820829618287270170)0:0.00000042937031577252,Astrogonium_miliarus:0.00000042937031577252)0:0.00000042937031577252)64:0.00134608095327445280)7:0.00210008348509967743,Pseudarchaster_parelli:0.02369264965320112826)5:0.00201707874206872835)100:0.03848098802418765257)34:0.00379289407685008597)92:0.01118365724307262936,(((Neopentadactyla_mixta:0.03901005791582738691,(Afrocucumis_africana:0.01003077705790917512,(Pentacta_pygmaea:0.00123377359306905423,(Thyonella_gemmata:0.03867211967411649659,(Cucumaria_elongata:0.00383507294595823462,Aslia_lefevrei:0.00255746125812855891)65:0.00000042937031577252)64:0.00134548928304061640)77:0.00608598760357802800)65:0.00628056430500225586)100:0.02133618464413209945,(((Parastichopus_californicus:0.00043467174021815058,Apostichopus_japonicus:0.00958901104582607529)82:0.01133131334323521019,Pseudostichopus_villosus:0.01369884008870454230)74:0.00364076880850289566,(Holothuria_edulis:0.01106904035613607597,(Bohadschia_marmorata:0.00130238204570517417,Actinopyga_miliaris:0.00130727198243738062)100:0.00786168079979156047)100:0.01960145108505155151)52:0.00713010815350412306)100:0.11191991516964630571,(Leptosynapta_clarkii:0.02125802425525381498,(Chiridota_rotifera:0.00539900852874175378,Labidoplax_digitata:0.00416021297010822980)32:0.00000042937031577252)100:0.09022687720452227111)100:0.07467127320099514742)97:0.01885907815268063684,((Echinolampas_crassa:0.00000042937031577252,Conolampas_sigsbei:0.00146098183980859103)79:0.00135013078640209465,(Rumphia_orbicularis:0.00029764214968397423,Echinocyamus_pusillus:0.00519299851667302803)89:0.00556414849190858558)29:0.00000042937031577252)35:0.00275091495234210505,((((Calocidaris_micans:0.00000042937031577252,(Prionocidaris_bispinosa:0.00548373593934964841,Stereocidaris_excavatus:0.00000042937031577252)65:0.00136397048393634276)94:0.00857606968647565623,Centrostephanus_longispinus:0.00568775365753810581)16:0.00268473145088440196,(((Pseudechinus_novaezealandiae:0.00415292740356187212,(Anthocidaris_crassispina:0.00137390289294582750,(Psammechinus_miliaris:0.00000042937031577252,Lytechinus_variegatus:0.00000042937031577252)93:0.00276718561164256659)34:0.00000042937031577252)17:0.00137551117577559292,(((Aspidodiadema_jacobi:0.00188463845492852747,((Araeosoma_fenestratum:0.05933630597508156301,Coelopleurus_floridanus:0.01895789061035343601)35:0.00624806462313749755,Caenopedina_cubensis:0.00723438370132707849)3:0.00086114028972957609)2:0.00166029072181201384,(Genocidaris_maculata:0.00411088548492335483,Cyrtechinus_verruculatus:0.00000042937031577252)91:0.00416870325016058339)10:0.00346118673084056579,(Stomopneustes_variolaris:0.00137769613744299847,(Plexechinus_planus:0.00459704362046603910,((Holopneustes_porosissimus:0.00364139517554175210,(Amblypneustes_formosus:0.00501035175146369912,(Amblypneustes_ovum:0.00272820982471315941,Microcyphus_annulatus:0.00265181982754995231)36:0.00170454617929584069)31:0.00129915993192125396)52:0.00311478222833900262,((Salmaciella_oligopora:0.00000042937031577252,(Mespilia_globulus:0.00275825534807395533,Temnotrema_sculptum:0.00414870039201632127)43:0.00134779001257792261)44:0.00136140596174454251,(Temnopleurus_alexandri:0.00270572571856741301,Salmacis_belli:0.00135128426608365957)19:0.00000042937031577252)57:0.00270626319360114899)34:0.00550098005504247312)5:0.00267695253590634515)0:0.00000042937031577252)1:0.00182634547402467763)0:0.00000042937031577252,EEchinoneus_cyclostomus:0.00884725043946210307)5:0.00180693170982307218)2:0.00000042937031577252,((Arbacia_punctulata:0.00000042937031577252,Archaeopneustes_hystrix:0.00000042937031577252)40:0.00000042937031577252,Spatangus_raschi:0.00337876481195417862)52:0.00211359809877424785)22:0.00136778206864703240)30:0.00000042937031577252,Paleopneustes_cristatus:0.00138040494383059051);
