# Supplementary material for: Potential pitfalls of modelling ribosomal RNA data in phylogenetic tree reconstruction: Evidence from case studies in the Metazoa
Source: BMC Evol Biol. 2011 May 27;11:146. doi: 10.1186/1471-2148-11-146 (PMC3123606; doi:10.1186/1471-2148-11-146)
Supplement: Additional file 2 — Tree reconstruction results. All trees (Newick le format) provided by the DNA model setups the and mixed RNA/DNA model setups of all applied data sets. [file 1471-2148-11-146-S2.ZIP › Echinodermata/RAxML_bipartitions.Echinodermata_18S.144.RNAsalsa.cut.S6Ceva.tre]

((((Thyonella_gemmata:0.03775167875684162094,(Aslia_lefevrei:0.00250131775325373095,Cucumaria_elongata:0.00375013209449912618)67:0.00000042737757732879)64:0.00131729424718127425,Pentacta_pygmaea:0.00120459369710301041)79:0.00594133648912496381,Afrocucumis_africana:0.00982169316970022202)66:0.00610493442491698030,(((Holothuria_edulis:0.01077010464731108924,(Bohadschia_marmorata:0.00127287708794240526,Actinopyga_miliaris:0.00127770696618011571)100:0.00772096079785071499)100:0.01915500573126093994,((Parastichopus_californicus:0.00041644448351902286,Apostichopus_japonicus:0.00935609105205613932)80:0.01102365330217314893,Pseudostichopus_villosus:0.01341489266515629754)69:0.00354744981890328485)54:0.00695349206833439232,((Leptosynapta_clarkii:0.02079106094417263600,(Labidoplax_digitata:0.00411530162056675600,Chiridota_rotifera:0.00522466545903270147)34:0.00000042737757732879)100:0.08787156912784435669,((((((((((Leiaster_leachi:0.00000042737757732879,(Linckia_laevigata:0.00000042737757732879,Dermasterias_imbricata:0.00390344238121743915)82:0.00364545842385434558)11:0.00000042737757732879,Certonardoa_semiregularis:0.00000042737757732879)25:0.00000042737757732879,(((Luidia_maculata:0.04163299110000159148,Asterina_batheri:0.00396368313892337884)54:0.00786553836998719023,(Stegnaster_inflatus:0.00000042737757732879,(Patiriella_regularis:0.00131131588866361878,((Crossaster_papposus:0.00000042737757732879,Solaster_stimpsonii:0.00395512922848844858)52:0.00129408252951799217,Perknaster_fuscus:0.02034569135957907393)22:0.00000042737757732879)3:0.00000042737757732879)25:0.00000042737757732879)24:0.00257512996504050606,((Henricia_ohshimai:0.00262353800707141108,Echinaster_sentus:0.00128811003045916804)92:0.00803098607367233597,(Archaster_angulatus:0.00000042737757732879,Archaster_typicus:0.00000042737757732879)96:0.00130086996631815751)24:0.00131032938990035533)11:0.00128016955482085056)7:0.00140797325569363757,Acanthaster_planci:0.00129325979404187820)3:0.00000042737757732879,(Odontaster_validus:0.00842201160959419291,(((Eurygonius_hylacanthus:0.00000042737757732879,Macroptychaster_accrescens:0.00801148057079191338)0:0.00000042737757732879,(Asterodon_dilatatus:0.00000042737757732879,Acodontaster_conspicuus:0.00000042737757732879)24:0.00000042737757732879)0:0.00000042737757732879,Astrogonium_miliarus:0.00000042737757732879)63:0.00091272700431476264)35:0.00040062102442106514)7:0.00206723240477942743,Pseudarchaster_parelli:0.02311960132139178475)5:0.00197450166148310617,((Astropecten_polycanthus:0.00707163193248047835,((Odinella_nutrix:0.00415747235767338370,Brisingaster_robillardi:0.00142939414767141596)100:0.01212200990071359528,Myxoderma_platyacanthum:0.00532483076476519303)15:0.00147025106578813872)7:0.00000042737757732879,((Diplasterias_brucei:0.00000042737757732879,(((((Asterias_amurensis:0.00777517189824985036,Evasterias_troschelii:0.00000042737757732879)39:0.00577468593189952011,Aphelasterias_japonica:0.00000042737757732879)16:0.00000042737757732879,Rathbunaster_californicus:0.00816456093288590867)7:0.00000042737757732879,(Orthasterias_koehleri:0.00000042737757732879,((((Pycnopodia_helianthoides:0.00000042737757732879,((((Marthasterias_glacialis:0.00302841192986249641,(Notasterias_pedicellaris:0.00000042737757732879,Psalidaster_mordax:0.00000042737757732879)60:0.00000042737757732879)43:0.00151097007469212612,Stylasterias_forreri:0.00150993589501161691)0:0.00000042737757732879,((Astrometis_sertulifera:0.00150708543829988512,Coronaster_marchenus:0.00151043117436719626)7:0.00000042737757732879,Labidiaster_annulatus:0.00000042737757732879)9:0.00000042737757732879)13:0.00150694032598583253,Urasterias_lincki:0.00000042737757732879)5:0.00150994849392831719)0:0.00000042737757732879,Lethasterias_nanimensis:0.00000042737757732879)0:0.00000042737757732879,Stephanasterias_albula:0.00000042737757732879)4:0.00000042737757732879,(Leptasterias_polaris:0.00000042737757732879,Pisaster_giganteus:0.00304748356265216328)53:0.00151765407067928405)25:0.00151414669011829309)19:0.00303596907300451857)24:0.00289887919815683169,Coscinasterias_acutispina:0.00135074577380788147)41:0.00144450071101286342)94:0.01020737970345654382,((Stichaster_australis:0.00393054584687793813,((Mediaster_aequalis:0.01509154274795829025,Heliaster_helianthoides:0.00506810604120346182)15:0.00542609021777355153,((Hymenaster_pellucidus:0.00716103556356819607,Pteraster_tesselatus:0.00979129650559003827)100:0.02603907324495432704,(Pedicellaster_magister:0.03500952557191342601,Tarsaster_alaskanus:0.01675790583050449506)50:0.00771246934943820191)39:0.00435114213511155357)5:0.00264444900822492302)2:0.00131204370641522464,Allostichaster_sp.:0.00130613431307138373)2:0.00130845079870312367)1:0.00132562493005959300)2:0.00129811595705742991)100:0.03507717093544806403,(((Ophiocoma_echinata:0.01202244377542222888,(Ophiopsammus_maculata:0.00000042737757732879,(Ophioderma_cenereum:0.00000042737757732879,Ophiomyxa_flaccida:0.00000042737757732879)80:0.00128957163333744368)33:0.00000042737757732879)27:0.00120448072866927115,((Ophionereis_reticulata:0.00000042737757732879,Ophioplocus_japonicus:0.00741578516321150447)43:0.00000042737757732879,(Ophiothrix_oerstedii:0.00428248936528173585,(Ophiopholis_aculeata:0.00000042737757732879,Strongylocentrotus_purpuratus:0.00000042737757732879)100:0.00582061192571460984)100:0.03532661642749994335)53:0.00139129110183066566)31:0.00596706051865915962,((Asteronyx_sp.:0.00118241082051422780,Gorgonocephalus_eucnemis:0.01348063336849680133)87:0.00422444703546308049,Schizostella_bifurcata:0.00386417131961830449)100:0.03728734239154360419)100:0.04567207370458686855)49:0.00617073640889058937,((Balanoglos:0.03660197811546178626,((Xenopus_la:0.02010312519544594015,(Anolis_car:0.00710051947781532335,(Homo_sapiens:0.02768942501617322263,Gallus_gallus:0.01452532558072319388)97:0.00760132166538412743)98:0.01492260614986170436)100:0.10395186271029613345,(Thalia_democratica:0.08983926688931989646,Doliolum_nationalis:0.10457283483102222665)100:0.08675543036329511071)100:0.04652767180718623413)100:0.04861295532563355420,((Neogymnocr:0.00661641432897719112,Holopus_al:0.00396883101033577469)30:0.00000042737757732879,(Caledonicr:0.00265395791037006945,((Endoxocrinus_alternicirrus:0.00272416083018146588,Metacrinus_rotundus:0.00131741635220754749)41:0.00273532180060006777,(Antedon_serrata:0.00843021658758620271,(((Bathycrinus_sp.:0.01231882419726795450,((Phanogenia_gracilis:0.00000042737757732879,((Comanthus_mirabilis:0.00000042737757732879,Oxycomanthus_bennetti:0.00068599364034356981)12:0.00025705062973895091,Clarkcomanthus_littoralis:0.00000042737757732879)9:0.00000042737757732879)7:0.00002118294602734203,Comanthina_schlegelii:0.00000042737757732879)42:0.00037811209822439943)9:0.00000042737757732879,(Promachocrinus_kerguelensis:0.00134423905749017441,((((Capillaster_multiradiatus:0.01105166572190942158,(Himerometra_magnipinna:0.00000042737757732879,Himerometra_robustipinna:0.00000042737757732879)85:0.00268639355301228443)49:0.00000042737757732879,Colobometra_perspinosa:0.00134867949923254851)28:0.00000042737757732879,Liparometra_articulata:0.00000042737757732879)60:0.00000042737757732879,Dorometra_aegyptica:0.00000042737757732879)62:0.00132794049884064815)57:0.00132748295546269361)41:0.00132283138756921024,Guillecrinus_neocaledonicus:0.00266014204663506289)14:0.00000042737757732879)64:0.00268101620507964732)13:0.00133211313757293113)10:0.00131863539416641248)100:0.03099695704613127795)54:0.00785016783112099138)89:0.01278749043132959735,((Echinolampas_crassa:0.00000042737757732879,Conolampas_sigsbei:0.00142284550640256924)78:0.00131509721138762929,((Rumphia_orbicularis:0.00094712976614417643,Echinocyamus_pusillus:0.00440377600136019048)90:0.00540655778201586980,(Paleopneustes_cristatus:0.00134408260096670362,(Abatus_cavernosus:0.00407891401104617385,(((Arbacia_punctulata:0.00000042737757732879,Spatangus_raschi:0.00328977012599986638)11:0.00000042737757732879,Archaeopneustes_hystrix:0.00000042737757732879)53:0.00283708277684878224,((((Prionocidaris_bispinosa:0.00534210672009980889,Stereocidaris_excavatus:0.00000042737757732879)64:0.00132888325473530110,Calocidaris_micans:0.00000042737757732879)94:0.00834593646924798767,Centrostephanus_longispinus:0.00553147846228646805)17:0.00261723462893831936,((((((Cyrtechinus_verruculatus:0.00000042737757732879,Genocidaris_maculata:0.00400390503272949391)91:0.00405882295125423349,(Aspidodiadema_jacobi:0.00177356177128729846,(Caenopedina_cubensis:0.00703035292907873682,(Araeosoma_fenestratum:0.05769991328360379174,Coelopleurus_floridanus:0.01846910260815998878)28:0.00605342283314921729)4:0.00085268316462110605)2:0.00156206606052546743)11:0.00324643515612729056,Stomopneustes_variolaris:0.00134297237156948829)2:0.00159384026233066697,(Plexechinus_planus:0.00298243410399119235,(((Temnopleurus_alexandri:0.00263560352839305699,(Salmaciella_oligopora:0.00000042737757732879,(Temnotrema_sculptum:0.00403811449076353808,Mespilia_globulus:0.00268460355783884568)47:0.00131296713360916579)45:0.00132581934084646477)22:0.00000042737757732879,Salmacis_belli:0.00131634360523692740)60:0.00263371724510177724,(Holopneustes_porosissimus:0.00354758616225002606,(Amblypneustes_formosus:0.00487217311773166257,(Amblypneustes_ovum:0.00265610998416607614,Microcyphus_annulatus:0.00258519969561145542)37:0.00166275388464908413)30:0.00126497997512761738)56:0.00303461737980634683)35:0.00668608253965831661)4:0.00261906072588566829)1:0.00000042737757732879,(Pseudechinus_novaezealandiae:0.00404338533620100197,(Anthocidaris_crassispina:0.00133810754010066585,(Lytechinus:0.00000042737757732879,Psammechinus_miliaris:0.00000042737757732879)93:0.00269442225322284691)34:0.00000042737757732879)16:0.00133941391151818907)1:0.00000042737757732879,Echinoneus_cyclostomus:0.00861695252292185576)5:0.00158485386068793021)2:0.00000042737757732879)28:0.00132627145462118766)4:0.00000042737757732879)35:0.00266656756678888005)18:0.00000042737757732879)98:0.01850091936292820941)100:0.07187527571047599984)100:0.10815509662088960974)100:0.02081958615238235777,Neopentadactyla_mixta:0.03820084184066114413);
