# Supplementary material for: Potential pitfalls of modelling ribosomal RNA data in phylogenetic tree reconstruction: Evidence from case studies in the Metazoa
Source: BMC Evol Biol. 2011 May 27;11:146. doi: 10.1186/1471-2148-11-146 (PMC3123606; doi:10.1186/1471-2148-11-146)
Supplement: Additional file 2 — Tree reconstruction results. All trees (Newick le format) provided by the DNA model setups the and mixed RNA/DNA model setups of all applied data sets. [file 1471-2148-11-146-S2.ZIP › Echinodermata/RAxML_bipartitions.Echinodermata_18S.144.RNAsalsa.cut.S6Deva.tre]

(Spatangus_raschi:0.00383456466971041901,(Arbacia_punctulata:0.00000036670621838980,((((Plexechinus_planus:0.00721014877491347236,Echinoneus_cyclostomus:0.01030298775421985974)5:0.00000036670621838980,((Pseudechinus_novaezealandiae:0.00487450594320437865,(Anthocidaris_crassispina:0.00161006387074502069,(Psammechinus_miliaris:0.00000036670621838980,Lytechinus:0.00000036670621838980)92:0.00325280541024890050)36:0.00000036670621838980)18:0.00161522352633051525,(((Holopneustes_porosissimus:0.00410215197355364401,(Amblypneustes_formosus:0.00580934359126992865,(Amblypneustes_ovum:0.00319372663382048788,Microcyphus_annulatus:0.00308162181266288760)35:0.00201662398506047931)28:0.00163029931862362703)51:0.00370150144220183488,(((Temnotrema_sculptum:0.00487573800339614807,Mespilia_globulus:0.00323839516031517458)48:0.00157560722585262276,Salmaciella_oligopora:0.00000036670621838980)46:0.00159875455590996235,(Salmacis_belli:0.00157551918709767595,Temnopleurus_alexandri:0.00316611965557380250)18:0.00000036670621838980)60:0.00329269053004877486)28:0.01105049830170620057,(((Cyrtechinus_verruculatus:0.00000036670621838980,Genocidaris_maculata:0.00482309799164747869)92:0.00490519739311477861,(Aspidodiadema_jacobi:0.00219534407099090684,(Caenopedina_cubensis:0.00857019569082014682,(Araeosoma_fenestratumCoelopleurus_floridanus:0.07317343613950963443,Coelopleur:0.02260111874357150635)24:0.00729530117837191502)2:0.00090426947427315804)1:0.00193041896052146070)7:0.00403724266241352239,Stomopneustes_variolaris:0.00161004802058479016)2:0.00000036670621838980)11:0.00283727777277474657)0:0.00000036670621838980)6:0.00187717921548178116,(Centrostephanus_longispinus:0.00672741989901146867,(Calocidaris_micans:0.00000036670621838980,(Prionocidaris_bispinosa:0.00643320655493259848,Stereocidaris_excavatus:0.00000036670621838980)64:0.00160053288960221697)94:0.01016158028991594707)17:0.00314878243656720614)2:0.00000036670621838980,(((Conolampas_sigsbei:0.00170359666413721976,Echinolampas_crassa:0.00000036670621838980)78:0.00158154307100329301,((Rumphia_orbicularis:0.00000036670621838980,Echinocyamus_pusillus:0.00803443755440097149)88:0.00648150200767325102,((((Labidoplax_digitata:0.00476199431789098900,Chiridota_rotifera:0.00628012431493547071)30:0.00000036670621838980,Leptosynapta_clarkii:0.02456381440669258912)100:0.12459488548491197413,((Holothuria_edulis:0.01292621785582197952,(Actinopyga_miliaris:0.00150255563853553807,Bohadschia_marmorata:0.00149689101981344795)100:0.00898487358592542536)100:0.01814985195943831162,(((Parastichopus_californicus:0.00049969659462969205,Apostichopus_japonicus:0.01105007461217407012)82:0.01340105242810350587,Pseudostichopus_villosus:0.01534772288362089981)75:0.00431688048793010207,(Neopentadactyla_mixta:0.04477162262334410253,((Pentacta_pygmaea:0.00143851521252936739,((Thyonella_gemmata:0.04606645713761924055,Aslia_lefevrei:0.00292706859336029244)4:0.00000036670621838980,Cucumaria_elongata:0.00438956906369645204)63:0.00151140644767743209)78:0.00747569307489908286,Afrocucumis_africana:0.01097280088971254453)67:0.00795863447156688365)100:0.03382326071465453776)28:0.00674208695250115824)100:0.15295257558918720631)100:0.10055285565066418574,((((Astropecten_polycanthus:0.00853221594638610935,((((Coscinasterias_acutispina:0.00160936131177397764,(((Orthasterias_koehleri:0.00000036670621838980,(Lethasterias_nanimensis:0.00000036670621838980,(((((Stylasterias_forreri:0.00181181072607093370,(((Coronaster_marchenus:0.00181241628899045208,Astrometis_sertulifera:0.00180523067654307797)6:0.00000036670621838980,Labidiaster_annulatus:0.00000036670621838980)9:0.00000036670621838980,((Notasterias_pedicellaris:0.00000036670621838980,Psalidaster_mordax:0.00000036670621838980)60:0.00000036670621838980,Marthasterias_glacialis:0.00362898114271994381)39:0.00181277515169440961)11:0.00000036670621838980)15:0.00180650798372283057,Urasterias_lincki:0.00000036670621838980)6:0.00181207182868201705,(Pisaster_giganteus:0.00367248676295715056,Leptasterias_polaris:0.00000036670621838980)54:0.00182579442687767724)2:0.00000036670621838980,Stephanasterias_albula:0.00000036670621838980)0:0.00000036670621838980,Pycnopodia_helianthoides:0.00000036670621838980)0:0.00000036670621838980)27:0.00182009979231083515)19:0.00356967591797211024,Rathbunaster_californicus:0.00980113139755780724)0:0.00000036670621838980,((Asterias_amurensis:0.00952796229206367626,Evasterias_troschelii:0.00000036670621838980)37:0.00696199135385695660,Aphelasterias_japonica:0.00000036670621838980)15:0.00000036670621838980)25:0.00347380392478449694)40:0.00173043123658000856,Diplasterias_brucei:0.00000036670621838980)92:0.01224159416620426710,(((((Pteraster_tesselatus:0.01166959665531525255,Hymenaster_pellucidus:0.00864980468634414870)100:0.03259243370991610905,(Pedicellaster_magister:0.04236901643300050591,Tarsaster_alaskanus:0.02055444021540532573)50:0.01044017201889575405)37:0.00382602778811251109,(Mediaster_aequalis:0.01800438237912031433,Heliaster_helianthoides:0.00611942809410511487)18:0.00851418295416665229)5:0.00297160949553949144,Stichaster_australis:0.00470463120851837349)3:0.00157166548824907450,Allostichaster_sp.:0.00156383328542296970)3:0.00155308639407970264)1:0.00160765561479843063,((Brisingaster_robillardi:0.00164245010987710150,Odinella_nutrix:0.00508270191891103690)100:0.01465431668293270401,Myxoderma_platyacanthum:0.00641503455291888344)13:0.00173360303269974483)0:0.00000036670621838980)4:0.00156839530964532413,(((Acanthaster_planci:0.00154553875786245633,(Macroptychaster_accrescens:0.00961464880747342314,((Astrogonium_miliarus:0.00000036670621838980,Asterodon_dilatatus:0.00000036670621838980)23:0.00000036670621838980,(Eurygonius_hylacanthus:0.00000036670621838980,Acodontaster_conspicuus:0.00000036670621838980)23:0.00000036670621838980)71:0.00000036670621838980)63:0.00157629614110634908)4:0.00000036670621838980,(Odontaster_validus:0.01012167630597649894,(((Linckia_laevigata:0.00000036670621838980,Dermasterias_imbricata:0.00468197873059182819)83:0.00436951759704436605,(Leiaster_leachi:0.00000036670621838980,Certonardoa_semiregularis:0.00000036670621838980)30:0.00000036670621838980)21:0.00000036670621838980,((((((Crossaster_papposus:0.00000036670621838980,Solaster_stimpsonii:0.00475615851893780323)52:0.00155032437231140659,Perknaster_fuscus:0.02452836832752877672)18:0.00000036670621838980,Stegnaster_inflatus:0.00000036670621838980)1:0.00000036670621838980,Patiriella_regularis:0.00157592100658410900)23:0.00000036670621838980,(Luidia_maculata:0.05960380756939938351,Asterina_batheri:0.00477186671238499956)58:0.01266541813720204954)27:0.00309080413635326847,((Echinaster_sentus:0.00154149800120297184,Henricia_ohshimai:0.00315036694771442206)92:0.00971902788110275313,(Archaster_typicus:0.00000036670621838980,Archaster_angulatus:0.00000036670621838980)96:0.00156860209907256384)24:0.00156809832189930168)11:0.00152881862688737657)7:0.00168531515520029289)2:0.00000036670621838980)9:0.00234164859175256274,Pseudarchaster_parelli:0.02772768047137992228)8:0.00231836025866665428)100:0.04997616440513560215,((((Ophiopsammus_maculata:0.00000036670621838980,(Ophiocoma_echinata:0.01097903813044949495,(Schizostella_bifurcata:0.00462121710394539521,(Gorgonocep:0.01578367047213690907,Asteronyx_:0.00136822483154708414)81:0.00488915029689590899)100:0.05042441354317143964)32:0.00364187541463074568)5:0.00000036670621838980,(Ophioderma_cenereum:0.00000036670621838980,Ophiomyxa_flaccida:0.00000036670621838980)81:0.00152824024994091664)19:0.00163472672216484439,(Ophioplocus_japonicus:0.01057653967198932121,((Ophiothrix_oerstedii:0.00484067929014739620,(Strongylocentrotus_purpuratusAsteronyx_sp.Gorgonocephalus_eucnemis:0.00000036670621838980,Ophiopholis_aculeata:0.00000036670621838980)100:0.00704752779441787484)100:0.04723131730000325323,Ophionereis_reticulata:0.00000036670621838980)5:0.00000036670621838980)46:0.00152866080708180920)100:0.06470939079560886209,((Caledonicr:0.00465224782411049944,(Holopus_al:0.00478145124169720472,(((Antedon_serrata:0.01008747199797109008,Guillecrinus_neocaledonicus:0.00364808770334013825)20:0.00000036670621838980,(((((Oxycomanthus_bennetti:0.00058829318496634794,Clarkcomanthus_littoralis:0.00000036670621838980)16:0.00022045385673940578,Comanthus_mirabilis:0.00000036670621838980)6:0.00000036670621838980,Phanogenia_gracilis:0.00000036670621838980)7:0.00005568753044519378,Comanthina_schlegelii:0.00000036670621838980)40:0.00072622085949778791,(Bathycrinus_sp.:0.01413791577204159822,(Promachocrinus_kerguelensis:0.00159428420402191141,(((Colobometra_perspinosa:0.00160044839179303050,(Capillaster_multiradiatus:0.01306588815580566644,(Himerometra_robustipinna:0.00000036670621838980,Himerometra_magnipinna:0.00000036670621838980)84:0.00318263405802358956)48:0.00000036670621838980)23:0.00000036670621838980,Liparometra_articulata:0.00000036670621838980)58:0.00000036670621838980,Dorometra_aegyptica:0.00000036670621838980)62:0.00345235439135790001)55:0.00174246782985661738)2:0.00000036670621838980)41:0.00156894987149888004)65:0.00416244472126952279,Neogymnocr:0.00636654483391438202)40:0.00155958468177425438)19:0.00000036670621838980)50:0.00164339260279076850,(Endoxocrinus_alternicirrus:0.00318947690121835093,Metacrinus_rotundus:0.00160149653042012991)44:0.00321930639470410698)100:0.03737471064773484342)24:0.01098918047311309674)36:0.00522414739649266265,(Balanoglos:0.04149659522980057857,((Thalia_democratica:0.10986392866385653877,Doliolum_nationalis:0.14190692771610971534)100:0.11832710944651354812,(Xenopus_la:0.02284147041731095229,(Anolis_car:0.00836491272730946131,(Gallus_gallus:0.01739158184298746426,Homo_sapiens:0.03293451939084565683)96:0.00906394798328824351)99:0.02276962203065525936)100:0.13657324407919813058)99:0.06325126336047572073)100:0.07281766733433893413)87:0.01637113751631920008)97:0.02561725474311689343)13:0.00000036670621838980)32:0.00323284137637911556,(Abatus_cavernosus:0.00494296721531523216,Paleopneustes_cristatus:0.00162193999821953522)30:0.00000036670621838980)22:0.00160407257236572318)51:0.00193773621785932305)12:0.00000036670621838980,Archaeopneustes_hystrix:0.00000036670621838980);
