# Supplementary material for: Potential pitfalls of modelling ribosomal RNA data in phylogenetic tree reconstruction: Evidence from case studies in the Metazoa
Source: BMC Evol Biol. 2011 May 27;11:146. doi: 10.1186/1471-2148-11-146 (PMC3123606; doi:10.1186/1471-2148-11-146)
Supplement: Additional file 2 — Tree reconstruction results. All trees (Newick le format) provided by the DNA model setups the and mixed RNA/DNA model setups of all applied data sets. [file 1471-2148-11-146-S2.ZIP › Echinodermata/RAxML_bipartitions.Echinodermata_18S.144.RNAsalsa.cut.S7Aeva.tre]

((Archaeopneustes_hystrix:0.00000096277791513440,Arbacia_punctulata:0.00000096277791513440)49:0.00000096277791513440,(((Plexechinus_planus:0.00466828202928033786,((((Echinoneus_cyclostomus:0.00605147912660383962,Pseudechinus_novaezealandiae:0.00339727618794695213)45:0.00114297076986915182,Anthocidaris_crassispina:0.00226164401953988419)15:0.00000096277791513440,((((Araeosoma_fenestratum:0.05790994703765547230,Coelopleurus_floridanus:0.01948564443834139084)30:0.00470332016640380868,(Cyrtechinus_verruculatus:0.00100219808584151482,Genocidaris_maculata:0.00474777099148583626)78:0.00458958721793322616)11:0.00125752768651058648,((Salmacis_belli:0.00000096277791513440,((Salmaciella_oligopora:0.00000096277791513440,(Mespilia_globulus:0.00348147872841806250,Temnotrema_sculptum:0.00448887716515560236)38:0.00110718787472533138)38:0.00113161020413664500,Temnopleurus_alexandri:0.00224943165820000110)22:0.00111912547336366001)47:0.00340316281026612280,(Amblypneustes_ovum:0.00000096277791513440,((Amblypneustes_formosus:0.00400406798391802175,Holopneustes_porosissimus:0.00352890023841200950)41:0.00325908029648329638,Microcyphus_annulatus:0.00134747947553951397)22:0.00305418218933186563)86:0.00803976527919366031)34:0.00344834302801082541)12:0.00000096277791513440,Stomopneustes_variolaris:0.00333007680477505038)14:0.00255408981229281098)21:0.00147844023895870019,(Lytechinus:0.00000096277791513440,Psammechinus_miliaris:0.00000096277791513440)94:0.00353857585417220689)14:0.00000096277791513440)23:0.00148252900424995998,((Centrostephanus_longispinus:0.00725367408702375961,(Calocidaris_micans:0.00104676595354736700,(Prionocidaris_bispinosa:0.00542181368482778231,Stereocidaris_excavatus:0.00000096277791513440)76:0.00111559047923536067)93:0.00770635511659283762)17:0.00220243339231099419,(Aspidodiadema_jacobi:0.00129299196713382860,Caenopedina_cubensis:0.00567775908644839022)88:0.00469909518602365864)9:0.00184247979478970015)5:0.00000096277791513440,((((((Balanoglos:0.04217184976851728884,((Thalia_democratica:0.06652957292490253860,Doliolum_nationalis:0.08911506290901965999)100:0.08711093230429778345,(Xenopus_la:0.01584589264668321423,((Gallus_gallus:0.00950075646967912281,Homo_sapiens:0.02454217952956904564)97:0.00667406027290128046,Anolis_car:0.00474616419885517601)99:0.01395091308274367704)100:0.09420040122423900542)99:0.04145824921204371849)99:0.04555085356371623567,((Leptosynapta_clarkii:0.01657333448499020284,(Chiridota_rotifera:0.00398791520317669321,Labidoplax_digitata:0.00414708095461721257)28:0.00000096277791513440)100:0.07371197889220737487,((Holothuria_edulis:0.00780964549670969815,(Bohadschia_marmorata:0.00088680585952710797,Actinopyga_miliaris:0.00089007357237930803)100:0.00615322497083682640)100:0.01424480179858070295,((Pseudostichopus_villosus:0.00885219315745787091,(Parastichopus_californicus:0.00011964560118899417,Apostichopus_japonicus:0.00759312819942580420)94:0.00963913164789443992)83:0.00272125532562294235,((Afrocucumis_africana:0.00799575967895756017,(Pentacta_pygmaea:0.00092311930607363185,(Thyonella_gemmata:0.03461216056046714090,(Cucumaria_elongata:0.00380558155229913020,Aslia_lefevrei:0.00383698679500440922)63:0.00000096277791513440)64:0.00098993981138370264)89:0.00663733838873309476)77:0.00477496352386906110,Neopentadactyla_mixta:0.02973791456455306473)100:0.02160163275031611041)70:0.00806528173986977015)100:0.09525216050147898572)100:0.07760023532876722530)78:0.01334204447470494805,((((Pseudarchaster_parelli:0.02734430498915775901,((Odontaster_validus:0.01305864187251177221,((((Henricia_ohshimai:0.00242469497295823419,Echinaster_sentus:0.00118924978523480911)93:0.00849874614184928032,(Archaster_typicus:0.00000096277791513440,Archaster_angulatus:0.00000096277791513440)96:0.00115641361464303917)28:0.00232111934491961583,((Leiaster_leachi:0.00000096277791513440,(Linckia_laevigata:0.00131515531012356586,Dermasterias_imbricata:0.00537355819778026402)66:0.00288082342545959358)7:0.00000096277791513440,Certonardoa_semiregularis:0.00000096277791513440)19:0.00000096277791513440)9:0.00124462972295866551,(Acanthaster_planci:0.00109910001622528890,((Perknaster_fuscus:0.02153973637578975031,((Patiriella_regularis:0.00114846330292525016,Stegnaster_inflatus:0.00000096277791513440)44:0.00000096277791513440,(Luidia_maculata:0.04283619894998876021,Asterina_batheri:0.00642458719462244299)73:0.00826439717886532331)25:0.00000096277791513440)28:0.00113640252460318978,(Crossaster_papposus:0.00000096277791513440,Solaster_stimpsonii:0.00346484400688556928)42:0.00000096277791513440)58:0.00565458751022814791)21:0.00113657296695024966)3:0.00000096277791513440)1:0.00000096277791513440,((Asterodon_dilatatus:0.00000096277791513440,Eurygonius_hylacanthus:0.00000096277791513440)20:0.00000096277791513440,((Macroptychaster_accrescens:0.00922806505592434038,Astrogonium_miliarus:0.00115366725245656123)29:0.00000096277791513440,Acodontaster_conspicuus:0.00000096277791513440)0:0.00000096277791513440)59:0.00116160824972477619)8:0.00184068286107084912)8:0.00174682723327932929,((Myxoderma_platyacanthum:0.00598626010961782890,((Odinella_nutrix:0.00351938665463486433,Brisingaster_robillardi:0.00140826472114105789)100:0.01204874846298495394,Astropecten_polycanthus:0.00492987789166181821)21:0.00113920682746106237)4:0.00000096277791513440,((Allostichaster_sp.:0.00122785888954938323,(((Heliaster_helianthoides:0.00530060864170262252,Mediaster_aequalis:0.01659239618766670393)44:0.00583829111346653110,((Pedicellaster_magister:0.03466841923241772289,Tarsaster_alaskanus:0.01873914954046358022)51:0.00889902578794854980,(Pteraster_tesselatus:0.00974161475283962311,Hymenaster_pellucidus:0.01259819215853882034)100:0.03084477903721415809)36:0.00380350693929617460)13:0.00199790643484805365,Stichaster_australis:0.00447384505814587066)4:0.00112452505000144973)9:0.00220166665914789958,((Coscinasterias_acutispina:0.00000096277791513440,(Astrometis_sertulifera:0.00000096277791513440,((Urasterias_lincki:0.00000096277791513440,(((Stylasterias_forreri:0.00134909881747613362,(Leptasterias_polaris:0.00000096277791513440,Pisaster_giganteus:0.00272257472734822523)58:0.00135458624180749749)3:0.00000096277791513440,(Lethasterias_nanimensis:0.00000096277791513440,(Stephanasterias_albula:0.00000096277791513440,Pycnopodia_helianthoides:0.00000096277791513440)31:0.00000096277791513440)16:0.00000096277791513440)24:0.00000096277791513440,((Rathbunaster_californicus:0.01081613589619165317,(Aphelasterias_japonica:0.00000096277791513440,(Asterias_amurensis:0.01408482169392817618,Evasterias_troschelii:0.00000096277791513440)28:0.00862061905917920097)17:0.00000096277791513440)22:0.00126612765027984595,Orthasterias_koehleri:0.00438440893247502017)23:0.00123916113836585427)36:0.00236229585283960876)14:0.00115396452862513883,(((Marthasterias_glacialis:0.00383365741136591732,(Notasterias_pedicellaris:0.00000096277791513440,Psalidaster_mordax:0.00000096277791513440)65:0.00000096277791513440)42:0.00129103297215643446,Coronaster_marchenus:0.00129033941374037849)3:0.00000096277791513440,Labidiaster_annulatus:0.00000096277791513440)3:0.00000096277791513440)4:0.00115199503088549518)27:0.00250587551711281987)48:0.00250097374854298116,Diplasterias_brucei:0.00000096277791513440)96:0.00896663530891597498)3:0.00117431797540292968)10:0.00112234746812985291)100:0.03414930553983939326,((Endoxocrinus_alternicirrus:0.00226394700354082268,Metacrinus_rotundus:0.00115007848604623333)52:0.00235153617633814286,((Caledonicr:0.00664913097102569784,Holopus_al:0.00445582009188608043)21:0.00000096277791513440,(Neogymnocr:0.00666789803837427621,((((((Comanthina_schlegelii:0.00000096277791513440,(Comanthus_:0.00000096277791513440,Oxycomanthus_bennetti:0.00113246525875017952)15:0.00000096277791513440)10:0.00000096277791513440,Phanogenia_gracilisComanthus_mirabilis:0.00000096277791513440)22:0.00000096277791513440,Clarkcomanthus_littoralis:0.00000096277791513440)44:0.00000096277791513440,Bathycrinus_sp.:0.01076414407068344500)5:0.00000096277791513440,(((((Capillaster_multiradiatus:0.01570866098615915710,Dorometra_aegyptica:0.00000096277791513440)58:0.00135304290462852925,Colobometra_perspinosa:0.00113779105523547394)10:0.00000096277791513440,(Himerometra_robustipinna:0.00000096277791513440,Himerometra_magnipinna:0.00000096277791513440)82:0.00227174319925950137)5:0.00000096277791513440,Liparometra_articulata:0.00000096277791513440)62:0.00144055885509415714,(Antedon_serrata:0.01544989155747639176,Promachocrinus_kerguelensis:0.00113872904874683274)16:0.00000096277791513440)60:0.00151985729998094384)26:0.00109413658643266664,Guillecrinus_neocaledonicus:0.00613012843771927347)67:0.00271495749028115123)44:0.00110852137501975083)49:0.00114656459717957042)100:0.03427214611505734893)26:0.00357861410264402689,(((((Ophiopholis_aculeata:0.00000096277791513440,Strongylocentrotus_purpuratus:0.00000096277791513440)100:0.00856126704803397004,Ophiothrix_oerstedii:0.00486755240163683905)100:0.03035837649949009107,Ophioplocus_japonicus:0.00916843117822620408)25:0.00000096277791513440,Ophionereis_reticulata:0.00000096277791513440)51:0.00109552819235476267,((Ophiopsammus_maculata:0.00101205938632951682,(Ophioderma_cenereumOphiomyxa_flaccida:0.00000096277791513440,Ophiomyxa_:0.00000096277791513440)83:0.00102597040914468489)34:0.00000096277791513440,((Schizostella_bifurcata:0.00275036292660878938,(Gorgonocephalus_eucnemis:0.01250663371950513740,Asteronyx_sp.:0.00087496605260318052)65:0.00306409977091439507)100:0.03735580195473729714,Ophiocoma_echinata:0.01062197429087755399)34:0.00234529943181205043)20:0.00100309042053947487)100:0.05919511554763737249)33:0.00759746216395320272)99:0.02945110824631601287,(Rumphia_orbicularis:0.00000096277791513440,Echinocyamus_pusillus:0.00602539483507879940)81:0.00471076831056966260)16:0.00000096277791513440,(Echinolampas_crassa:0.00000096277791513440,Conolampas_sigsbei:0.00123738926561606818)80:0.00116044797656085865)31:0.00233076044780565787,(Abatus_cavernosus:0.00356037056645547301,Paleopneustes_cristatus:0.00234220572928763417)35:0.00000096277791513440)23:0.00116245994587685581)58:0.00119281380392073796,Spatangus_raschi:0.00358421809873243902);
