# Supplementary material for: Potential pitfalls of modelling ribosomal RNA data in phylogenetic tree reconstruction: Evidence from case studies in the Metazoa
Source: BMC Evol Biol. 2011 May 27;11:146. doi: 10.1186/1471-2148-11-146 (PMC3123606; doi:10.1186/1471-2148-11-146)
Supplement: Additional file 2 — Tree reconstruction results. All trees (Newick le format) provided by the DNA model setups the and mixed RNA/DNA model setups of all applied data sets. [file 1471-2148-11-146-S2.ZIP › Echinodermata/RAxML_bipartitions.Echinodermata_18S.144.RNAsalsa.cut.S7Beva.tre]

(Abatus_cavernosus:0.00355120615826141689,((((((Stomopneustes_variolaris:0.00331999410832383227,(((Salmacis_belli:0.00000096050359787132,(((Temnotrema_sculptum:0.00447259949319860333,Mespilia_globulus:0.00346941174921448292)37:0.00110334894553260998,Salmaciella_oligopora:0.00000096050359787132)38:0.00112765450673637147,Temnopleurus_alexandri:0.00224157410845925859)23:0.00111524027410447673)48:0.00339033841807793697,(Amblypneustes_ovum:0.00000096050359787132,(Microcyphus_annulatus:0.00134624287432651970,(Holopneustes_porosissimus:0.00351888839383468141,Amblypneustes_formosus:0.00398764948756988487)45:0.00324830018540319754)24:0.00304246832625727293)85:0.00801255958246620270)32:0.00343685498597429834,((Araeosoma_fenestratum:0.05778894608590828819,Coelopleurus_floridanus:0.01943779033448123084)32:0.00467374046852318814,(Cyrtechinus_verruculatus:0.00100052778634259995,Genocidaris_maculata:0.00473251797558418060)78:0.00457423445093598814)10:0.00125410724166344334)15:0.00000096050359787132)14:0.00254948249555503976,(Anthocidaris_crassispina:0.00225551495602708965,(Pseudechinus_novaezealandiae:0.00338580436236235894,Echinoneus_cyclostomus:0.00603127478900428258)45:0.00113992635066844554)16:0.00000096050359787132)20:0.00147518932530568843,(Plexechinus_planus:0.00465625287340496168,(Lytechinus_variegatus:0.00000096050359787132,Psammechinus_miliaris:0.00000096050359787132)95:0.00352965246511750298)9:0.00000096050359787132)23:0.00147542512686956156,((Aspidodiadema_jacobi:0.00129487661767962677,Caenopedina_cubensis:0.00565530980835846769)88:0.00467733431747484069,((Calocidaris_micans:0.00104456732151069712,(Prionocidaris_bispinosa:0.00540594543543100343,Stereocidaris_excavatus:0.00000096050359787132)76:0.00111154449303851248)96:0.00768095515584997935,Centrostephanus_longispinus:0.00723127190327128595)18:0.00219586756520422826)8:0.00183773509129584768)4:0.00000096050359787132,(Spatangus_raschi:0.00357522601606002129,(Arbacia_punctulata:0.00000096050359787132,Archaeopneustes_hystrix:0.00000096050359787132)53:0.00000096050359787132)55:0.00118971381517231443)24:0.00115937738362765423,((Conolampas_sigsbei:0.00123393298500825148,Echinolampas_crassa:0.00000096050359787132)79:0.00115751673332574055,(((((Chiridota_rotifera:0.00398289780138983557,(Labidoplax_digitata:0.00414303123746758914,Leptosynapta_clarkii:0.01655675029656335923)54:0.00000096050359787132)100:0.07332667029661076030,(((Bohadschia_marmorata:0.00089069715743882215,Actinopyga_miliaris:0.00089403552624116398)100:0.00620002186405350583,Holothuria_edulis:0.00782195266494604968)100:0.01430376085551367075,(((Parastichopus_californicus:0.00011887330591198029,Apostichopus_japonicus:0.00762647852413193481)95:0.00969931952822904002,Pseudostichopus_villosus:0.00887715758271287458)86:0.00272379793763251722,(Neopentadactyla_mixta:0.02987650376593857862,(Afrocucumis_africana:0.00801575093959542434,(((Cucumaria_elongata:0.00382569834144221195,Aslia_lefevrei:0.00385611092855004224)63:0.00000096050359787132,Thyonella_gemmata:0.03479712611950327300)64:0.00099479852607378249,Pentacta_pygmaea:0.00092776460093854749)89:0.00670214068720261045)78:0.00482167686465146631)100:0.02168975371406841809)54:0.00816897722622968517)100:0.09563742669346347869)100:0.07750709798691048091,(Balanoglossus_carnosus:0.04205335545958392707,((Doliolum_nationalis:0.08856429559443902699,Thalia_democratica:0.06661035343483891202)100:0.08671191724791110778,(Xenopus_laevis:0.01580096136534627632,(Anolis_carolinensis:0.00478085084856090092,(Homo_sapiens:0.02465063522534329671,Gallus_gallus:0.00953745682943924269)96:0.00671196149640310505)99:0.01417551278845871968)100:0.09428375702216190701)99:0.04179951046395604525)99:0.04524718841606866632)75:0.01310523136022929795,(((((Ophiocoma_echinata:0.01277748641508807785,(Ophioderma_cenereum:0.00000096050359787132,Ophiomyxa_flaccida:0.00000096050359787132)83:0.00102407280032819196)10:0.00000096050359787132,Ophiopsammus_maculata:0.00100983778750913600)35:0.00094352773119457938,((Ophioplocus_japonicus:0.00917224199705108170,Ophionereis_reticulata:0.00000096050359787132)48:0.00000096050359787132,(Ophiothrix_oerstedii:0.00486684124989306653,(Ophiopholis_aculeata:0.00000096050359787132,Strongylocentrotus_purpuratus:0.00000096050359787132)100:0.00851681836134054321)100:0.03030091372739987174)49:0.00110429814070939951)35:0.00364928806569113405,(Schizostella_bifurcata:0.00281327028126720884,(Asteronyx_sp.:0.00087458228489090053,Gorgonocephalus_eucnemis:0.01251538716493525924)63:0.00299430253249009922)100:0.03559696502968728166)100:0.05497032267118467930,(((Endoxocrinus_alternicirrus:0.00226136322074730169,Metacrinus_rotundus:0.00114863363258032995)54:0.00234996009608739054,((Caledonicrinus_vaubani:0.00663948999935146025,Holopus_alidis:0.00444632489021466824)23:0.00000096050359787132,(Neogymnocrinus_richeri:0.00665981683756154425,(((((((Clarkcomanthus_littoralis:0.00000096050359787132,Oxycomanthus_bennetti:0.00113190035222354582)13:0.00000096050359787132,Comanthus_mirabilis:0.00000096050359787132)5:0.00000096050359787132,Comanthina_schlegelii:0.00000096050359787132)8:0.00000096050359787132,Bathycrinus_sp.:0.01074960874902052173)0:0.00000096050359787132,Phanogenia_gracilis:0.00000096050359787132)5:0.00000096050359787132,(Promachocrinus_kerguelensis:0.00113709810033119454,(Antedon_serrata:0.01541302458174195582,((Colobometra_perspinosa:0.00113620663112987477,((Himerometra_magnipinna:0.00000096050359787132,Himerometra_robustipinna:0.00000096050359787132)82:0.00226830404215172966,(Capillaster_multiradiatus:0.01567358232519929992,Dorometra_aegyptica:0.00000096050359787132)59:0.00135010951071359614)11:0.00000096050359787132)5:0.00000096050359787132,Liparometra_articulata:0.00000096050359787132)62:0.00144058601251102866)9:0.00000096050359787132)60:0.00152007100702115645)25:0.00109254364435669112,Guillecrinus_neocaledonicus:0.00611767183088324056)68:0.00270981314587141189)45:0.00110652921833483283)49:0.00114356599443580132)100:0.03430770909060518875,((((Diplasterias_brucei:0.00000096050359787132,(Coscinasterias_acutispina:0.00000096050359787132,(((((Orthasterias_koehleri:0.00437858632291092485,(((Asterias_amurensis:0.01405791455670019063,Evasterias_troschelii:0.00000096050359787132)22:0.00860240886217455980,Aphelasterias_japonica:0.00000096050359787132)13:0.00000096050359787132,Rathbunaster_californicus:0.01079293271440288048)23:0.00126408165988262751)27:0.00123922428575384065,(Stylasterias_forreri:0.00134771324587103941,(((Leptasterias_polaris:0.00000096050359787132,Pisaster_giganteus:0.00271839464807016595)60:0.00135287898470049916,(Pycnopodia_helianthoides:0.00000096050359787132,Stephanasterias_albula:0.00000096050359787132)32:0.00000096050359787132)3:0.00000096050359787132,Lethasterias_nanimensis:0.00000096050359787132)19:0.00000096050359787132)23:0.00000096050359787132)37:0.00236042617912154409,Urasterias_lincki:0.00000096050359787132)13:0.00115322601600456294,((((Psalidaster_mordax:0.00000096050359787132,Notasterias_pedicellaris:0.00000096050359787132)67:0.00000096050359787132,Marthasterias_glacialis:0.00383091518412097482)43:0.00129006461598129164,Coronaster_marchenus:0.00128941855626769799)3:0.00000096050359787132,Labidiaster_annulatus:0.00000096050359787132)3:0.00000096050359787132)4:0.00115099861127552681,Astrometis_sertulifera:0.00000096050359787132)26:0.00250258660419628220)47:0.00249752559192428303)95:0.00895928690942895088,(Allostichaster_sp.:0.00124544799379223362,(Stichaster_australis:0.00444971157145938011,((Mediaster_aequalis:0.01657303268505976035,Heliaster_helianthoides:0.00528634665194765811)42:0.00585396979180339682,((Hymenaster_pellucidus:0.01257444769943538883,Pteraster_tesselatus:0.00970708997007054854)100:0.03077306596531742197,(Pedicellaster_magister:0.03459575425671421872,Tarsaster_alaskanus:0.01872869062258940634)47:0.00883667850425396209)34:0.00379118380387016363)12:0.00199530139941105078)4:0.00112456243587286163)7:0.00218055817554351676)2:0.00117226369670720061,(Myxoderma_platyacanthum:0.00598107582942283746,((Odinella_nutrix:0.00351973765135688010,Brisingaster_robillardi:0.00140318020521188760)100:0.01204119197124504936,Astropecten_polycanthus:0.00492593454631039089)20:0.00113824795100275072)5:0.00000096050359787132)8:0.00111984443689900400,(Pseudarchaster_parelli:0.02730921699212632975,((Odontaster_validus:0.01305703570570856259,((((Henricia_ohshimai:0.00242090229685973206,Echinaster_sentus:0.00118749627311729691)94:0.00848475667282924499,(Archaster_typicus:0.00000096050359787132,Archaster_angulatus:0.00000096050359787132)96:0.00115320840307410900)27:0.00232137510826738126,(Leiaster_leachi:0.00000096050359787132,(Certonardoa_semiregularis:0.00000096050359787132,(Dermasterias_imbricata:0.00537994667164704791,Linckia_laevigata:0.00131648700713306137)69:0.00287526337736946237)7:0.00000096050359787132)19:0.00000096050359787132)9:0.00124426048615016512,(((Perknaster_fuscus:0.02150970211741163110,((Luidia_maculata:0.04275072914743514862,Asterina_batheri:0.00642202713702854505)75:0.00824369183633491716,(Patiriella_regularis:0.00114721049615782713,Stegnaster_inflatus:0.00000096050359787132)44:0.00000096050359787132)23:0.00000096050359787132)26:0.00113515488620613472,(Crossaster_papposus:0.00000096050359787132,Solaster_stimpsonii:0.00346011891094990046)45:0.00000096050359787132)60:0.00564969498627702123,Acanthaster_planci:0.00109836221120019196)18:0.00113611002229385563)3:0.00000096050359787132)2:0.00000096050359787132,((Astrogonium_miliarus:0.00115297141767553286,Macroptychaster_accrescens:0.00922230580174489452)27:0.00000096050359787132,((Asterodon_dilatatus:0.00000096050359787132,Acodontaster_conspicuus:0.00000096050359787132)23:0.00000096050359787132,Eurygonius_hylacanthus:0.00000096050359787132)48:0.00000096050359787132)58:0.00116112622699709729)8:0.00183821250733029224)8:0.00174614898428646884)100:0.03419279425392743321)23:0.00399840484860064429)35:0.00727397479676928325)99:0.02974353642336936832,(Echinocyamus_pusillus:0.00600595526552692889,Rumphia_orbicularis:0.00000096050359787132)82:0.00469771204062985857)17:0.00000096050359787132)33:0.00232474241179063444)37:0.00000096050359787132,Paleopneustes_cristatus:0.00233484324045921381);
