# Supplementary material for: Potential pitfalls of modelling ribosomal RNA data in phylogenetic tree reconstruction: Evidence from case studies in the Metazoa
Source: BMC Evol Biol. 2011 May 27;11:146. doi: 10.1186/1471-2148-11-146 (PMC3123606; doi:10.1186/1471-2148-11-146)
Supplement: Additional file 2 — Tree reconstruction results. All trees (Newick le format) provided by the DNA model setups the and mixed RNA/DNA model setups of all applied data sets. [file 1471-2148-11-146-S2.ZIP › Echinodermata/RAxML_bipartitions.Echinodermata_18S.144.RNAsalsa.cut.S7Ceva.tre]

(Pseudechinus_novaezealandiae:0.00346219494401736778,((Stomopneus:0.00337944872608420552,(((Coelopleurus_floridanus:0.01999342371378694944,Araeosoma_fenestratum:0.05884953969745205377)29:0.00480981748829645197,(Cyrtechinus_verruculatus:0.00097762503433607563,Genocidaris_maculata:0.00489023570923846716)81:0.00471270354938261010)9:0.00128344684263226013,((Amblypneustes_ovum:0.00000099363094133418,(Microcyphus_annulatus:0.00135417332805619264,(Amblypneustes_formosus:0.00402819859822337641,Holopneustes_porosissimus:0.00356649455022157828)42:0.00328715100271379825)21:0.00308105484360066736)83:0.00815017461185460652,(Salmacis_belli:0.00000099363094133418,(Temnopleurus_alexandri:0.00229093228715863398,((Temnotrema_sculptum:0.00455527496522143641,Mespilia_globulus:0.00355767209326685561)33:0.00112894070752874191,Salmaciella_oligopora:0.00000099363094133418)35:0.00115207820086571334)20:0.00113950029142300823)43:0.00347139632770165473)27:0.00351646221381120196)15:0.00000099363094133418)17:0.00260671066896822753,(Anthocidaris_crassispina:0.00230494490308514374,(Plexechinus_planus:0.00479246152037782983,((Psammechinus_miliaris:0.00000099363094133418,Lytechinus_variegatus:0.00000099363094133418)94:0.00363011537710568669,(((Caenopedina_cubensis:0.00578026351323511836,Aspidodiadema_jacobi:0.00129893196534712160)87:0.00479227249531091054,(Centrostephanus_longispinus:0.00735102852834252762,(Calocidaris_micans:0.00104862761122282008,(Prionocidaris_bispinosa:0.00549363283672706787,Stereocidaris_excavatus:0.00000099363094133418)76:0.00114168421554019118)94:0.00784597206205965396)17:0.00224910050436199658)8:0.00188123060905454336,(((Arbacia_punctulata:0.00000099363094133418,Archaeopneustes_hystrix:0.00000099363094133418)50:0.00000099363094133418,Spatangus_raschi:0.00367562676564360102)55:0.00122251679979267706,(((((((Chiridota_rotifera:0.00400968907212611355,(Leptosynapta_clarkii:0.01662486104212787530,Labidoplax_digitata:0.00415982151869301493)59:0.00000099363094133418)100:0.07715568465008604271,(((Bohadschia_marmorata:0.00089340726575091729,Actinopyga_miliaris:0.00089662863226744360)100:0.00616241796547258285,Holothuria_edulis:0.00797256647856053012)100:0.01466109219082195603,(((Apostichopus_japonicus:0.00766477759685320510,Parastichopus_californicus:0.00012129394403949979)93:0.00983958400658319944,Pseudostichopus_villosus:0.00892640120878991812)83:0.00279683924038425522,(Neopentadactyla_mixta:0.03005332871557977320,((Pentacta_pygmaea:0.00094282189972155512,(Thyonella_gemmata:0.03588704199065612110,(Aslia_lefevrei:0.00391440805684181627,Cucumaria_elongata:0.00387441970392388016)61:0.00000099363094133418)64:0.00100785252712701874)90:0.00686042760060764489,Afrocucumis_africana:0.00804788307876179790)78:0.00493404170786053073)100:0.02242074536162466311)52:0.00876488878390005791)100:0.09950702772003666707)100:0.08139653408385201516,(Balanoglossus_carnosus:0.04149675863653946167,((Doliolum_nationalis:0.09527229421365822348,Thalia_democratica:0.06677346857068763852)100:0.08948636665534434598,((Anolis_carolinensis:0.00477814886563100207,(Homo_sapiens:0.02489776889669330362,Gallus_gallus:0.00958818292091320572)97:0.00673277703483963867)100:0.01581390349322269948,Xenopus_laevis:0.01548784872984943981)100:0.09931556349872762424)98:0.04398549843766223766)99:0.04772352559320647281)76:0.01287965378237445301,(((((Myxoderma_platyacanthum:0.00606931403217859759,((Allostichaster_sp.:0.00127713384030328980,((((Tarsaster_alaskanus:0.01908295206605878716,Pedicellaster_magister:0.03494606120707183239)47:0.00887952140041273208,(Hymenaster_pellucidus:0.01254923972453015658,Pteraster_tesselatus:0.00976320680814036015)100:0.03132753279580496875)38:0.00377446226341684793,(Mediaster_aequalis:0.01679929101646259262,Heliaster_helianthoides:0.00540071987492293792)43:0.00686976143359986115)13:0.00195951830104729727,Stichaster_australis:0.00448515851006045518)6:0.00113024966413768934)10:0.00217731446021150092,(Diplasterias_bruceiCoscinasterias_acutispina:0.00000099363094133418,(Coscinaste:0.00000099363094133418,(((((Marthasterias_glacialis:0.00386438228415738163,(Notasterias_pedicellaris:0.00000099363094133418,Psalidaster_mordax:0.00000099363094133418)67:0.00000099363094133418)42:0.00130453868903764058,Coronaster_marchenus:0.00130400401884228959)4:0.00000099363094133418,Labidiaster_annulatus:0.00000099363094133418)4:0.00000099363094133418,(Urasterias_lincki:0.00000099363094133418,(((Lethasterias_nanimensis:0.00000099363094133418,((Pycnopodia_helianthoides:0.00000099363094133418,Stephanasterias_albula:0.00000099363094133418)31:0.00000099363094133418,Stylasterias_forreri:0.00137654767454777212)1:0.00000099363094133418)13:0.00000099363094133418,(Pisaster_giganteus:0.00278144028570133199,Leptasterias_polaris:0.00000099363094133418)59:0.00138298294268299118)22:0.00000099363094133418,(Orthasterias_koehleri:0.00447358362609991383,(((Asterias_amurensis:0.01408749994370877938,Evasterias_troschelii:0.00000099363094133418)29:0.00878246169656031472,Aphelasterias_japonica:0.00000099363094133418)17:0.00000099363094133418,Rathbunaster_californicus:0.01101588590616416237)20:0.00129479950383411865)23:0.00126955787641327869)36:0.00240441167098026176)13:0.00116897610125979282)4:0.00116662941510230732,Astrometis_sertulifera:0.00000099363094133418)25:0.00253698643278223905)46:0.00253172096031419524)95:0.00910122586359528134)4:0.00119432785416465591)2:0.00000099363094133418,(Astropecten_polycanthus:0.00500403841551385134,(Odinella_nutrix:0.00357022995392633187,Brisingaster_robillardi:0.00143008778006243004)100:0.01225426268961315839)23:0.00115337894297696934)10:0.00113434463829441019,(Pseudarchaster_parelli:0.02769100143638230163,(((((((Stegnaster_inflatus:0.00000099363094133418,Patiriella_regularis:0.00116426343978223604)37:0.00000099363094133418,(Luidia_maculata:0.04665081337831029212,Asterina_batheri:0.00672622383837510364)72:0.00997086936053824709)19:0.00000099363094133418,Perknaster_fuscus:0.02196495470067591493)27:0.00115251745917820396,(Crossaster_papposus:0.00000099363094133418,Solaster_stimpsonii:0.00351317676317126730)44:0.00000099363094133418)57:0.00572123761686089624,Acanthaster_planci:0.00110765678286669903)18:0.00114710778233553844,(Certonardoa_semiregularis:0.00000099363094133418,(((Echinaster_sentus:0.00121751706708365178,Henricia_ohshimai:0.00248158460208144699)94:0.00867983582334736457,(Archaster_angulatus:0.00000099363094133418,Archaster_typicus:0.00000099363094133418)96:0.00117923225506795623)27:0.00235212792861305134,(Leiaster_leachi:0.00000099363094133418,(Linckia_laevigata:0.00130786880090512240,Dermasterias_imbricata:0.00546186790888646481)65:0.00299213962551375190)6:0.00000099363094133418)1:0.00000099363094133418)8:0.00126148466814989609)4:0.00000099363094133418,((Macroptychaster_accrescens:0.00934271287430467334,(((Eurygonius_hylacanthus:0.00000099363094133418,Asterodon_dilatatus:0.00000099363094133418)22:0.00000099363094133418,Acodontaster_conspicuus:0.00000099363094133418)47:0.00000099363094133418,Astrogonium_miliarus:0.00116832813716337891)35:0.00000099363094133418)59:0.00117654864238693718,Odontaster_validus:0.01308993583053804331)24:0.00000099363094133418)8:0.00185719800697827300)8:0.00177088362642180159)100:0.03664791616512897560,(((Neogymnocrinus_richeri:0.00674877949373682649,((((((Antedon_serrata:0.01553390643800139914,Promachocrinus_kerguelensis:0.00117292984151876208)17:0.00000099363094133418,((((Capillaster_multiradiatus:0.01562917840780516168,Dorometra_aegyptica:0.00000099363094133418)57:0.00131077069454084297,Colobometra_perspinosa:0.00115411883386210283)8:0.00000099363094133418,(Himerometra_magnipinna:0.00000099363094133418,Himerometra_robustipinna:0.00000099363094133418)81:0.00230482521724563374)4:0.00000099363094133418,Liparometra_articulata:0.00000099363094133418)61:0.00266726093114199149)57:0.00259326902221502327,((Clarkcomanthus_littoralis:0.00000099363094133418,(Oxycomanthus_bennetti:0.00115092670936854853,Comanthina_schlegelii:0.00000099363094133418)15:0.00000099363094133418)6:0.00000099363094133418,Comanthus_mirabilis:0.00000099363094133418)7:0.00000099363094133418)1:0.00000099363094133418,Phanogenia:0.00000099363094133418)11:0.00000099363094133418,Bathycrinus_sp.Phanogenia_gracilis:0.01078362556861255789)24:0.00111060919158910312,Guillecrinus_neocaledonicus:0.00631926298421397244)66:0.00262903771989844454)40:0.00112453956585332505,(Caledonicrinus_vaubani:0.00676111052319719116,Holopus_alidis:0.00451058171903308876)20:0.00000099363094133418)49:0.00116992835609050993,(Endoxocrinus_alternicirrus:0.00230054436783662776,Metacrinus_rotundus:0.00116772783474708474)53:0.00238739031461240696)100:0.03547579208914941606)22:0.00383234211712698940,((((((Ophiopholis_aculeata:0.00000099363094133418,Strongylocentrotus_purpuratus:0.00000099363094133418)100:0.00849318088073744946,Ophiothrix_oerstedii:0.00495555351017209263)100:0.03244790110132476230,Ophioplocus_japonicus:0.01002515857956638723)24:0.00000099363094133418,Ophionereis_reticulata:0.00000099363094133418)49:0.00111589827148646627,((Ophiocoma_echinata:0.01293477737935520150,Ophiopsammus_maculata:0.00101557909230625115)11:0.00000099363094133418,(Ophiomyxa_flaccida:0.00000099363094133418,Ophioderma_cenereum:0.00000099363094133418)84:0.00103401459812112011)35:0.00095213008486699129)35:0.00379357540198440668,(Schizostella_bifurcata:0.00283374920223901415,(Asteronyx_sp.:0.00088132669941209485,Gorgonocephalus_eucnemis:0.01255244603791890595)62:0.00299882855484205364)100:0.03654550210150536022)100:0.05694735641220324135)35:0.00818074156539766624)99:0.03200828231365589194,(Echinocyamus_pusillus:0.00721755073638527794,Rumphia_orbicularis:0.00000099363094133418)79:0.00483269728717199750)13:0.00000099363094133418,(Echinolampas_crassa:0.00000099363094133418,Conolampas_sigsbei:0.00126961092753344654)79:0.00119045561462355256)28:0.00239046938008006648,(Abatus_cavernosusStomopneustes_variolaris:0.00365348492698978119,Paleopneustes_cristatus:0.00239958176814729666)35:0.00000099363094133418)21:0.00119171779165262682)4:0.00000099363094133418)25:0.00151915136294746012)5:0.00000099363094133418)19:0.00151169675330130467)5:0.00000099363094133418)45:0.00116566464920403240,Echinoneus_cyclostomus:0.00616456626786736697);
