# Supplementary material for: Potential pitfalls of modelling ribosomal RNA data in phylogenetic tree reconstruction: Evidence from case studies in the Metazoa
Source: BMC Evol Biol. 2011 May 27;11:146. doi: 10.1186/1471-2148-11-146 (PMC3123606; doi:10.1186/1471-2148-11-146)
Supplement: Additional file 2 — Tree reconstruction results. All trees (Newick le format) provided by the DNA model setups the and mixed RNA/DNA model setups of all applied data sets. [file 1471-2148-11-146-S2.ZIP › Echinodermata/RAxML_bipartitions.Echinodermata_18S.144.RNAsalsa.cut.S7Deva.tre]

(Asterina_batheri:0.00999343084552395226,((Stegnaster_inflatus:0.00000034342042686553,Patiriella_regularis:0.00172269309260892158)44:0.00000034342042686553,(Perknaster_fuscus:0.03234673657677512165,((Crossaster_papposus:0.00000034342042686553,Solaster_stimpsonii:0.00519863120067614714)43:0.00000034342042686553,(Acanthaster_planci:0.00167550252761359338,((((Astrogonium_miliarus:0.00173547241003192470,((Eurygonius_hylacanthus:0.00000034342042686553,Acodontaster_conspicuus:0.00000034342042686553)19:0.00000034342042686553,Asterodon_dilatatus:0.00000034342042686553)49:0.00000034342042686553)55:0.00000034342042686553,Macroptychaster_accrescens:0.01399344270198338985)59:0.00079290773439427014,Odontaster_validus:0.02008026402972584376)19:0.00094938543704437895,((((Leiaster_leachi:0.00000034342042686553,(Dermasterias_imbricata:0.00797535887600686264,Linckia_laevigata:0.00207419746690549371)66:0.00389283518668933877)7:0.00000034342042686553,Certonardoa_semiregularis:0.00000034342042686553)17:0.00000034342042686553,((Echinaster_sentus:0.00171413661351519113,Henricia_ohshimai:0.00354101257125401291)94:0.01270038983904814463,(Archaster_angulatus:0.00000034342042686553,Archaster_typicus:0.00000034342042686553)96:0.00166376337136354448)27:0.00349729903318474287)8:0.00186179086959423570,(Pseudarchaster_parelli:0.04096479092977845654,(((Myxoderma_platyacanthum:0.00903431944599098792,(Astropecten_polycanthus:0.00751972514031100728,(Brisingaster_robillardi:0.00170363128209953226,Odinella_nutrix:0.00570224862034694746)100:0.01818237967396809165)25:0.00169654263963798634)6:0.00000034342042686553,((Diplasterias_brucei:0.00000034342042686553,(CoscinAsterias_amurensiscutispina:0.00000034342042686553,(Astrometis_sertulifera:0.00000034342042686553,((Labidiaster_annulatus:0.00000034342042686553,(Coronaster_marchenus:0.00195761704846153127,(Marthasterias_glacialis:0.00584943930703840046,(Psalidaster_mordax:0.00000034342042686553,Notasterias_pedicellaris:0.00000034342042686553)67:0.00000034342042686553)44:0.00195762270666102528)4:0.00000034342042686553)3:0.00000034342042686553,(((Lethasterias_nanimensis:0.00000034342042686553,(Stylasterias_forreri:0.00199205032271164385,((Pycnopodia_helianthoides:0.00000034342042686553,Stephanasterias_albula:0.00000034342042686553)30:0.00000034342042686553,(Leptasterias_polaris:0.00000034342042686553,Pisaster_giganteus:0.00401761427377333568)59:0.00199994395814131120)3:0.00000034342042686553)0:0.00000034342042686553)21:0.00000034342042686553,((Rathbunaster_californicus:0.01625103603494177165,((Asterias_a:0.02301901719004111752,Evasterias_troschelii:0.00000034342042686553)27:0.01296841350407399590,Aphelasterias_japonica:0.00000034342042686553)16:0.00000034342042686553)24:0.00185320393384762086,Orthasterias_koehleri:0.00634772513421797985)23:0.00181124431273648476)34:0.00350279611793841454,Urasterias_lincki:0.00000034342042686553)12:0.00173198637095731329)4:0.00172903005716389265)29:0.00376782086326797432)48:0.00376381114890318854)95:0.01340854950259970021,(Allostichaster_sp.:0.00180428092193661940,(Stichaster_australis:0.00682275446595947185,((Mediaster_aequalis:0.02551753897508426266,Heliaster_helianthoides:0.00825422389217705596)54:0.00917554115960165020,((Hymenaster_pellucidus:0.02022371172447951296,Pteraster_tesselatus:0.01494507181155992244)100:0.04704302198142067820,(Pedicellaster_magister:0.05432746247351431801,Tarsaster_alaskanus:0.02758011079366259194)57:0.01462049665662669418)45:0.00588296977031734641)18:0.00270062601033204579)6:0.00171657439394337988)12:0.00334473375271935420)5:0.00176850470544133681)12:0.00173564920733511904,(((((Ophiopsammus_maculata:0.00155835388225296638,((Schizostella_bifurcata:0.00457463289762171862,(Gorgonocephalus_eucnemis:0.01996020850842129823,Asteronyx_sp.:0.00128037531301720812)72:0.00470720739407410032)100:0.05745589484334501229,Ophiocoma_echinata:0.01626783155227462530)30:0.00346388537613716470)3:0.00000034342042686553,(Ophioderma_cenereum:0.00000034342042686553,Ophiomyxa_flaccida:0.00000034342042686553)84:0.00156512288343179035)17:0.00167857890169021036,(((Ophiopholis_aculeata:0.00000034342042686553,Strongylocentrotus_purpuratus:0.00000034342042686553)100:0.01441009828003738356,Ophiothrix_oerstedii:0.00685406511576197326)100:0.04590293248556447797,(Ophioplocus_japonicus:0.01441348385121055120,Ophionereis_reticulata:0.00000034342042686553)49:0.00000034342042686553)46:0.00151861550714834054)100:0.08820095728578858374,((Endoxocrinus_alternicirrus:0.00340919157121851411,Metacrinus_rotundus:0.00173039666959816808)49:0.00346359541850506034,((Caledonicrinus_vaubani:0.01009383175610064839,Holopus_alidis:0.00678429537893984660)24:0.00000034342042686553,(Neogymnocrinus_richeri:0.01020620852660347397,(Bathycrinus_sp.:0.01578309800892907511,(Oxycomanthus_bennetti:0.00170576276344152960,(Comanthus_mirabilis:0.00000034342042686553,(((Clarkcomanthus_littoralis:0.00000034342042686553,(Guillecrinus_neocaledonicus:0.01022279380310171792,(Promachocrinus_kerguelensis:0.00170927290595096677,(((Colobometra_perspinosa:0.00171366433758076146,(Liparometra_articulata:0.00000034342042686553,(Capillaster_multiradiatus:0.02496207711304933297,Dorometra_aegyptica:0.00000034342042686553)59:0.00177529666661117402)10:0.00000034342042686553)13:0.00000034342042686553,(Himerometra_magnipinna:0.00000034342042686553,Himerometra_robustipinna:0.00000034342042686553)83:0.00340654736926712274)62:0.00179806022951650626,Antedon_serrata:0.02463702090423145613)9:0.00000034342042686553)62:0.00180323180352958638)23:0.00000034342042686553)4:0.00000034342042686553,Comanthina_schlegelii:0.00000034342042686553)1:0.00000034342042686553,Phanogenia_gracilis:0.00000034342042686553)1:0.00000034342042686553)1:0.00000034342042686553)34:0.00162227694295591731)67:0.00507367308649702298)44:0.00167835583158185185)51:0.00183439368547260026)100:0.04523288072430301648)17:0.00981036103480947830,(((Balanoglossus_carnosus:0.06611589781239286812,((Xenopus_la:0.02521823739723949923,(Anolis_car:0.00761049930965081774,(Homo_sapiens:0.03967877171267308878,Gallus_gallus:0.01585104252234148178)97:0.01120085366273290348)100:0.02521653774128013517)100:0.15461261524930838829,(Thalia_democratica:0.10437122426952558096,Doliolum_nationalis:0.13421130251028062785)100:0.14350890588346440491)99:0.06267871469694763498)99:0.06946116968850955808,((Labidoplax_digitata:0.00653880756444906192,(Leptosynapta_clarkii:0.02622633486099591738,Chiridota_rotifera:0.00613999311441603985)8:0.00000034342042686553)100:0.11969410852715711702,((Holothuria_edulis:0.01236938765138293102,(Bohadschia_marmorata:0.00141659127222555073,Actinopyga_miliaris:0.00142207852306265570)100:0.00986314227282008085)100:0.01970970363412151080,(((Parastichopus_californicus:0.00022847289411908378,Apostichopus_japonicus:0.01197469628575495264)91:0.01519937252713127705,Pseudostichopus_villosus:0.01374287366039353420)75:0.00419069189523115296,(Neopentadactyla_mixta:0.04690099971360314757,(Afrocucumis_africana:0.01225639197020946154,(Pentacta_pygmaea:0.00141471381600263152,(Thyonella_gemmata:0.05318954809461780286,(Cucumaria_elongata:0.00574400134146666515,Aslia_lefevrei:0.00575793596407707560)63:0.00000034342042686553)63:0.00147789929996181100)90:0.00985268572250961802)80:0.00765456292762928172)100:0.03170236130411156761)59:0.01417864076949624554)100:0.15280654758799802617)100:0.11923047323037530565)77:0.02400556126408564736,((Echinocyamus_pusillus:0.00876665648482307346,Rumphia_orbicularis:0.00000034342042686553)82:0.00693128162059469290,((Conolampas_sigsbei:0.00180650137360109241,Echinolampas_crassa:0.00000034342042686553)79:0.00169790193056182522,(((Spatangus_raschi:0.00530731696893402011,(Arbacia_punctulata:0.00000034342042686553,Archaeopneustes_hystrix:0.00000034342042686553)56:0.00000034342042686553)58:0.00175743891681007583,((Centrostephanus_longispinus:0.01358329726894505485,((Calocidaris_micans:0.00169675149020563827,(Prionocidaris_bispinosa:0.00838108922662241310,Stereocidaris_excavatus:0.00000034342042686553)76:0.00165632185188169094)95:0.01385414523548770573,(Aspidodiadema_jacobi:0.00203390621929117792,Caenopedina_cubensis:0.00872382303150271397)89:0.00586145893564732953)12:0.00190319336845766614)13:0.00233212818267475221,(((Lytechinus_variegatus:0.00000034342042686553,Psammechinus_miliaris:0.00000034342042686553)94:0.00523889889789866219,(Anthocidaris_crassispina:0.00339360688365011529,((Echinoneus_cyclostomus:0.00903591590165846170,Pseudechinus_novaezealandiae:0.00509323256321740289)44:0.00171543631952102041,(Stomopneustes_variolaris:0.00508517208359263347,(((Amblypneustes_ovum:0.00000034342042686553,((Holopneustes_porosissimus:0.00535687539591609991,Amblypneustes_formosus:0.00614168869743119544)43:0.00491522346592427554,Microcyphus_annulatus:0.00203520451978830277)23:0.00457569647702835668)86:0.01222560060638431569,(Salmacis_belli:0.00000034342042686553,(Temnopleurus_alexandri:0.00336892292350891333,(Salmaciella_oligopora:0.00000034342042686553,(Mespilia_globulus:0.00524004717700385283,Temnotrema_sculptum:0.00690753058584984894)38:0.00163320319461274666)39:0.00171553751313089200)23:0.00167302757553132149)49:0.00507840572286291560)37:0.00517827383262967501,((Araeosoma_fenestratum:0.09075132068903518645,Coelopleurus_floridanus:0.02939167705828241162)42:0.00758591748567943609,(Genocidaris_maculata:0.00695190158193768719,Cyrtechinus_verruculatus:0.00163183011143014931)77:0.00676075063195129018)16:0.00188243879345530944)17:0.00000034342042686553)21:0.00371264673213432062)8:0.00000034342042686553)30:0.00229312033550014725)20:0.00000034342042686553,Plexechinus_planus:0.00687512693665975894)32:0.00193104677176953528)6:0.00000034342042686553)24:0.00168881219816416632,(Abatus_cavernosus:0.00530031263535223757,Paleopneustes_cristatus:0.00347503771222549673)37:0.00000034342042686553)30:0.00340412619276244353)18:0.00000034342042686553)99:0.04361077114457897336)37:0.01017027565868563153)100:0.04878086664295396696)12:0.00246766731317258617)8:0.00250099013946985431)2:0.00000034342042686553)22:0.00169322643759875014)65:0.00844305583467998277)29:0.00169921026620421106)27:0.00000034342042686553)78:0.01244073790741520233,Luidia_maculata:0.06545842823137507094);
