# Supplementary material for: Potential pitfalls of modelling ribosomal RNA data in phylogenetic tree reconstruction: Evidence from case studies in the Metazoa
Source: BMC Evol Biol. 2011 May 27;11:146. doi: 10.1186/1471-2148-11-146 (PMC3123606; doi:10.1186/1471-2148-11-146)
Supplement: Additional file 2 — Tree reconstruction results. All trees (Newick le format) provided by the DNA model setups the and mixed RNA/DNA model setups of all applied data sets. [file 1471-2148-11-146-S2.ZIP › Echinodermata/RAxML_bipartitions.Echinodermata_18S.144.RNAsalsa.cut.S7Eeva.tre]

(Echinolampas_crassa:0.00000031978077826349,((Echinocyamus_pusillus:0.01178724420845743762,Rumphia_orbicularis:0.00000031978077826349)80:0.00783250109643610949,((((Centrostephanus_longispinus:0.01527367025881957475,((((((Chiridota_rotifera:0.00683557902075618458,(Leptosynapta_clarkii:0.02924004813368491149,Labidoplax_digitata:0.00728956921992505915)50:0.00000031978077826349)100:0.14741416067716076044,(((Bohadschia_marmorata:0.00155682493771414380,Actinopyga_miliaris:0.00156309156584456994)100:0.01078036860479202746,Holothuria_edulis:0.01379455760833852261)100:0.02297018777962465258,(((Apostichopus_japonicus:0.01322468071391781630,Parastichopus_californicus:0.00026181433928764970)93:0.01684242774426132974,Pseudostichopus_villosus:0.01512290900900865355)80:0.00487093513825945582,(Neopentadactyla_mixta:0.05177478717445379436,(Afrocucumis_africana:0.01349188293686479426,(Pentacta_pygmaea:0.00156745899076082503,((Thyonella_gemmata:0.06040450089819976442,Aslia_lefevrei:0.00637180137934139409)8:0.00000031978077826349,Cucumaria_elongata:0.00635172477735339736)64:0.00163807172026052034)89:0.01096369639309808727)78:0.00880906018487146933)100:0.03793321294830431789)72:0.01608644357943921424)100:0.18295331533173558869)100:0.14114363751802114222,(((Thalia_democratica:0.11679876296798466506,Doliolum_nationalis:0.16329749601544335524)100:0.17224676271670555372,(Xenopus_laevis:0.02700524064237070851,((Homo_sapiens:0.04360472296432710282,Gallus_gallus:0.01737684779307517580)97:0.01240070840978048893,Anolis_carolinensis:0.00819507507994965585)100:0.03111299726206518887)100:0.18209567539818147242)99:0.07308064680050427309,Balanoglossus_carnosus:0.07644718751738374674)100:0.08195904584556841510)78:0.02926147107074360612,(((((Diplasterias_brucei:0.00000031978077826349,(Coscinasterias_acutispina:0.00000031978077826349,(Astrometis_sertulifera:0.00000031978077826349,(((Urasterias_lincki:0.00000031978077826349,((Orthasterias_koehleri:0.00718823844816183621,(Rathbunaster_californicus:0.01845200908702426118,(Aphelasterias_japonica:0.00000031978077826349,(Asterias_amurensis:0.02603451900719569445,Evasterias_troschelii:0.00000031978077826349)23:0.01472661067416187151)14:0.00000031978077826349)22:0.00210827272681601060)24:0.00206933695902138679,(((Pycnopodia_helianthoides:0.00000031978077826349,Stephanasterias_albula:0.00000031978077826349)33:0.00000031978077826349,(Leptasterias_polaris:0.00000031978077826349,Pisaster_giganteus:0.00457784851096839328)59:0.00227643611291917418)2:0.00000031978077826349,(Lethasterias_nanimensis:0.00000031978077826349,Stylasterias_forreri:0.00226571438326822038)12:0.00000031978077826349)23:0.00000031978077826349)38:0.00397625211960106559)14:0.00196094478667469723,(Coronaster_marchenus:0.00221604092993972403,Labidiaster_annulatus:0.00000031978077826349)19:0.00000031978077826349)4:0.00000031978077826349,(Marthasterias_glacialis:0.00661170559903614258,(Notasterias_pedicellaris:0.00000031978077826349,Psalidaster_mordax:0.00000031978077826349)66:0.00000031978077826349)41:0.00221568533983658054)5:0.00195654584852992565)29:0.00426066117610931962)47:0.00425594112889374817)95:0.01520511664826452829,(Allostichaster_sp.:0.00205972789050551516,(Stichaster_australis:0.00768659555133374955,(((Pteraster_tesselatus:0.01669939633007998595,Hymenaster_pellucidus:0.02251617066915500773)100:0.05443742638818486329,(Pedicellaster_magister:0.06092385193822948825,Tarsaster_alaskanus:0.03311303116356882625)61:0.01677325767885947880)45:0.00626529244780993280,(Mediaster_aequalis:0.02893373306175721707,Heliaster_helianthoides:0.00930106157799833952)47:0.01262379277906826996)16:0.00281577003338864557)6:0.00192948802669615617)11:0.00374192074166517386)5:0.00202592573399864662,(Myxoderma_platyacanthum:0.01024502689913972878,(Astropecten_polycanthus:0.00846506776449815201,(Brisingaster_robillardi:0.00193183990575185988,Odinella_nutrix:0.00647073252768048165)100:0.02062781642242965049)25:0.00194905177126488490)6:0.00000031978077826349)12:0.00197259998082221144,((((((Certonardoa_semiregularis:0.00000031978077826349,(Linckia_laevigata:0.00234033730031997554,Dermasterias_imbricata:0.00902968497471750772)64:0.00442106257230400444)7:0.00000031978077826349,Leiaster_leachi:0.00000031978077826349)18:0.00000031978077826349,((Henricia_ohshimai:0.00402625783164982289,Echinaster_sentus:0.00194141257231723635)94:0.01451540165528857236,(Archaster_typicus:0.00000031978077826349,Archaster_angulatus:0.00000031978077826349)95:0.00188068049540254128)31:0.00396580863709057336)11:0.00210823776344096821,((Macroptychaster_accrescens:0.01580887524343565012,(Acodontaster_conspicuus:0.00000031978077826349,Astrogonium_miliarus:0.00196623392128035231)5:0.00000031978077826349)0:0.00000031978077826349,(Asterodon_dilatatus:0.00000031978077826349,Eurygonius_hylacanthus:0.00000031978077826349)20:0.00000031978077826349)60:0.00197666513041361682)1:0.00000031978077826349,(Odontaster_validus:0.02263677435440895197,(((Perknaster_fuscus:0.03679259186105473395,((Asterina_batheri:0.01127386939080960056,Luidia_maculata:0.08401156037461784964)77:0.01788367415028265309,(Patiriella_regularis:0.00195384495276796450,Stegnaster_inflatus:0.00000031978077826349)35:0.00000031978077826349)22:0.00000031978077826349)33:0.00193489284238499218,(Crossaster_papposus:0.00000031978077826349,Solaster_stimpsonii:0.00589470996208083919)44:0.00000031978077826349)62:0.00954167693554604408,Acanthaster_planci:0.00189289963404505428)20:0.00190702776592250245)0:0.00000031978077826349)8:0.00271999313555704820,Pseudarchaster_parelli:0.04756535179338581415)8:0.00268105428570362004)100:0.05756224522277036959,((((Ophioplocus_japonicus:0.01767990375922807653,Ophionereis_reticulata:0.00000031978077826349)45:0.00000031978077826349,((Strongylocentrotus_purpuratus:0.00000031978077826349,Ophiopholis_aculeata:0.00000031978077826349)100:0.01592615348165405190,Ophiothrix_oerstedii:0.00767216029392869293)100:0.05779963614977748354)47:0.00168820984722314882,((((Schizostella_bifurcata:0.00512968572281406136,(Gorgonocephalus_eucnemis:0.02187556750147120338,Asteronyx_sp.:0.00137325143475463662)60:0.00509822564080533291)100:0.06770582228323671070,Ophiocoma_echinata:0.01817535597846348452)33:0.00385297905876117548,Ophiopsammus_maculata:0.00173100475701168355)5:0.00000031978077826349,(Ophiomyxa_flaccida:0.00000031978077826349,Ophioderma_cenereum:0.00000031978077826349)83:0.00174036622313209800)17:0.00185952165005999698)100:0.10508496826832038062,((Endoxocrinus_alternicirrus:0.00380069576449096509,Metacrinus_rotundus:0.00191961150337937605)55:0.00384199556302688636,(Caledonicrinus_vaubani:0.01122967593178988630,(Holopus_alidis:0.00756138850174388477,(Neogymnocrinus_richeri:0.01137644108656289156,(Bathycrinus_sp.:0.01759261421859050628,((Guillecrinus_neocaledonicus:0.01140220932976083318,(Antedon_serrata:0.02731786967534144406,(Promachocrinus_kerguelensis:0.00191689658047057131,(((Himerometra_magnipinna:0.00000031978077826349,Himerometra_robustipinna:0.00000031978077826349)83:0.00378461930664189365,(Liparometra_articulata:0.00000031978077826349,(Dorometra_aegyptica:0.00000031978077826349,Capillaster_multiradiatus:0.02732735200817616381)56:0.00195130301146268751)9:0.00000031978077826349)9:0.00000031978077826349,Colobometra_perspinosa:0.00190657579408345457)61:0.00394139996927451129)37:0.00000031978077826349)60:0.00383958211840877608)22:0.00115172307610795577,((Comanthina_schlegelii:0.00000031978077826349,(Comanthus_mirabilis:0.00000031978077826349,(Oxycomanthus_bennetti:0.00051827284827239228,Phanogenia_gracilis:0.00000031978077826349)11:0.00012682090015323364)9:0.00000031978077826349)22:0.00000031978077826349,Clarkcomanthus_littoralis:0.00000031978077826349)43:0.00124832942740641111)30:0.00067199552294240931)66:0.00563344284521059401)39:0.00186975696854125629)16:0.00000031978077826349)46:0.00205934869386135500)100:0.05639856616309744941)17:0.01179965578337514170)32:0.01343845541132998415)99:0.05178693386547040395,(Calocidaris_micans:0.00189699693508026557,(Stereocidaris_excavatus:0.00000031978077826349,Prionocidaris_bispinosa:0.00937851317934075730)75:0.00185899593902547782)96:0.01111239605812366395)40:0.00546429563773281977,(Caenopedina_cubensis:0.00993093825891066401,Aspidodiadema_jacobi:0.00245463500992262017)88:0.00570116828800071047)17:0.00293745890686918131)15:0.00238767901855454654,(Plexechinus_planus:0.00775513813278348729,(((Stomopneustes_variolaris:0.00570018070896312432,(((Araeosoma_fenestratum:0.10216143248582101877,Coelopleurus_floridanus:0.03404149887748682268)31:0.00877418195522510110,(Genocidaris_maculata:0.00785548010405022305,Cyrtechinus_verruculatus:0.00180087122594611935)76:0.00761586335129478108)9:0.00213261175617802771,((Salmacis_belli:0.00000031978077826349,((Salmaciella_oligopora:0.00000031978077826349,(Mespilia_globulus:0.00591877220604898613,Temnotrema_sculptum:0.00777880346512899515)37:0.00182293302489419055)37:0.00193134033427197352,Temnopleurus_alexandri:0.00378004658324373501)22:0.00187590141709203660)48:0.00570800529350587883,(Amblypneustes_ovum:0.00000031978077826349,((Amblypneustes_formosus:0.00684959747254114664,Holopneustes_porosissimus:0.00599066478327451874)44:0.00549875026855560240,Microcyphus_annulatus:0.00226807870317066815)24:0.00512973617992347388)83:0.01377244035896801194)33:0.00582855464356557985)12:0.00000031978077826349)14:0.00410815665559669408,((Echinoneus_cyclostomus:0.01010843639395373611,Pseudechinus_novaezealandiae:0.00571206344818533680)46:0.00193187014596939307,Anthocidaris_crassispina:0.00380719833959011550)16:0.00000031978077826349)21:0.00258014192895786396,(Lytechinus_variegatus:0.00000031978077826349,Psammechinus_miliaris:0.00000031978077826349)94:0.00591403388268346188)12:0.00000031978077826349)24:0.00215743935182553716)7:0.00000031978077826349,((Archaeopneustes_hystrix:0.00000031978077826349,Arbacia_punctulata:0.00000031978077826349)52:0.00000031978077826349,Spatangus_raschi:0.00599271812421820448)56:0.00198844242301729522)20:0.00188808281115066760,(Abatus_cavernosus:0.00599778326997541574,Paleopneustes_cristatus:0.00391915163217688642)36:0.00000031978077826349)38:0.00382634183577984510)80:0.00192746374758344494,Conolampas_sigsbei:0.00202969412094867368);
