# Supplementary material for: Potential pitfalls of modelling ribosomal RNA data in phylogenetic tree reconstruction: Evidence from case studies in the Metazoa
Source: BMC Evol Biol. 2011 May 27;11:146. doi: 10.1186/1471-2148-11-146 (PMC3123606; doi:10.1186/1471-2148-11-146)
Supplement: Additional file 2 — Tree reconstruction results. All trees (Newick le format) provided by the DNA model setups the and mixed RNA/DNA model setups of all applied data sets. [file 1471-2148-11-146-S2.ZIP › Echinodermata/RAxML_bipartitions.Echinodermata_18S.144.RNAsalsa.cut.S7Feva.tre]

(((Doliolum_nationalis:0.13272830790343104201,Thalia_dem:0.10373141907470262435)100:0.14198457986285906163,((Anolis_carolinensis:0.00759103844395487507,(Homo_sapiens:0.03938597635932507279,Gallus_gallus:0.01575327041343159082)96:0.01113354951727453523)100:0.02520883887891947270,Xenopus_laevis:0.02491501199157429569)100:0.15375829291544607091)99:0.06223817959846908443,(((((Actinopyga_miliaris:0.00141202816789562651,Bohadschia_marmorata:0.00140663634634088756)100:0.00982457694627417860,Holothuria_edulis:0.01224914624911817469)100:0.01965454525549831244,((Neopentadactyla_mixta:0.04656875013784429057,(Afrocucumis_africana:0.01214084805960361294,(Pentacta_pygmaea:0.00140442352469639584,(Thyonella_gemmata:0.05280646120358446077,(Cucumaria_elongataThalia_democratica:0.00570185511384562957,Aslia_lefevrei:0.00571607764847237559)63:0.00000034289548443857)65:0.00146694531601851701)91:0.00981708724507097084)79:0.00757475189004058053)100:0.03144814138182536883,((Parastichopus_californicus:0.00024368114975402433,Apostichopus_japonicus:0.01187458006283003027)94:0.01510343201929908140,Pseudostichopus_villosus:0.01361326287074611507)83:0.00413891605584095889)60:0.01403139585516398509)100:0.15168717288376307173,(Labidoplax_digitata:0.00648172126081054695,(Chiridota_rotifera:0.00609464736177560851,Leptosynapta_clarkii:0.02600236289728026853)8:0.00000034289548443857)100:0.11854800868763760990)100:0.11807181359578751423,(((((((Odontaster:0.01993670235878053018,(((((Luidia_maculata:0.06486282583275838898,Asterina_batheri:0.00993315670564242845)80:0.01232700009738013115,(Stegnaster_inflatus:0.00000034289548443857,Patiriella_regularis:0.00170890686354032697)46:0.00000034289548443857)28:0.00000034289548443857,Perknaster_fuscus:0.03207687485486271362)29:0.00168549442502138424,(Solaster_stimpsonii:0.00515644600333227919,Crossaster_papposus:0.00000034289548443857)44:0.00000034289548443857)64:0.00837847841806882952,Acanthaster_planci:0.00166289188941144391)22:0.00168085750713870257)1:0.00000034289548443857,(((Asterodon_dilatatus:0.00000034289548443857,(Astrogonium_miliarus:0.00172222323214471788,Macroptychaster_accrescens:0.01388815484068732509)16:0.00000034289548443857)0:0.00000034289548443857,Eurygonius_hylacanthus:0.00000034289548443857)0:0.00000034289548443857,AcOdontaster_validus_conspicuus:0.00000034289548443857)59:0.00172953228998370457)2:0.00000034289548443857,(((Leiaster_leachi:0.00000034289548443857,(Linckia_laevigata:0.00206228042398010286,Dermasterias_imbricata:0.00792344337154345969)63:0.00385783752970254206)7:0.00000034289548443857,Certonardoa_semiregularis:0.00000034289548443857)17:0.00000034289548443857,((Echinaster_sentus:0.00170093888826517380,Henricia_ohshimai:0.00350969937757283131)95:0.01258906818324117757,(Archaster_typicus:0.00000034289548443857,Archaster_angulatus:0.00000034289548443857)96:0.00165028416694463055)31:0.00347025018968050549)10:0.00184779332310433639)11:0.00248714615103663326,Pseudarchaster_parelli:0.04065389971730018481)11:0.00245252123751415162,(((((CoscinAsterias_amurensiscutispina:0.00000034289548443857,(Astrometis_sertulifera:0.00000034289548443857,((((Marthasterias_glacialis:0.00580523391431205134,(Notasterias_pedicellaris:0.00000034289548443857,Psalidaster_mordax:0.00000034289548443857)66:0.00000034289548443857)43:0.00194275581108546529,Coronaster_marchenus:0.00194274556483520666)4:0.00000034289548443857,Labidiaster_annulatus:0.00000034289548443857)3:0.00000034289548443857,(Urasterias_lincki:0.00000034289548443857,((Orthasterias_koehleri:0.00629604481773972380,(Rathbunaster_californicus:0.01610649537602762416,((Asterias_a:0.02281947952755719947,Evasterias_troschelii:0.00000034289548443857)26:0.01285282188268952602,Aphelasterias_japonica:0.00000034289548443857)15:0.00000034289548443857)23:0.00183697686136972743)24:0.00179729798829822841,((((Pisaster_giganteus:0.00398384668293272695,Leptasterias_polaris:0.00000034289548443857)59:0.00198352724889072586,Stylasterias_forreri:0.00197609723603492902)3:0.00000034289548443857,Lethasterias_nanimensis:0.00000034289548443857)0:0.00000034289548443857,(Pycnopodia_helianthoides:0.00000034289548443857,Stephanasterias_albula:0.00000034289548443857)29:0.00000034289548443857)23:0.00000034289548443857)36:0.00347479514009312908)14:0.00171849001243424898)4:0.00171532261992477517)28:0.00373679487277181867)46:0.00373273173673757544,Diplasterias_brucei:0.00000034289548443857)95:0.01330210848612448961,(Allostichaster_sp.:0.00180595756836862296,(((Heliaster_helianthoides:0.00818508345998003421,Mediaster_aequalis:0.02530796641047924553)46:0.00912260747702875290,((Hymenaster_pellucidus:0.02006182694308658587,Pteraster_tesselatus:0.01483015521043226301)100:0.04671720594686865763,(Pedicellaster_magister:0.05388018502217457179,Tarsaster_alaskanus:0.02741578517657313266)56:0.01447547609375877606)42:0.00578867757066919234)14:0.00268610301650624040,Stichaster_australis:0.00675084982597748233)5:0.00170572010731578970)9:0.00330764025634017883)4:0.00175306435416641552,Myxoderma_platyacanthum:0.00896297861684150834)1:0.00000034289548443857,((Odinella_nutrix:0.00565965030127617372,Brisingaster_robillardi:0.00168799525728542481)100:0.01804147891511059115,Astropecten_polycanthus:0.00746129777515062292)25:0.00168515697890012474)10:0.00172241112730484166)100:0.04852430177866236954,(((((Ophiocoma_echinata:0.01617947443811038055,(Schizostella_bifurcata:0.00455461677027109955,(Gorgonocephalus_eucnemis:0.01980787572871122934,Asteronyx_sp.:0.00127620655576696587)59:0.00465240754421733255)100:0.05704002901905700501)30:0.00341379709169943027,(Ophioderma_cenereum:0.00000034289548443857,Ophiomyxa_flaccida:0.00000034289548443857)83:0.00155386960622979102)7:0.00000034289548443857,Ophiopsammus_maculata:0.00154748087349391127)17:0.00166554430840445164,((Ophionereis_reticulata:0.00000034289548443857,Ophioplocus_japonicus:0.01431179996936710400)51:0.00000034289548443857,((Ophiopholis_aculeata:0.00000034289548443857,Strongylocentrotus_purpuratus:0.00000034289548443857)100:0.01431845193028798667,Ophiothrix_oerstedii:0.00678948841031320246)100:0.04553929524604512225)42:0.00150885125628946238)100:0.08726973465688914189,((Holopus_alidis:0.00671974580671825649,Neogymnocrinus_richeri:0.01175489334789652472)31:0.00000034289548443857,(((((Bathycrinus_sp.:0.01733613766849174953,(Promachocrinus_kerguelensis:0.00169564898266358344,(((((Capillaster_multiradiatus:0.02476882672289550461,Dorometra_aegyptica:0.00000034289548443857)59:0.00175562203790512465,Colobometra_perspinosa:0.00169979943857626807)10:0.00000034289548443857,Liparometra_articulata:0.00000034289548443857)13:0.00000034289548443857,(Himerometra_robustipinna:0.00000034289548443857,Himerometra_magnipinna:0.00000034289548443857)82:0.00337926836563833249)62:0.00177746113182428471,Antedon_serrata:0.02443071860870005274)8:0.00000034289548443857)61:0.00178297224128925146)5:0.00000034289548443857,(((Comanthina_schlegelii:0.00000034289548443857,(Comanthus_mirabilis:0.00000034289548443857,Oxycomanthus_bennetti:0.00056064969553045287)13:0.00021267416085641382)9:0.00000034289548443857,Phanogenia_gracilis:0.00000034289548443857)23:0.00000428114419799005,Clarkcomanthus_littoralis:0.00000034289548443857)42:0.00091226147514423856)25:0.00158639939970484241,Guillecrinus_neocaledonicus:0.00853296898013906208)68:0.00345256664227151745,(Metacrinus_rotundus:0.00169392010180164244,Endoxocrinus_alternicirrus:0.00340074408650994052)49:0.00346174950168959706)16:0.00170301808026426804,Caledonicrinus_vaubani:0.00838828499758913909)11:0.00164430172707149234)100:0.04721971338828306886)14:0.00949580246507087007)34:0.01011740207097623634,(((Rumphia_orbicularis:0.00000034289548443857,Echinocyamus_pusillus:0.00868613067427310634)83:0.00686833415389466028,(Conolampas_sigsbei:0.00179044157445378059,Echinolampas_crassa:0.00000034289548443857)80:0.00168287877558708247)37:0.00000034289548443857,(((Spatangus_raschi:0.00526011373008452698,(Archaeopneustes_hystrix:0.00000034289548443857,Arbacia_punctulata:0.00000034289548443857)53:0.00000034289548443857)57:0.00174134597034140796,((Plexechinus_planus:0.00681460136132300796,((Lytechinus_variegatus:0.00000034289548443857,Psammechinus_miliaris:0.00000034289548443857)94:0.00519034517933093971,(((((Cyrtechinus_verruculatus:0.00162309086727388465,Genocidaris_maculata:0.00688259904534197203)80:0.00669344901660078994,(Araeosoma_fenestratum:0.09001984888716615951,Coelopleurus_floridanus:0.02915612249972433442)42:0.00747857314831503785)14:0.00186555707304575640,((Amblypneustes_ovum:0.00000034289548443857,((Holopneustes_porosissimus:0.00531169631825969494,Amblypneustes_formosus:0.00608356465576503479)44:0.00487166426077118540,Microcyphus_annulatus:0.00201948970921058974)24:0.00453251887578291941)86:0.01211274400536239970,(Salmacis_belli:0.00000034289548443857,(Temnopleurus_alexandri:0.00333814003627183088,((Temnotrema_sculptum:0.00684226713702744318,Mespilia_globulus:0.00519017433789737206)37:0.00161958735790409202,Salmaciella_oligopora:0.00000034289548443857)38:0.00169955026165902081)23:0.00165764756193307054)45:0.00503028773473597566)35:0.00513151383579681878)18:0.00000034289548443857,Stomopneustes_variolaris:0.00504003543049949109)19:0.00368177240827216980,(Anthocidaris_crassispina:0.00336339063932106653,(Echinoneus_cyclostomus:0.00895649274578605437,Pseudechinus_novaezealandiae:0.00504579423035743987)44:0.00170041029747183803)14:0.00000034289548443857)27:0.00227281126301320021)17:0.00000034289548443857)30:0.00191252878804988743,(Centrostephanus_longispinus:0.01346098723126784406,((Calocidaris_micans:0.00168378798503238548,(Stereocidaris_excavatus:0.00000034289548443857,Prionocidaris_bispinosa:0.00830967939974886459)74:0.00164091728712651005)95:0.01372783930132065455,(Caenopedina_cubensis:0.00864361186017545934,Aspidodiadema_jacobi:0.00202088395851185605)89:0.00580615256303147840)11:0.00188463254040496168)10:0.00231130454481427196)4:0.00000034289548443857)21:0.00167392313432675036,(Abatus_cavernosus:0.00525234871012947215,Paleopneustes_cristatus:0.00344348336297142180)35:0.00000034289548443857)29:0.00337357292340961833)98:0.04318701486671387008)76:0.02352213639552352617)100:0.06907820901925949830,Balanoglossus_carnosus:0.06548069925713367878);
