# Supplementary material for: Potential pitfalls of modelling ribosomal RNA data in phylogenetic tree reconstruction: Evidence from case studies in the Metazoa
Source: BMC Evol Biol. 2011 May 27;11:146. doi: 10.1186/1471-2148-11-146 (PMC3123606; doi:10.1186/1471-2148-11-146)
Supplement: Additional file 2 — Tree reconstruction results. All trees (Newick le format) provided by the DNA model setups the and mixed RNA/DNA model setups of all applied data sets. [file 1471-2148-11-146-S2.ZIP › Heterobranchia/RAxML_bipartitions.Heterobranchia_28S.50.GTReva.tre]

((((Graphis_sp.:0.07768456732117130781,Cima_sp.:0.02573744590167242885)100:0.03282684087701168846,((Cornirostra_pellucida:0.07731216596227351301,Valvata_piscinalis:0.03655607618474342874)100:0.06716583000562967309,((Rissoella_elongatospira:0.05429897923862515852,Rictaxis_punctocaelatus:0.01463007600718104623)75:0.00901550199303560382,((((Striadorbis_spiralis:0.00116280999050799344,Glacidorbis_rusticus:0.00113554674052861941)100:0.01162250621892891092,(Boonea_seminuda:0.01280951042244567878,((Salinator_solida:0.00000155077173053933,(Phallomedusa_solida_#1:0.00080098978936674005,Salinator_tecta_#2:0.00000155077173053933)14:0.00052737679089811965)32:0.00399216597898772486,(Salinator_tecta_#1:0.00115007583929451667,Phallomedusa_solida_#2:0.00183476349473922669)1:0.00000155077173053933)100:0.01428962803087624120)27:0.00173575353953686899)13:0.00123000598629676404,((Latia_neritoides:0.00741489680519981376,((Fossaria_obrussa:0.00313631695550979639,Austropeplea_tomentosa:0.00336274468606940742)95:0.00575172793249504547,(Physa_acuta:0.01993300933809599024,((Micromenetus_dilatatu:0.00541966741160311745,Laevapex_fuscus:0.01835974786776954984)70:0.00521887095884154047,Glyptophysa_gibbosa:0.00416278022848841182)100:0.01337475121541038120)38:0.00114215278644829929)97:0.00393313253346381630)74:0.00522402896491989000,((Siphonaria_funiculata:0.00170417946679788626,Siphonaria_pectinata:0.00289705081502756234)96:0.00411357190959088428,((((Helicodiscus_parallel:0.00333696158759425087,Lamellaxis_gracilis:0.00603371929586074551)41:0.00218427546636037508,((Prietocella_barbarae:0.00360807567956069686,Praticolella_martensi:0.00186628334715581911)99:0.00507647084890712301,((Deroceras_reticulatum:0.00291167070439455125,Mesomphix_globosus:0.00464401862582633756)37:0.00104365967279457543,Arion_silvaticus:0.00704029070929876669)60:0.00187734814232469981)28:0.00061825184589236798)99:0.00643732665111300915,((Onchidella_patelloides:0.02152153382207678059,(Onchidium_damelii:0.00183249192833520461,Onchidium_verruculatum:0.00000155077173053933)95:0.00173678545893579390)86:0.00218282309694758014,Vaginulus_plebeius:0.01557037104747145337)97:0.00529870520765902443)18:0.00040897610835088010,((Ophicardelus_ornatus_#1:0.00293909361540536929,(Ophicardelus_quoyi:0.00000155077173053933,Ophicardelus_ornatus_#2:0.00000155077173053933)100:0.00229450131978695300)89:0.00189339942676565302,Smeagol_phillipensis:0.00213270836684237904)23:0.00163773793346539093)86:0.00408873696626803774)41:0.00119368670418972238)1:0.00079848066825625877)9:0.00213024579480797357,((Haminoea_solitaria:0.01867916746077155285,Philine_aperta:0.01754814717617791606)87:0.00862230889093080523,(Aplysia_californica:0.00940721980220004562,Umbraculum_umbraculum:0.01828422018593706122)5:0.00428077329845762827)10:0.00177496664078706404)35:0.00587532724783152403)99:0.01039834381179069629)56:0.00720866216207453978)89:0.01316755343962865664,(Nerita_funiculata:0.04869806499321672338,Lepetodrilus_elevatus:0.11567858900056246507)92:0.02182228325563014340)99:0.01498744313187477806,(Aperostoma_palmeri:0.03427757044740761122,((Pleurocera_canalicula:0.00402455933803541437,Juga_acutifilosa:0.00164936859193805544)98:0.00658343948468288667,(Ilyanassa_obsoleta:0.00483821248321622457,Bolinus_brandaris:0.01016406665852311389)99:0.00790406746254344698)39:0.00698547416511017399)94:0.00740477781296734663,Marstonia_arga:0.06393913171605151990);
