# Supplementary material for: Potential pitfalls of modelling ribosomal RNA data in phylogenetic tree reconstruction: Evidence from case studies in the Metazoa
Source: BMC Evol Biol. 2011 May 27;11:146. doi: 10.1186/1471-2148-11-146 (PMC3123606; doi:10.1186/1471-2148-11-146)
Supplement: Additional file 2 — Tree reconstruction results. All trees (Newick le format) provided by the DNA model setups the and mixed RNA/DNA model setups of all applied data sets. [file 1471-2148-11-146-S2.ZIP › Heterobranchia/RAxML_bipartitions.Heterobranchia_28S.50.S16Aeva.tre]

(Rissoella_elongatospira:0.10361305220676998717,(((((Latia_neritoides:0.01687809153532722831,((Austropeplea_tomentosa:0.00514257181102259660,Fossaria_obrussa:0.00772516923395213592)95:0.01104142450849882225,((Glyptophysa_gibbosa:0.00943190789843856639,(Laevapex_fuscus:0.03695437646774438895,Micromenetus_dilatatu:0.01117151433305123460)72:0.00948025612571034432)100:0.02692597912521006026,Physa_acuta:0.03037661361448201758)74:0.00424519345738561069)96:0.00936015729725544858)69:0.00602515304236257362,((Phallomedusa_solida_#2:0.00343178410745719614,Salinator_tecta_#1:0.00209502720431613450)3:0.00000028039455666372,((Phallomedusa_solida_#1:0.00248850631942576072,Salinator_solida:0.00000028039455666372)36:0.00000028039455666372,Salinator_tecta_#2:0.00000028039455666372)35:0.00753912945543561228)100:0.03055450949900555963)11:0.00117320247576193954,((((((Prietocella_barbarae:0.00748857438810808778,Praticolella_martensi:0.00390885753829459982)99:0.01268166799099320480,(Helicodiscus_parallel:0.00991755939349634429,(Arion_silvaticus:0.01658155658118181525,(Deroceras_reticulatum:0.00674017690200882490,Mesomphix_globosus:0.00451577653932895302)40:0.00113236406181382865)59:0.00130539238442414535)39:0.00218571282519903869)48:0.00191301345026243658,Lamellaxis_gracilis:0.00979128395756828120)98:0.01436414978360076727,((Ophicardelus_ornatus_#1:0.00575920312218606515,(Ophicardelus_ornatus_#2:0.00000028039455666372,Ophicardelus_quoyi:0.00000028039455666372)100:0.00469745074903415213)88:0.00360947120600713057,(((Onchidella_patelloides:0.03737893327312578201,(Onchidium_damelii:0.00361624299229274969,Onchidium_verruculatum:0.00000028039455666372)95:0.00356946945451063488)83:0.00457016673007792657,Vaginulus_plebeius:0.02778901915650890120)97:0.00895263951015846070,Smeagol_phillipensis:0.00213709266711162218)44:0.00244483778014830582)27:0.00000028039455666372)82:0.01016529037640579586,((Siphonaria_funiculata:0.00458876947830235034,Siphonaria_pectinata:0.00354770890602867711)95:0.00707531292874133931,(Aplysia_californica:0.02733080418985348384,Boonea_seminuda:0.02581105213145300920)40:0.00512731706309827850)20:0.00248179645064826142)22:0.00131834653600481234,(Striadorbis_spiralis:0.00235021829125305146,Glacidorbis_rusticus:0.00234203363691980627)100:0.01823171766587487058)7:0.00295697463813772519)44:0.00812173886895762275,(Umbraculum_umbraculum:0.03545138555033090083,(Haminoea_solitaria:0.03531192427671182854,Philine_aperta:0.03210880327058689143)89:0.01222514376183069136)34:0.00875167452796874433)25:0.00945706614482671667,(((Valvata_piscinalis:0.06536179675507343412,Cornirostra_pellucida:0.12855515824098545652)100:0.10008869618419008463,(Cima_sp.:0.04908770364781572110,Graphis_sp.:0.13841264090748939264)100:0.05605977960732424353)33:0.00751268589417655470,((Nerita_funiculata:0.08946437139468828292,Lepetodrilus_elevatus:0.21085397529889490786)83:0.04777601895989828928,(Marstonia_arga:0.10653701997169862103,(Aperostoma_palmeri:0.06079189832512744973,((Pleurocera_canalicula:0.00552149914801979436,Juga_acutifilosa:0.00377920722975562959)94:0.01235573034334242447,(Ilyanassa_obsoleta:0.00822275293852879965,Bolinus_brandaris:0.01578405586856048912)99:0.01276122286221716487)47:0.00717439185259841593)89:0.01849498718396950722)98:0.02977571271066008912)75:0.01810005728220725335)95:0.03837189367794299061)72:0.02465421488819088611,Rictaxis_punctocaelatus:0.02037789304816685354);
