# Supplementary material for: Potential pitfalls of modelling ribosomal RNA data in phylogenetic tree reconstruction: Evidence from case studies in the Metazoa
Source: BMC Evol Biol. 2011 May 27;11:146. doi: 10.1186/1471-2148-11-146 (PMC3123606; doi:10.1186/1471-2148-11-146)
Supplement: Additional file 2 — Tree reconstruction results. All trees (Newick le format) provided by the DNA model setups the and mixed RNA/DNA model setups of all applied data sets. [file 1471-2148-11-146-S2.ZIP › Heterobranchia/RAxML_bipartitions.Heterobranchia_28S.50.S16Beva.tre]

(((Lepetodrilus_elevatus:0.14550202334949224880,Nerita_funiculata:0.06975738425295907597)82:0.03442874477896674251,((((Rissoella_elongatospira:0.07477045412899813170,Rictaxis_punctocaelatus:0.01542924322846964992)52:0.01514587499036917917,(Aplysia_californica:0.01792712315538749768,(((((Siphonaria_pectinata:0.00313560594343722772,Siphonaria_funiculata:0.00284552073116891560)93:0.00524023745274388320,((((Vaginulus_plebeius:0.02014885277415554704,(Onchidella_patelloides:0.02704031254755501559,(Onchidium_damelii:0.00266186112574425763,Onchidium_verruculatum:0.00000083611010657822)95:0.00284570561658902335)89:0.00336064677347295161)95:0.00563168561647844033,Smeagol_phillipensis:0.00205658982549764870)40:0.00172595041914353538,(Ophicardelus_ornatus_#1:0.00432972815350325408,(Ophicardelus_ornatus_#2:0.00000083611010657822,Ophicardelus_quoyi:0.00000083611010657822)100:0.00343168784178082180)92:0.00320454499574533052)26:0.00000083611010657822,(((Helicodiscus_parallel:0.00694479128793412323,(Arion_silvaticus:0.01198411535807695355,(Deroceras_reticulatum:0.00498516987914426196,Mesomphix_globosus:0.00531963077852361764)46:0.00083273708106381284)58:0.00099929086658318619)45:0.00172657740180743148,(Prietocella_barbarae:0.00534911298108159319,Praticolella_martensi:0.00291982465204411500)99:0.00909828447724494831)48:0.00149599403897444764,Lamellaxis_gracilis:0.00721158422919735906)97:0.00993225340669589424)85:0.00596928931132550706)46:0.00177754450281922619,(Latia_neritoides:0.00952888543652892495,((Austropeplea_tomentosa:0.00444205060720146306,Fossaria_obrussa:0.00523461227114016114)96:0.00703721981430557343,(Physa_acuta:0.02374752029541231726,((Micromenetus_dilatatu:0.00812619070857000317,Laevapex_fuscus:0.02733509481020481718)82:0.00726128968852752729,Glyptophysa_gibbosa:0.00695146434117608920)100:0.01776434420822173982)83:0.00358882163554740969)98:0.00679534932661539099)73:0.00582967982933580136)9:0.00000083611010657822,((Striadorbis_spiralis:0.00175486775435730190,Glacidorbis_rusticus:0.00171065374115978840)100:0.01292408919110996264,(Boonea_seminuda:0.01835582358421227606,((((Phallomedusa_solida_#1:0.00194339555104745387,Salinator_solida:0.00000083611010657822)35:0.00000083611010657822,Salinator_tecta_#2:0.00000083611010657822)37:0.00583675547212758258,Salinator_tecta_#1:0.00152727069483422537)12:0.00000083611010657822,Phallomedusa_solida_#2:0.00264321856529528771)100:0.01653245730724938259)49:0.00394223478359948757)38:0.00197768370738695635)17:0.00385810015371108135,(Philine_aperta:0.02439939124564550685,Haminoea_solitaria:0.02442300588929678315)81:0.01239577020575543566)3:0.00428742239302633971)28:0.00767356699524353921)39:0.00633621110163128543,Umbraculum_umbraculum:0.02188369408010962941)77:0.02110067789216976339,((Graphis_sp.:0.09733225391166924756,Cima_sp.:0.03759814157849535737)100:0.04016211540758041210,(Cornirostra_pellucida:0.09779241390356151198,Valvata_piscinalis:0.04941439854853354324)100:0.07950114601827082406)31:0.00833155701855350060)69:0.01277242331621046209)98:0.02435328840726752597,(Aperostoma_palmeri:0.04705392819125129439,((Bolinus_brandaris:0.01285421159101516990,Ilyanassa_obsoleta:0.00639171995073983638)99:0.01031200098873163301,(Juga_acutifilosa:0.00292713740843666970,Pleurocera_canalicula:0.00461338135662674349)93:0.00941484391416881096)23:0.00575336257066640881)88:0.01021662343922463342,Marstonia_arga:0.07898250819562742386);
