# Supplementary material for: Potential pitfalls of modelling ribosomal RNA data in phylogenetic tree reconstruction: Evidence from case studies in the Metazoa
Source: BMC Evol Biol. 2011 May 27;11:146. doi: 10.1186/1471-2148-11-146 (PMC3123606; doi:10.1186/1471-2148-11-146)
Supplement: Additional file 2 — Tree reconstruction results. All trees (Newick le format) provided by the DNA model setups the and mixed RNA/DNA model setups of all applied data sets. [file 1471-2148-11-146-S2.ZIP › Heterobranchia/RAxML_bipartitions.Heterobranchia_28S.50.S16eva.tre]

(Ilyanassa_obsoleta:0.00576071175675155200,((Pleurocera_canalicula:0.00477398475850589286,Juga_acutifilosa:0.00259628376368367013)98:0.01009935194163195070,(Aperostoma_palmeri:0.04323168199722914745,(Marstonia_arga:0.08129971125984510050,((Nerita_funiculata:0.07212981843644035440,Lepetodrilus_elevatus:0.14824613215708745684)92:0.03022159120766223714,((Cima_sp.:0.04166691865922128590,Graphis_sp.:0.09426076211320660869)100:0.04416287614527792532,((Valvata_piscinalis:0.04433390430842617386,Cornirostra_pellucida:0.08766272608051906001)100:0.06954661038339349233,((((((((Physa_acuta:0.02120223821619223251,(Glyptophysa_gibbosa:0.00661266444234554548,(Micromenetus_dilatatu:0.00926545267261825317,Laevapex_fuscus:0.02735207590797598953)70:0.00795636682699420519)100:0.02148368478255859026)38:0.00405514066282444512,(Fossaria_obrussa:0.00671915392648684065,Austropeplea_tomentosa:0.00361970129980247616)95:0.00836922414897363527)97:0.00709009317417455369,Latia_neritoides:0.01272866727663372020)74:0.00450320652434071066,(Glacidorbis_rusticus:0.00159399771379571133,Striadorbis_spiralis:0.00245304715275950066)100:0.01411351788639186172)32:0.00131383588307907510,(((Siphonaria_pectinata:0.00363292259552074276,Siphonaria_funiculata:0.00355641927526046146)96:0.00493810032122062384,(Aplysia_californica:0.02218393881390218550,Boonea_seminuda:0.01954562414336816906)61:0.00391593639496423760)32:0.00217802292181526773,(((Ophicardelus_ornatus_#1:0.00473312963811612416,(Ophicardelus_ornatus_#2:0.00000092224987756297,Ophicardelus_quoyi:0.00000092224987756297)100:0.00411364327816471278)89:0.00432880604145734985,((Vaginulus_plebeius:0.02280533981035295921,(Onchidella_patelloides:0.03208413983647207673,(Onchidium_verruculatum:0.00000092224987756297,Onchidium_damelii:0.00311522962095562130)95:0.00319409318259225583)86:0.00409553375622954963)97:0.00660528391601111504,Smeagol_phillipensis:0.00284315986023471684)40:0.00166868636509231137)31:0.00000092224987756297,(Lamellaxis_gracilis:0.00806313298040790306,((Praticolella_martensi:0.00356433157017641564,Prietocella_barbarae:0.00597901390272792370)99:0.01033232264239834081,(Helicodiscus_parallel:0.00769155846292366493,((Arion_silvaticus:0.01284499711595281021,Deroceras_reticulatum:0.00507656810590337033)37:0.00082619493960320019,Mesomphix_globosus:0.00605045199281442278)60:0.00117635574847894768)39:0.00143983245679282215)51:0.00159204344916253401)99:0.00976569432025681770)86:0.00667254675838296115)31:0.00086600609129406964)8:0.00033957486961812001,(Salinator_tecta_#1:0.00000092224987756297,(((Phallomedusa_solida_#2:0.00199870050682242209,Salinator_solida:0.00000092224987756297)36:0.00000092224987756297,Salinator_tecta_#2:0.00000092224987756297)32:0.00434478529623619908,Phallomedusa_solida_#1:0.00304829725612473530)74:0.00357705650650580638)100:0.02525944350545248490)59:0.00900373390125879490,(Umbraculum_umbraculum:0.02890658660530842639,(Philine_aperta:0.02567870157119804195,Haminoea_solitaria:0.02813643759114087609)87:0.01231070304781794328)37:0.00408215386234807038)35:0.00758651635979460098,(Rissoella_elongatospira:0.07545159382925369085,Rictaxis_punctocaelatus:0.01666576630048853883)75:0.01690959236399745477)99:0.02527564819668358734)56:0.00717227770176448714)89:0.01105663085638265188)99:0.02099383017944742719)94:0.01375391574408029241)39:0.00458912520057800592)99:0.00898825589837077936,Bolinus_brandaris:0.01158238653942196029);
