# Supplementary material for: Potential pitfalls of modelling ribosomal RNA data in phylogenetic tree reconstruction: Evidence from case studies in the Metazoa
Source: BMC Evol Biol. 2011 May 27;11:146. doi: 10.1186/1471-2148-11-146 (PMC3123606; doi:10.1186/1471-2148-11-146)
Supplement: Additional file 2 — Tree reconstruction results. All trees (Newick le format) provided by the DNA model setups the and mixed RNA/DNA model setups of all applied data sets. [file 1471-2148-11-146-S2.ZIP › Heterobranchia/RAxML_bipartitions.Heterobranchia_28S.50.S6Aeva.tre]

(Pleurocera_canalicula:0.00445707783484847186,((Bolinus_brandaris:0.01162173150524122879,Ilyanassa_obsoleta:0.00520549430434399333)96:0.00771528076913927715,(Aperostoma_palmeri:0.03686005635421015642,(Marstonia_arga:0.07809069917436907426,(((Graphis_sp.:0.09544443936490490388,Cima_sp.:0.03094497604090515330)100:0.04790216939875857616,((Valvata_piscinalis:0.04074081430504707807,Cornirostra_pellucida:0.10669175215810625112)100:0.08226153475903495715,(((Umbraculum_umbraculum:0.02597711867008303116,(Philine_aperta:0.02108495475499767152,Haminoea_solitaria:0.02628593896875223990)73:0.00876540224959063488)54:0.00631514146776717897,(((((Austropeplea_tomentosa:0.00459329275545882106,Fossaria_obrussa:0.00502527545133815701)95:0.00715782062000937767,(Physa_acuta:0.02047324246334623205,(Glyptophysa_gibbosa:0.00348660681077861065,(Laevapex_fuscus:0.02524001061644734825,Micromenetus_dilatatu:0.00972889017555260416)65:0.00697303001101131845)100:0.02074192186146325140)58:0.00143135617954746300)97:0.00714870072931859338,Latia_neritoides:0.00844234761601375325)83:0.00557559037148020256,((((Phallomedusa_solida_#1:0.00213336646983119374,Salinator_solida:0.00000059332782847860)35:0.00000059332782847860,Salinator_tecta_#1:0.00000059332782847860)35:0.00641603652476518006,Salinator_tecta_#2:0.00000059332782847860)17:0.00000059332782847860,Phallomedusa_solida_#2:0.00299743520280686257)100:0.02438484191394343567)22:0.00114961744782559792,((Striadorbis_spiralis:0.00098060701836784705,Glacidorbis_rusticus:0.00187790324074931176)100:0.01467012849448625679,(((Boonea_seminuda:0.01821630819467680296,Aplysia_californica:0.01715064670954068518)51:0.00501382342098341885,(Siphonaria_funiculata:0.00373192794176620789,Siphonaria_pectinata:0.00191408137530787157)94:0.00474312644721507082)23:0.00194936262848438265,(((Lamellaxis_gracilis:0.00842910396401165725,((Praticolella_martensi:0.00344894151523198519,Prietocella_barbarae:0.00492269720203167369)99:0.00894673306615232505,(Helicodiscus_parallel:0.00803835922066109890,(Arion_silvaticus:0.01128336436238479464,(Mesomphix_globosus:0.00441089918492308837,Deroceras_reticulatum:0.00511393916974342815)42:0.00091119979637099911)60:0.00104720457756623175)41:0.00148808018151433473)49:0.00100199773408880897)99:0.01037627806352378959,(((Onchidella_patelloides:0.02764941087462661692,(Onchidium_damelii:0.00306366592530481294,Onchidium_verruculatum:0.00000059332782847860)96:0.00316987550395851202)82:0.00366828365395810386,Vaginulus_plebeius:0.01841199604047185842)96:0.00760756452848338101,Smeagol_phillipensis:0.00000059332782847860)52:0.00196759231092332419)29:0.00000059332782847860,(Ophicardelus_ornatus_#1:0.00353991665110054516,(Ophicardelus_ornatus_#2:0.00000059332782847860,Ophicardelus_quoyi:0.00000059332782847860)100:0.00379504516292759842)90:0.00361495247090508646)94:0.00732174344959430831)24:0.00104005422003305135)4:0.00094047037582420509)27:0.00559549989619225873)25:0.00713171759112025266,(Rissoella_elongatospira:0.07445380806857504474,Rictaxis_punctocaelatus:0.01799276881176474149)47:0.01132609709661935339)86:0.01737113827286525247)83:0.00915533764752377542)95:0.01613561555860520622,(Lepetodrilus_elevatus:0.14024908116624201782,Nerita_funiculata:0.05581324104815691550)93:0.04041712716467428523)94:0.01709427601578664135)75:0.01035516600127992133)40:0.00591259441532950882)100:0.01081924721178978074,Juga_acutifilosa:0.00000059332782847860);
