# Supplementary material for: Potential pitfalls of modelling ribosomal RNA data in phylogenetic tree reconstruction: Evidence from case studies in the Metazoa
Source: BMC Evol Biol. 2011 May 27;11:146. doi: 10.1186/1471-2148-11-146 (PMC3123606; doi:10.1186/1471-2148-11-146)
Supplement: Additional file 2 — Tree reconstruction results. All trees (Newick le format) provided by the DNA model setups the and mixed RNA/DNA model setups of all applied data sets. [file 1471-2148-11-146-S2.ZIP › Heterobranchia/RAxML_bipartitions.Heterobranchia_28S.50.S6Beva.tre]

(Ilyanassa_obsoleta:0.00563331315477676002,((Juga_acutifilosa:0.00000041720972908210,Pleurocera_canalicula:0.00479931811147223195)100:0.01181189365047323817,(Aperostoma_palmeri:0.03939512810574745394,(Marstonia_arga:0.08462240121412623051,((Lepetodrilus_elevatus:0.15343128613280143657,Nerita_funiculata:0.06082083718147174994)93:0.04374143602763715111,((Cima_sp.:0.03313249404370646051,Graphis_sp.:0.10377413062543637545)100:0.05289722599182473256,((((Umbraculum_umbraculum:0.02814289954005464930,(Philine_aperta:0.02339827688815694293,Haminoea_solitaria:0.02822292418804191183)74:0.00892708167217097850)51:0.00726981316897505180,(((((Fossaria_obrussa:0.00538997258275766139,Austropeplea_tomentosa:0.00495344017373693189)92:0.00753879596221045112,(Physa_acuta:0.02231630563945178822,(Glyptophysa_gibbosa:0.00398039091189712584,(Laevapex_fuscus:0.02746616407863776074,Micromenetus_dilatatu:0.01049802489045831809)63:0.00737500742979088457)100:0.02217425926978272219)65:0.00158042573143607370)97:0.00768479285139325122,Latia_neritoides:0.00920910308683988744)81:0.00589983038623094133,((Salinator_tecta_#1:0.00000041720972908210,((Phallomedusa_solida_#2:0.00228323748564693112,Salinator_solida:0.00000041720972908210)35:0.00000041720972908210,Salinator_tecta_#2:0.00000041720972908210)35:0.00688807226431254523)16:0.00000041720972908210,Phallomedusa_solida_#1:0.00323785184752967397)100:0.02640617922220401398)20:0.00124510240409319043,((Striadorbis_spiralis:0.00105352959222400691,Glacidorbis_rusticus:0.00203145022351886983)100:0.01589673037873770220,(((Ophicardelus_ornatus_#1:0.00380291933439138403,(Ophicardelus_quoyi:0.00000041720972908210,Ophicardelus_ornatus_#2:0.00000041720972908210)100:0.00409121239728796153)90:0.00353999997661478194,((Lamellaxis_gracilis:0.00887423682216949804,((Prietocella_barbarae:0.00529027604979077914,Praticolella_martensi:0.00371389494443423972)99:0.00965772498736156698,(Helicodiscus_parallel:0.00865482319378887456,(Arion_silvaticus:0.01223485179554724585,(Mesomphix_globosus:0.00445040471391747790,Deroceras_reticulatum:0.00568158358552223793)33:0.00097401484574987328)59:0.00113748333554216426)38:0.00186325191085147152)50:0.00134478704324623912)98:0.01128089156233604874,(Smeagol_phillipensis:0.00035943336070709883,((Onchidella_patelloides:0.03007354898014671235,(Onchidium_verruculatum:0.00000041720972908210,Onchidium_damelii:0.00327144747188992755)96:0.00324488187361909571)86:0.00400063473990802058,Vaginulus_plebeius:0.01975128123262254176)96:0.00801547815731533560)51:0.00214451040966713406)28:0.00000041720972908210)95:0.00788393465556892943,((Aplysia_californica:0.01873013343420283638,Boonea_seminuda:0.01982646893312046271)48:0.00522869706228474597,(Siphonaria_pectinata:0.00206753009268608075,Siphonaria_funiculata:0.00400027681075804196)92:0.00508892109355908034)24:0.00211327089773027032)25:0.00112163801966427270)6:0.00101519220218474772)25:0.00579420438931300182)20:0.00776464033420335483,(Rictaxis_punctocaelatus:0.01911354536504377907,Rissoella_elongatospira:0.08104746162640652507)45:0.01288381606859762690)90:0.01931934179016651931,(Cornirostra_pellucida:0.11591155172916001170,Valvata_piscinalis:0.04539504401402305600)100:0.08877628109672541790)82:0.00884379800501952293)97:0.01871252468300301994)96:0.01693389961312539993)71:0.01118738636712286738)41:0.00670127785858325251)95:0.00816549191461081285,Bolinus_brandaris:0.01243602056116823069);
