# Supplementary material for: Potential pitfalls of modelling ribosomal RNA data in phylogenetic tree reconstruction: Evidence from case studies in the Metazoa
Source: BMC Evol Biol. 2011 May 27;11:146. doi: 10.1186/1471-2148-11-146 (PMC3123606; doi:10.1186/1471-2148-11-146)
Supplement: Additional file 2 — Tree reconstruction results. All trees (Newick le format) provided by the DNA model setups the and mixed RNA/DNA model setups of all applied data sets. [file 1471-2148-11-146-S2.ZIP › Heterobranchia/RAxML_bipartitions.Heterobranchia_28S.50.S6Ceva.tre]

(Nerita_funiculata:0.06023043373582930016,(((Cima_sp.:0.03283029890544480328,Graphis_sp.:0.10322589910933488433)100:0.05247056769553550687,((Valvata_piscinalis:0.04505304058975064668,Cornirostra_pellucida:0.11489222884946291570)100:0.08789198285708811620,(((((Latia_neritoides:0.00915113578228851123,((Physa_acuta:0.02216357050055275252,((Laevapex_fuscus:0.02730947335972433096,Micromenetus_dilatatu:0.01043724535831136620)65:0.00733369951514799452,Glyptophysa_gibbosa:0.00394086119294943284)100:0.02206916847688743591)67:0.00159677231964096798,(Fossaria_obrussa:0.00534413531447069760,Austropeplea_tomentosa:0.00495404491979227826)93:0.00749920886190928726)97:0.00764722768848720685)81:0.00588082653010928505,((Salinator_tecta_#1:0.00000041328709124724,((Phallomedusa_solida_#2:0.00227121527672413106,Salinator_solida:0.00000041328709124724)35:0.00000041328709124724,Salinator_tecta_#2:0.00000041328709124724)34:0.00685134137412524071)17:0.00000041328709124724,Phallomedusa_solida_#1:0.00322263053978577053)100:0.02624932936622215163)19:0.00123977660809781835,((Striadorbis_spiralis:0.00104746627975238070,Glacidorbis_rusticus:0.00202044215340071043)100:0.01580621199353824530,(((Boonea_seminuda:0.01971477215706360711,Aplysia_californica:0.01859711004400909154)52:0.00521528895316838558,(Siphonaria_funiculata:0.00398714544077580658,Siphonaria_pectinata:0.00205262137847143748)94:0.00506217726762240791)25:0.00209460635738594695,(((Ophicardelus_ornatus_#1:0.00000041328709124724,Ophicardelus_quoyi:0.00000041328709124724)100:0.00406884143330653921,Ophicardelus_ornatus_#2:0.00378471868736479210)90:0.00351031540268774466,((Lamellaxis_gracilis:0.00881649644414246418,((Praticolella_martensi:0.00370640130847490774,Prietocella_barbarae:0.00526124230180379567)99:0.00960062745052795916,((Arion_silvaticus:0.01217563399261439687,(Deroceras_reticulatum:0.00560691002986004380,Mesomphix_globosus:0.00445194968895264945)33:0.00095888169136835251)59:0.00113721202147949621,Helicodiscus_parallel:0.00864416194325360633)38:0.00183091616008106053)50:0.00135294939435225570)98:0.01122850095888786558,((Vaginulus_plebeius:0.01961933498004130028,(Onchidella_patelloides:0.02988784479929339905,(Onchidium_verruculatum:0.00000041328709124724,Onchidium_damelii:0.00326085787516229055)95:0.00322618132110988939)84:0.00398511845895095206)96:0.00795863141295330943,Smeagol_phillipensis:0.00036725199710947298)53:0.00213146280559277758)26:0.00000041328709124724)94:0.00784740788956841441)28:0.00111552377642224246)3:0.00100013373433666748)26:0.00585433061534428641,(Umbraculum_umbraculum:0.02790251686527770239,(Haminoea_solitaria:0.02801144387881889658,Philine_aperta:0.02324355926686607829)74:0.00893022225469026348)52:0.00714253428754242289)20:0.00761595428693962948,(Rictaxis_punctocaelatus:0.01891142521601481274,Rissoella_elongatospira:0.08052135671986629384)43:0.01287280706740617092)89:0.01908796179930005721)79:0.00894620914275763048)96:0.01803826795652910611,(Marstonia_arga:0.08390159271649516581,(Aperostoma_palmeri:0.03922775869571832469,((Ilyanassa_obsoleta:0.00559939034405890473,Bolinus_brandaris:0.01239357938129563227)96:0.00816913477695827873,(Pleurocera_canalicula:0.00477576808410242783,Juga_acutifilosa:0.00000041328709124724)100:0.01170467260617048984)39:0.00662941177700782959)70:0.01119604964114300112)96:0.01745324712177139664)93:0.04319289433874409084,Lepetodrilus_elevatus:0.15167638312505238307);
