# Supplementary material for: Potential pitfalls of modelling ribosomal RNA data in phylogenetic tree reconstruction: Evidence from case studies in the Metazoa
Source: BMC Evol Biol. 2011 May 27;11:146. doi: 10.1186/1471-2148-11-146 (PMC3123606; doi:10.1186/1471-2148-11-146)
Supplement: Additional file 2 — Tree reconstruction results. All trees (Newick le format) provided by the DNA model setups the and mixed RNA/DNA model setups of all applied data sets. [file 1471-2148-11-146-S2.ZIP › Heterobranchia/RAxML_bipartitions.Heterobranchia_28S.50.S6Deva.tre]

(((Lepetodrilus_elevatus:0.27620828472583330848,Nerita_funiculata:0.09743259961640549083)92:0.06640482981984437150,(((Cima_sp.:0.05631511722618534610,Graphis_sp.:0.17580736484339828940)100:0.08294279145220002925,(Cornirostra_pellucida:0.21208723179595473374,Valvata_piscinalis:0.07851687008567449777)100:0.14593946164581950153)27:0.00826430808891662379,((Rictaxis_punctocaelatus:0.03514357715539952187,Rissoella_elongatospira:0.11967387645926917672)56:0.01538139867694855549,((Umbraculum_umbraculum:0.03883757147834795975,(Philine_aperta:0.03551460693820972236,Haminoea_solitaria:0.04129647906500212573)71:0.01262411216121918367)55:0.01097507433970755335,((((((Glyptophysa_gibbosa:0.00593561814815366656,(Laevapex_fuscus:0.03740456361835439725,Micromenetus_dilatatu:0.01414222383344820519)67:0.00890897800445659971)100:0.03081766826628446268,Physa_acuta:0.03394014312512241838)51:0.00085927151087204768,(Fossaria_obrussa:0.00614583892016246601,Austropeplea_tomentosa:0.00711161651315576730)96:0.01169249762840556851)96:0.01116956438950518493,Latia_neritoides:0.01462683403902413810)83:0.01085087354192932133,((Salinator_tecta_#1:0.00000025333042911662,((Phallomedusa_solida_#2:0.00270907880933327159,Salinator_solida:0.00000025333042911662)35:0.00000025333042911662,Salinator_tecta_#2:0.00000025333042911662)31:0.00819987025139423849)12:0.00000025333042911662,Phallomedusa_solida_#1:0.00416947845385630921)100:0.04133407089916693589)22:0.00362567656121255428,((Glacidorbis_rusticus:0.00241752499195127491,Striadorbis_spiralis:0.00161014361662710449)100:0.02280096524571123898,(((Aplysia_californica:0.03016185576350191230,Boonea_seminuda:0.02715046573166418967)53:0.00630312511541304861,(Siphonaria_pectinata:0.00406086935895551022,Siphonaria_funiculata:0.00522478807786870645)94:0.00804403489956434341)25:0.00395818051663426873,(((Ophicardelus_ornatus_#1:0.00000025333042911662,Ophicardelus_quoyi:0.00000025333042911662)100:0.00605146828508996808,Ophicardelus_ornatus_#2:0.00471497902202466096)89:0.00471809893677170751,(((Vaginulus_plebeius:0.03070679655330573257,(Onchidella_patelloides:0.04688113125375381607,(Onchidium_verruculatum:0.00000025333042911662,Onchidium_damelii:0.00403895747730571159)96:0.00387967400486668090)81:0.00529320212566495446)95:0.01026918198530582180,Smeagol_phillipensis:0.00243499852989392026)49:0.00269481866359567654,(Lamellaxis_gracilis:0.01252271475435753380,((Helicodiscus_parallel:0.01075277180946103937,(Mesomphix_globosus:0.01079769426044533374,(Arion_silvaticus:0.01542287100672022973,Deroceras_reticulatum:0.00820014971416132589)40:0.00085598694482801150)60:0.00167308238528888391)30:0.00260021269315212139,(Praticolella_martensi:0.00468146095796750147,Prietocella_barbarae:0.00702525959146523601)99:0.01279724730601232430)42:0.00225991520141068450)99:0.01495754999093941266)20:0.00000025333042911662)94:0.01038349844110746795)27:0.00165471391707283470)4:0.00000025333042911662)33:0.01071766147625534404)29:0.01448130341062582246)94:0.04301492849076637981)97:0.03156742757030720631)90:0.02238794234112761669,(Aperostoma_palmeri:0.05882554821505834447,((Bolinus_brandaris:0.01863876640608936458,Ilyanassa_obsoleta:0.00769928197336198616)97:0.01196668713564114084,(Juga_acutifilosa:0.00000025333042911662,Pleurocera_canalicula:0.00719200182492747177)100:0.01665844639935487939)53:0.01123090879046302268)73:0.02409071935295440184,Marstonia_arga:0.12640147449595817708);
