# Supplementary material for: Potential pitfalls of modelling ribosomal RNA data in phylogenetic tree reconstruction: Evidence from case studies in the Metazoa
Source: BMC Evol Biol. 2011 May 27;11:146. doi: 10.1186/1471-2148-11-146 (PMC3123606; doi:10.1186/1471-2148-11-146)
Supplement: Additional file 2 — Tree reconstruction results. All trees (Newick le format) provided by the DNA model setups the and mixed RNA/DNA model setups of all applied data sets. [file 1471-2148-11-146-S2.ZIP › Heterobranchia/RAxML_bipartitions.Heterobranchia_28S.50.S7Aeva.tre]

(Ilyanassa_obsoleta:0.00600295085928226335,((Pleurocera_canalicula:0.00573901180282548017,Juga_acutifilosa:0.00124652117040329109)94:0.00994385530582352073,(Aperostoma_palmeri:0.04131197052290908750,((((((Rissoella_elongatospira:0.07443564628189708321,Rictaxis_punctocaelatus:0.01565631424355376153)63:0.01085263279401148598,(((Haminoea_solitaria:0.02420154833691185933,Philine_aperta:0.02398985028518050081)89:0.01356429492639962646,((((Latia_neritoides:0.00984320339393194958,((Physa_acuta:0.02116341517575258055,(Glyptophysa_gibbosa:0.00629539913629590005,(Laevapex_fuscus:0.02590422007693862771,Micromenetus_dilatatu:0.00808248551614934238)73:0.00775038210040120135)100:0.01888664645025838612)90:0.00356568057085495261,(Fossaria_obrussa:0.00570266968334973059,Austropeplea_tomentosa:0.00399394854651838761)96:0.00729814758924568485)99:0.00786881508631280188)87:0.00647970721689037840,((Siphonaria_pectinata:0.00306255092026831103,Siphonaria_funiculata:0.00345683048326746525)93:0.00570187139934100369,(((Ophicardelus_quoyi:0.00000081212987230221,Ophicardelus_ornatus_#2:0.00000081212987230221)100:0.00377418139215996871,Ophicardelus_ornatus_#1:0.00438541037949840423)91:0.00322974174805914149,((Smeagol_phillipensis:0.00176466002750375224,(Vaginulus_plebeius:0.02159740005098611387,((Onchidium_damelii:0.00284776932745607440,Onchidium_verruculatum:0.00000081212987230221)96:0.00294201596010676761,Onchidella_patelloides:0.02927606302720369216)86:0.00372667922223923276)96:0.00752475466443676671)45:0.00193542880802057590,(((Prietocella_barbarae:0.00563215880413765659,Praticolella_martensi:0.00328525135851063382)100:0.00959704297536912755,(Helicodiscus_parallel:0.00713421043409629557,(Mesomphix_globosus:0.00568981236089968062,(Arion_silvaticus:0.01211734498652472861,Deroceras_reticulatum:0.00479595303072326978)34:0.00081114435357900274)57:0.00112599124903461629)38:0.00162536183784691931)41:0.00140032693067066501,Lamellaxis_gracilis:0.00762962167294273068)99:0.01076713395302825518)25:0.00000081212987230221)92:0.00646091322763223466)53:0.00191752628228196507)13:0.00000081212987230221,((Striadorbis_spiralis:0.00176181645883889833,Glacidorbis_rusticus:0.00188994083805041693)100:0.01467936020969137084,(Boonea_seminuda:0.01988301543244309216,((Phallomedusa_solida_#1:0.00251940096046812147,Salinator_tecta_#2:0.00150949759656657961)3:0.00000081212987230221,((Salinator_tecta_#1:0.00000081212987230221,Phallomedusa_solida_#2:0.00020665151971140886)13:0.00170375673209472952,Salinator_solida:0.00000081212987230221)30:0.00589503410139013539)100:0.01824575693334786267)37:0.00442907683205584751)28:0.00217784428218381057)22:0.00585796092089131866,Aplysia_californica:0.02095107355479724348)50:0.00186886946239806949)42:0.00615642913118677471,Umbraculum_umbraculum:0.02294046896661520313)31:0.00747908664006858952)98:0.02326807132980059784,(Valvata_piscinalis:0.04108871995722470499,Cornirostra_pellucida:0.08205491289237071273)100:0.07392526369675732345)70:0.00705302704652039682,(Cima_sp.:0.03253320877308521486,Graphis_sp.:0.09732473149249484812)100:0.04160495980907680941)87:0.01406040774173324126,(Lepetodrilus_elevatus:0.14647557909655320452,Nerita_funiculata:0.05682669411593208736)92:0.03108545660044892758)99:0.01680559845881043207,Marstonia_arga:0.07532578929177359550)92:0.01279754588016257522)45:0.00607616383200564828)96:0.00815209388082241936,Bolinus_brandaris:0.01298764817840476239);
