# Supplementary material for: Potential pitfalls of modelling ribosomal RNA data in phylogenetic tree reconstruction: Evidence from case studies in the Metazoa
Source: BMC Evol Biol. 2011 May 27;11:146. doi: 10.1186/1471-2148-11-146 (PMC3123606; doi:10.1186/1471-2148-11-146)
Supplement: Additional file 2 — Tree reconstruction results. All trees (Newick le format) provided by the DNA model setups the and mixed RNA/DNA model setups of all applied data sets. [file 1471-2148-11-146-S2.ZIP › Heterobranchia/RAxML_bipartitions.Heterobranchia_28S.50.S7Beva.tre]

(Ilyanassa_obsoleta:0.00603132420499015789,((Pleurocera_canalicula:0.00567278389190954344,Juga_acutifilosa:0.00136854063244629814)93:0.00995925696519453854,(Aperostoma_palmeri:0.04130172481234307968,(Marstonia_arga:0.07536185200971663722,((Lepetodrilus_elevatus:0.14738417290449304375,Nerita_funiculata:0.05679971728543636855)93:0.03090400328568719546,((Graphis_sp.:0.09786120929589120498,Cima_sp.:0.03272318982339998683)100:0.04186906727818591467,(((Umbraculum_umbraculum:0.02298819522891745390,((Haminoea_solitaria:0.02413112119412561679,Philine_aperta:0.02426701263386831994)89:0.01362003916245800236,(Aplysia_californica:0.02090099650961756497,(((Glacidorbis_rusticus:0.00189030459689380715,Striadorbis_spiralis:0.00177990059564067053)100:0.01463587749654270652,(Boonea_seminuda:0.01997645523117460784,((Phallomedusa_solida_#2:0.00253676443481378952,Salinator_tecta_#2:0.00150834968031093343)4:0.00000081117475568488,((Salinator_tecta_#1:0.00000081117475568488,Phallomedusa_solida_#1:0.00020434784089018844)13:0.00171202553882613068,Salinator_solida:0.00000081117475568488)30:0.00591755028826461676)100:0.01833769333216038466)38:0.00456306001401080887)26:0.00217365724252317326,((Latia_neritoides:0.00989655094455405872,((Fossaria_obrussa:0.00572848935203660713,Austropeplea_tomentosa:0.00399925693788490827)96:0.00731025186041230762,(Physa_acuta:0.02128135688794264777,(Glyptophysa_gibbosa:0.00634199993782973669,(Laevapex_fuscus:0.02600041428361189386,Micromenetus_dilatatu:0.00809737778601842158)71:0.00776081273875100890)100:0.01893863027434590854)91:0.00358611502746648131)98:0.00796816575059248675)88:0.00655137678450976989,((Siphonaria_pectinata:0.00298880842880338855,Siphonaria_funiculata:0.00356370700427279842)93:0.00572059372933309343,((((Vaginulus_plebeius:0.02168839227292097827,(Onchidella_patelloides:0.02936892634319956258,(Onchidium_damelii:0.00285781919112141269,Onchidium_verruculatum:0.00000081117475568488)96:0.00296012736995728389)86:0.00372293976536191553)95:0.00764312899206189954,Smeagol_phillipensis:0.00169274576586011757)44:0.00194380036536270177,(Ophicardelus_ornatus_#1:0.00441726675257181779,(Ophicardelus_ornatus_#2:0.00000081117475568488,Ophicardelus_quoyi:0.00000081117475568488)100:0.00378839323501899876)90:0.00316685618988514104)14:0.00000081117475568488,(((Praticolella_martensi:0.00329907417186817674,Prietocella_barbarae:0.00564745576838747432)100:0.00964970847846151163,((Mesomphix_globosus:0.00566859777899802065,(Arion_silvaticus:0.01224765012306661821,Deroceras_reticulatum:0.00476891969909892799)38:0.00081599874092193217)58:0.00115200629081789571,Helicodiscus_parallel:0.00722803922230103556)37:0.00162477998462000296)42:0.00139860705132385040,Lamellaxis_gracilis:0.00767785141356566725)100:0.01089791271477933733)93:0.00647697758799890659)52:0.00191877628574905557)12:0.00000081117475568488)20:0.00588327965944839427)48:0.00184903360263740865)39:0.00628579123404205634)30:0.00749437484717305116,(Rictaxis_punctocaelatus:0.01561918322331583113,Rissoella_elongatospira:0.07474961023960502438)66:0.01108761610724324186)98:0.02359995018177379542,(Cornirostra_pellucida:0.08209723154127882006,Valvata_piscinalis:0.04135622481919117716)100:0.07392221407902817287)72:0.00700197742508915869)87:0.01413015039826017935)99:0.01689891730928240465)92:0.01291358646262165226)48:0.00615617616837844332)97:0.00827614163915049890,Bolinus_brandaris:0.01308569406970214524);
