# Supplementary material for: Potential pitfalls of modelling ribosomal RNA data in phylogenetic tree reconstruction: Evidence from case studies in the Metazoa
Source: BMC Evol Biol. 2011 May 27;11:146. doi: 10.1186/1471-2148-11-146 (PMC3123606; doi:10.1186/1471-2148-11-146)
Supplement: Additional file 2 — Tree reconstruction results. All trees (Newick le format) provided by the DNA model setups the and mixed RNA/DNA model setups of all applied data sets. [file 1471-2148-11-146-S2.ZIP › Heterobranchia/RAxML_bipartitions.Heterobranchia_28S.50.S7Ceva.tre]

(Ilyanassa_obsoleta:0.00622499010726149972,((Pleurocera_canalicula:0.00672342884494742284,Juga_acutifilosa:0.00096951609191716736)92:0.01133332075028754653,(Aperostoma_palmeri:0.04452389608535099741,(Marstonia_arga:0.08601018293720422148,((Nerita_funiculata:0.06516564481680479914,Lepetodrilus_elevatus:0.16724767398423825981)94:0.03793828370539808342,((Graphis_sp.:0.11003294293511307889,Cima_sp.:0.03865745597293254732)100:0.04802831099908162760,((Cornirostra_pellucida:0.09309674838005291275,Valvata_piscinalis:0.04554550015236902977)100:0.08898232247210681456,((Rictaxis_punctocaelatus:0.02057018775366606725,Rissoella_elongatospira:0.08118552345279310412)54:0.00998828000927145555,(Umbraculum_umbraculum:0.02687390533869396525,((Haminoea_solitaria:0.02864473494549894805,Philine_aperta:0.02722453987136194339)92:0.01373403971813463853,((((Boonea_seminuda:0.02164540787519108125,((Salinator_tecta_#1:0.00000092627575482252,(Salinator_solida:0.00000092627575482252,Phallomedusa_solida_#2:0.00196494451652303543)35:0.00000092627575482252)29:0.00625005056439845077,(Phallomedusa_solida_#1:0.00252074981878570208,Salinator_tecta_#2:0.00141900037883327325)4:0.00000092627575482252)100:0.02233665946547186767)29:0.00505620872268373964,(Glacidorbis_rusticus:0.00208607133553496884,Striadorbis_spiralis:0.00183933639766437930)100:0.01575309910231491306)23:0.00197978487111732764,(((Siphonaria_funiculata:0.00385924151329914041,Siphonaria_pectinata:0.00372014749155431031)95:0.00621573388193453168,((Ophicardelus_ornatus_#1:0.00437746730733616293,(Ophicardelus_ornatus_#2:0.00000092627575482252,Ophicardelus_quoyi:0.00000092627575482252)100:0.00430625227561275657)90:0.00370363153467338216,((Lamellaxis_gracilis:0.00865404212400505864,((Helicodiscus_parallel:0.00695482872266920977,(Mesomphix_globosus:0.00662927878173617553,(Arion_silvaticus:0.01267019386620576483,Deroceras_reticulatum:0.00511106725279266740)35:0.00082761885534945567)57:0.00108405084984633786)31:0.00179562419068014269,(Praticolella_martensi:0.00365928577197636648,Prietocella_barbarae:0.00600444621059329636)100:0.01022193952261690394)39:0.00153722077298966550)99:0.01115002938333058309,(Smeagol_phillipensis:0.00245687852318085542,(Vaginulus_plebeius:0.02468951105017737346,(Onchidella_patelloides:0.03414341412351620808,(Onchidium_verruculatum:0.00000092627575482252,Onchidium_damelii:0.00303989475046871974)96:0.00318767640744993270)80:0.00436187265968785223)95:0.00843424208937328286)41:0.00184691800347797823)22:0.00000092627575482252)91:0.00633623845320333608)52:0.00175807688495911068,(Latia_neritoides:0.01181598124690248254,((Austropeplea_tomentosa:0.00518347817548365890,Fossaria_obrussa:0.00532808791745746548)96:0.00921729737331668936,(Physa_acuta:0.02504979458369291020,((Laevapex_fuscus:0.02841520029641884937,Micromenetus_dilatatu:0.00913279381465930198)73:0.00758195186821031611,Glyptophysa_gibbosa:0.00691988820137142378)100:0.02130821303407680681)88:0.00409870057407729377)97:0.00801790158050206050)86:0.00853551781667116240)11:0.00000092627575482252)15:0.00607179927416746576,Aplysia_californica:0.02330886958970543668)41:0.00183664631393649263)37:0.00720717855663552225)32:0.01022156043121326928)98:0.02489904310194430634)71:0.00922429445194783079)85:0.01537112028629524819)98:0.01842213809602070290)93:0.01603863797243754163)50:0.00719412129197707743)98:0.00875906794834309561,Bolinus_brandaris:0.01442170080782022475);
