# Supplementary material for: Potential pitfalls of modelling ribosomal RNA data in phylogenetic tree reconstruction: Evidence from case studies in the Metazoa
Source: BMC Evol Biol. 2011 May 27;11:146. doi: 10.1186/1471-2148-11-146 (PMC3123606; doi:10.1186/1471-2148-11-146)
Supplement: Additional file 2 — Tree reconstruction results. All trees (Newick le format) provided by the DNA model setups the and mixed RNA/DNA model setups of all applied data sets. [file 1471-2148-11-146-S2.ZIP › Heterobranchia/RAxML_bipartitions.Heterobranchia_28S.50.S7Deva.tre]

(Bolinus_brandaris:0.01574745243241183756,((Pleurocera_canalicula:0.00590784759036537890,Juga_acutifilosa:0.00238119592646347973)91:0.01143646757127268765,(Aperostoma_palmeri:0.05433906222964714205,(Marstonia_arga:0.08938191013509527716,((Nerita_funiculata:0.07289448703165556098,Lepetodrilus_elevatus:0.18517381938309704359)92:0.03447911524257501331,((Cima_sp.:0.03728743161562278474,Graphis_sp.:0.12111858800272948256)100:0.04840878982053001267,(((Rictaxis_punctocaelatus:0.01845180922827170319,Rissoella_elongatospira:0.09014937252117810607)64:0.01154748400799284792,(Umbraculum_umbraculum:0.02623043707937005448,((Philine_aperta:0.02778328589503624435,Haminoea_solitaria:0.02860780674190384343)88:0.01492574343786648265,((((((((Vaginulus_plebeius:0.02457993582355136319,(Onchidella_patelloides:0.03279883687039840401,(Onchidium_verruculatum:0.00000034249644708679,Onchidium_damelii:0.00319924357227303283)96:0.00327520348335020445)83:0.00390799637338711502)96:0.00737775712998994023,Smeagol_phillipensis:0.00240622916647391860)42:0.00212720169677884470,((Ophicardelus_quoyi:0.00000034249644708679,Ophicardelus_ornatus_#2:0.00000034249644708679)100:0.00416093022454214721,Ophicardelus_ornatus_#1:0.00513498124268097367)91:0.00367160137961201503)16:0.00000034249644708679,(((Prietocella_barbarae:0.00660997338085517368,Praticolella_martensi:0.00349145065393078073)100:0.01117313506385560554,((Arion_silvaticus:0.01460629232248695022,(Mesomphix_globosus:0.00447859593812058830,Deroceras_reticulatum:0.00584829689143819779)40:0.00101320032792822333)58:0.00112945958057470526,Helicodiscus_parallel:0.00872302554098592330)37:0.00195822805954530294)42:0.00172115983323835580,Lamellaxis_gracilis:0.00868509104341593473)99:0.01220341680366816492)91:0.00726854009617241420,(Siphonaria_pectinata:0.00367603623109787232,Siphonaria_funiculata:0.00356546485626769386)92:0.00643286158467074910)50:0.00208595884030729180,(((Austropeplea_tomentosa:0.00484236649003384409,Fossaria_obrussa:0.00656740060750533525)96:0.00836330041907121409,(Physa_acuta:0.02545284957633356382,(Glyptophysa_gibbosa:0.00795161512557901809,(Micromenetus_dilatatu:0.00948519234453772120,Laevapex_fuscus:0.03230712519201520833)77:0.00875763035304501572)100:0.02117223079476448708)90:0.00428797276799796918)98:0.00906399584196477051,Latia_neritoides:0.01180161472913877387)81:0.00685073179496272205)12:0.00000034249644708679,((Striadorbis_spiralis:0.00210014369628109317,Glacidorbis_rusticus:0.00206501478152883644)100:0.01570637740840931385,(Boonea_seminuda:0.02281008769062608382,((((Phallomedusa_solida_#2:0.00221710131025783718,Salinator_solida:0.00000034249644708679)35:0.00000034249644708679,Salinator_tecta_#2:0.00000034249644708679)32:0.00668527352409392390,Phallomedusa_solida_#1:0.00305973652985694431)79:0.00000034249644708679,Salinator_tecta_#1:0.00182722450209381587)100:0.02049944997323219914)45:0.00426033309429070008)33:0.00245099677101765336)20:0.00649420988543168189,Aplysia_californica:0.02432435347908444567)49:0.00248354521674800082)40:0.00658722666512206317)28:0.00820494121206184930)98:0.02848032396593944485,(Cornirostra_pellucida:0.10179257036013480975,Valvata_piscinalis:0.05353758179680075113)100:0.08953693438117095449)62:0.00720263643479461795)83:0.01654538265836771188)99:0.01892528919816930527)89:0.01474313163932833640)40:0.00683036212273320682)95:0.00964510438725066366,Ilyanassa_obsoleta:0.00771254303455269196);
