# Supplementary material for: Potential pitfalls of modelling ribosomal RNA data in phylogenetic tree reconstruction: Evidence from case studies in the Metazoa
Source: BMC Evol Biol. 2011 May 27;11:146. doi: 10.1186/1471-2148-11-146 (PMC3123606; doi:10.1186/1471-2148-11-146)
Supplement: Additional file 2 — Tree reconstruction results. All trees (Newick le format) provided by the DNA model setups the and mixed RNA/DNA model setups of all applied data sets. [file 1471-2148-11-146-S2.ZIP › Heterobranchia/RAxML_bipartitions.Heterobranchia_28S.50.S7Eeva.tre]

(Cima_sp.:0.06171574536607771222,(((Valvata_piscinalis:0.07936938061811700529,Cornirostra_pellucida:0.17707362268869861199)100:0.14948240999794340511,(Umbraculum_umbraculum:0.04389597860898188098,((Rissoella_elongatospira:0.13239860856517299270,Rictaxis_punctocaelatus:0.03153671381661032891)66:0.02701807531806450433,((Haminoea_solitaria:0.04477070993818763750,Philine_aperta:0.04406609752353209120)91:0.02232643718361780952,(((((Glyptophysa_gibbosa:0.01080756211091597231,(Laevapex_fuscus:0.04308951315100380264,Micromenetus_dilatatu:0.01276451357867940117)76:0.01091314545470918780)100:0.03148698679904944620,Physa_acuta:0.04108592505742128531)89:0.00504308991417515111,(Austropeplea_tomentosa:0.00655122779897018750,Fossaria_obrussa:0.00818034191119077631)97:0.01266706304170472398)97:0.01172235089091914866,Latia_neritoides:0.02059354870263913062)86:0.01309907270005263025,((((Aplysia_californica:0.03620944608981096352,Boonea_seminuda:0.03462317951316218334)46:0.00602125280869207895,(Siphonaria_funiculata:0.00543487860099037615,Siphonaria_pectinata:0.00560165815466616163)93:0.00833737971128167138)22:0.00389926382879993714,((Ophicardelus_ornatus_#1:0.00660159614636220398,(Ophicardelus_quoyi:0.00000025346539085839,Ophicardelus_ornatus_#2:0.00000025346539085839)100:0.00551959856374696113)90:0.00605066009714263445,((Smeagol_phillipensis:0.00380656590183170137,(Vaginulus_plebeius:0.03905695312995517698,((Onchidium_verruculatum:0.00000025346539085839,Onchidium_damelii:0.00414919969679772554)96:0.00402127523942798909,Onchidella_patelloides:0.05173920690725138799)77:0.00538555809734075821)95:0.01379109048518346176)40:0.00282793127540424639,((Prietocella_barbarae:0.00907419580271717069,Praticolella_martensi:0.00483239044639537010)100:0.01415761671508778199,((Lamellaxis_gracilis:0.01474673516822993906,Helicodiscus_parallel:0.00721159788872263383)58:0.00413486270761622560,((Arion_silvaticus:0.01891979444364577656,Deroceras_reticulatum:0.00844710799154482252)31:0.00067661052445740449,Mesomphix_globosus:0.01109083458662841332)55:0.00207978266058377482)37:0.00323115626940751778)99:0.01796041841043715184)19:0.00000025346539085839)91:0.01096315815405701950)22:0.00271587760537116835,(((Phallomedusa_solida_#1:0.00377855610508335670,Salinator_tecta_#2:0.00246539308793965834)3:0.00000025346539085839,((Phallomedusa_solida_#2:0.00273451941913174269,Salinator_solida:0.00000025346539085839)35:0.00000025346539085839,Salinator_tecta_#1:0.00000025346539085839)26:0.00827741695158516234)100:0.04264241061520605142,(Glacidorbis_rusticus:0.00180893699472531896,Striadorbis_spiralis:0.00372393978236205221)100:0.02462679872610224266)12:0.00447182049695112223)5:0.00000025346539085839)46:0.01065203187640202491)39:0.01093915817191977100)40:0.00841671363805464312)98:0.04695492008781788212)50:0.00880786201246409363,((Lepetodrilus_elevatus:0.33256237556420903401,Nerita_funiculata:0.12411568094250784167)90:0.04770752737534263849,(Marstonia_arga:0.15292875876118766643,(Aperostoma_palmeri:0.07519108891913184323,((Pleurocera_canalicula:0.00955761503828195767,Juga_acutifilosa:0.00217721143981601702)91:0.01810477479047536975,(Ilyanassa_obsoleta:0.01135255890529292440,Bolinus_brandaris:0.02309303134124499751)96:0.01233102328903700785)60:0.01369055396488132702)92:0.02474783669948262335)97:0.03250855357703546361)83:0.03026386325663620383)100:0.07962414644956807008,Graphis_sp.:0.20440584087639157573);
