# Supplementary material for: Potential pitfalls of modelling ribosomal RNA data in phylogenetic tree reconstruction: Evidence from case studies in the Metazoa
Source: BMC Evol Biol. 2011 May 27;11:146. doi: 10.1186/1471-2148-11-146 (PMC3123606; doi:10.1186/1471-2148-11-146)
Supplement: Additional file 2 — Tree reconstruction results. All trees (Newick le format) provided by the DNA model setups the and mixed RNA/DNA model setups of all applied data sets. [file 1471-2148-11-146-S2.ZIP › Heterobranchia/RAxML_bipartitions.Heterobranchia_28S.50.S7Feva.tre]

(((Lepetodrilus_elevatus:0.18424590640055599211,Nerita_funiculata:0.07224862314869354152)90:0.03442989035668408276,((Cima_sp.:0.03737181216627858543,Graphis_sp.:0.12066733731374612582)100:0.04816284707312061542,((Valvata_piscinalis:0.05347602888362584794,Cornirostra_pellucida:0.10154399440627756568)100:0.08880184319747871924,((((Philine_aperta:0.02803931915320349508,Haminoea_solitaria:0.02817572227686874001)91:0.01492193491046466154,((((Striadorbis_spiralis:0.00209691890829622786,Glacidorbis_rusticus:0.00205761908671567685)100:0.01538457167597176434,(Boonea_seminuda:0.02266426261980023990,((Phallomedusa_solida_#1:0.00309433953297396681,Salinator_tecta_#2:0.00182222880241931411)3:0.00000034255501233145,((Phallomedusa_solida_#2:0.00220869134581500688,Salinator_solida:0.00000034255501233145)35:0.00000034255501233145,Salinator_tecta_#1:0.00000034255501233145)34:0.00665881438989920915)100:0.02050429674591214627)42:0.00469753750027470784)33:0.00242680517416788300,((((Austropeplea_tomentosa:0.00486791800277272275,Fossaria_obrussa:0.00651615021782479906)95:0.00833961054514410598,(Physa_acuta:0.02539645089680917997,(Glyptophysa_gibbosa:0.00797223720259799054,(Micromenetus_dilatatu:0.00945038735112989532,Laevapex_fuscus:0.03226070378854205972)81:0.00869074414166015954)100:0.02113353815486404899)88:0.00430388695841492277)97:0.00921367039541016487,Latia_neritoides:0.01175744176837623459)83:0.00694562207911117186,((Siphonaria_pectinata:0.00340964418795072517,Siphonaria_funiculata:0.00381622259660811423)93:0.00640446102189832795,(((((Onchidella_patelloides:0.03270677776177928486,(Onchidium_verruculatum:0.00000034255501233145,Onchidium_damelii:0.00319515760340055707)95:0.00325167334009818882)82:0.00390188086059915003,Vaginulus_plebeius:0.02450698478430378413)96:0.00763639403853047169,Smeagol_phillipensis:0.00214212614972345700)45:0.00212900864611113676,(Ophicardelus_ornatus_#1:0.00512151856043028750,(Ophicardelus_ornatus_#2:0.00000034255501233145,Ophicardelus_quoyi:0.00000034255501233145)100:0.00415546220263207210)90:0.00341694168944988450)13:0.00000034255501233145,(((Helicodiscus_parallel:0.00873222360986939533,(Arion_silvaticus:0.01457039776202279785,(Mesomphix_globosus:0.00448267487653641796,Deroceras_reticulatum:0.00578738695168868299)42:0.00100100774288948706)58:0.00112385434237357315)38:0.00193262039937033229,(Praticolella_martensi:0.00350001278762792625,Prietocella_barbarae:0.00659237943803651829)100:0.01113826343305237936)42:0.00171088227103798562,Lamellaxis_gracilis:0.00865772894832414139)99:0.01241498825079124027)93:0.00724084290783574922)52:0.00207830422327370291)12:0.00000034255501233145)23:0.00649977270909396412,Aplysia_californica:0.02396105821657951163)50:0.00245399607143709664)42:0.00668501366019589021,Umbraculum_umbraculum:0.02613233509683118502)29:0.00833923687400314403,(Rissoella_elongatospira:0.08993022453690296958,Rictaxis_punctocaelatus:0.01844370321779836841)66:0.01155427817427759872)98:0.02872295614965102856)52:0.00723963650222987729)80:0.01606836726135900395)99:0.01927742687970174576,(Aperostoma_palmeri:0.05403540595968286953,((Juga_acutifilosa:0.00245113439289268301,Pleurocera_canalicula:0.00580535963423988149)91:0.01125966536936752124,(Bolinus_brandaris:0.01579606547630692595,Ilyanassa_obsoleta:0.00764162097214386802)94:0.00974703373172308013)46:0.00695005943168113156)90:0.01469028758391820351,Marstonia_arga:0.08894116093028885117);
