# Supplementary material for: Potential pitfalls of modelling ribosomal RNA data in phylogenetic tree reconstruction: Evidence from case studies in the Metazoa
Source: BMC Evol Biol. 2011 May 27;11:146. doi: 10.1186/1471-2148-11-146 (PMC3123606; doi:10.1186/1471-2148-11-146)
Supplement: Additional file 2 — Tree reconstruction results. All trees (Newick le format) provided by the DNA model setups the and mixed RNA/DNA model setups of all applied data sets. [file 1471-2148-11-146-S2.ZIP › Hexapoda/RAxML_bipartitions.128S_Hexapods94.sal.GTReva.tre]

(Machilis_hrabei:0.00409599147133073160,(Lepismachilis_y-signata:0.06304760333872498623,((((Lestes_viridis:0.01095379663983335299,(Epiophlebia_superstes:0.00000147249222158278,((Oxygastra_curtisii:0.00249879760619571957,((Somatochlora_flavomaculata:0.00156987138607586315,Cordulia_aenea:0.00000147249222158278)100:0.00886547221371531378,(Leucorrhinia_sp.:0.00000147249222158278,Sympetrum_danae:0.00188064856228594476)100:0.00424790431703369643)54:0.00054873000944725503)96:0.00264008073004977578,((Aeshna_juncea:0.00252024699835065721,Brachytron_pratense:0.00067971337955094469)100:0.00281325831616879938,Progomphus_obscurus:0.00612836066748584374)64:0.00027388526341133509)72:0.00095415473957988033)87:0.00214817667417949642)100:0.02429798949340109676,((Siphlonura_aestivalis:0.00824400183598590630,Epeorus_sylvicola:0.02150184185101667450)99:0.01129075849797311383,Callibaetis_ferrugineus:0.02348978916281795754)100:0.03747598931971267422)37:0.00376054150449902291,((((Blattella_germanica:0.01676921246365143184,(Gromphadorhina_laevigata_#1:0.00000147249222158278,Gromphadorhina_laevigata_#2:0.00000147249222158278)100:0.00576427708940184351)70:0.00232764480602357668,((Zootermopsis_angusticollis:0.01342037737741613029,Ectobius_lapponicus:0.01668440770883195326)34:0.00170145969083862285,(Hierodula_membranacea:0.00259668027617013719,Mantis_religiosa:0.00657275370270338135)100:0.00544325771211246791)20:0.00034985582086127629)100:0.02294036429050507267,((((Mantophasma_zephyra:0.00519487899491039365,Tyrannophasma_gladiator:0.00929684367096323544)100:0.05650458311524747534,(Bacillus_rossius:0.01442093156533530429,Carausius_morosus:0.01550252894639476617)100:0.02232323300387170986)25:0.00516816034983992676,(((Tenthredinidae_sp.:0.00505073509642287206,((Scolia_sp.:0.00743846849881864974,(Vespula_pensylvanica:0.00617857533405010220,Nomada_sp.:0.01218852488021148102)43:0.00097911417929931704)77:0.00102385540221901282,Myrmecia_croslandi:0.01029742300118077422)96:0.00444965207540264345)99:0.00678386001759032596,((Silpha_obscura:0.03807745149884967512,Tenebrio_molitor:0.01144954442098358206)100:0.01530842105752348858,(((Boreus_hyemalis:0.01804680006539286993,Ctenocephalides_felis:0.01945128992554050543)44:0.00236341486408105572,((Drosophila_melanogaster:0.06158466573473729555,((Acricotopus_lucens:0.03268970961856132451,Chironomus_tentans:0.04927207744716436549)100:0.06286279794013685529,((Aedes_albopictus:0.03248852269145394850,Anopheles_albimanus:0.03208515749340497963)100:0.07540839978402708033,Simulium_sanctipauli:0.09517401742997506908)57:0.01732215091459873499)100:0.09659750449855530885)100:0.20613748453308861075,Merope_tuber:0.02034662191296359238)48:0.01065298104620891230)67:0.00468805141451992570,(Pieris_napi:0.05177455916276969827,(Triaenodes_sp.:0.02229333341004262337,Oxyethira_dualis:0.02999408250356313393)100:0.06519953812526906034)100:0.02447088566483216626)72:0.00523875466326999446)42:0.00116688268875061595)99:0.00927716705310484974,(((((Hem02:0.00965244010236691180,Prosapia_bicincta:0.00502882361854849712)35:0.00114500249130946512,(Clastoptera_obtusa:0.01384693243442936504,Paracephaleus_brunneus:0.02658553485905438066)37:0.00329908512266245419)60:0.00513399037416298418,Cercopis_vulnerata:0.00663415516614510904)100:0.02320064136676106351,(Harpocera_thoracica:0.04996376927238807553,(Pyrrhocoris_apterus:0.01146799194827698327,Rhaphigaster_nebulosa:0.00667681526846749303)100:0.02741380445605686583)100:0.03351697105561084883)100:0.01149537054395925913,(Forficula_auricularia:0.08681825291684332202,(Nemoura_flexuosa:0.06559147105525854615,Isoperla_sp.:0.02759365921317057102)100:0.03772982074186118084)76:0.01330228038461371554)27:0.00325484410071897375)11:0.00201428982256193507)19:0.00268313842890484768,((Gomphocerinae_sp.:0.00150043617254154069,Anacridium_aegypticum:0.00159574275264244732)100:0.01264386803217997478,(Leptophyes_punctatissima:0.00213161559495853503,Pholidoptera_griseoaptera:0.00248582394533463551)100:0.00842128136995988139)84:0.00507608259627265884)44:0.00459781474312356483)92:0.00762759913523135963,Lepisma_saccharina:0.27250975473879468503)37:0.00344607078737599977)75:0.00711169252654153886,(((Squilla_empusa:0.03008927319366837272,Homarus_americanus:0.06531732007609451773)100:0.06149762839949172305,(Milnesium_tardigradum:0.15843630974890601792,((Limulus_polyphemus:0.02433917241235670006,Siro_rubens:0.02110427306380986689)100:0.01876498991707751737,Polyxenus_lagurus:0.08539034557235412881)95:0.01389147476618763158)100:0.02100556083572092947)100:0.03096412404229639467,((Megalothorax_minimus:0.04156807303331242626,(((Dicyrtomina_saundersi:0.01354240691444204628,(Allacma_fusca:0.00933145814011171644,(Sminthurus_viridis_#1:0.00122997260206659772,Sminthurus_viridis_#2:0.00000147249222158278)100:0.00602184165379673897)100:0.01883713899816562634)97:0.00611409522320447655,(Triacanthella_sp.:0.02989516602433355333,(Tetrodontophora_bielanensis:0.02304222609595926036,(((Anurida_maritima:0.01109312576100389067,Bilobella_aurantiaca:0.00682379037828043447)97:0.00426671000337090767,(Podura_aquatica_#1:0.00421875980840165452,Podura_aquatica_#2:0.00348395112372824585)100:0.03569695459341201693)50:0.00248409895880519812,Gomphiocephalus_hodgsoni:0.00812325573525474534)84:0.00626175234815663870)38:0.00666956016901211913)100:0.00861797400352832914)67:0.00410809845124719339,(Pogonognathellus_flavescens:0.01579218954834948549,((Isotoma_viridis:0.00605924877145619725,Cryptopygus_antarcticus:0.00868376344113749692)100:0.00744408191823719544,Col11:0.01764957346084819467)100:0.01075935628024895542)34:0.00225951055035487946)39:0.00534176388976703286)100:0.06297476363412705946,(((Baculentulus_densus:0.00812715292697681856,Acerentomon_franzi:0.01724431361830418979)100:0.04117387070796277304,(Sinentomon_erythranum:0.02896309739605595901,Eosentomon_sakura:0.14448869342927517234)52:0.01127575406247396592)100:0.10078981593735096556,((Campodeidae_sp.:0.00344062587842919538,((Octostigma_sinensis:0.04242727290719196243,(Catajapyx_aquilonaris:0.04589311609657198421,Parajapyx_emeryanus:0.01659559968678333761)100:0.01461398850151715209)100:0.01761621904302769492,Lepidocampa_weberi:0.02564278520662476371)94:0.00551341793085426048)100:0.01353807870563180152,Campodea_augens:0.00000147249222158278)100:0.23101749568695270631)100:0.03909592566920244705)78:0.01173369537014915497)80:0.01836315020012822471)100:0.01934885824010770111)98:0.00593371724442046979,Pedetontus_okaijmae:0.00477893496439910342);
