# Supplementary material for: Potential pitfalls of modelling ribosomal RNA data in phylogenetic tree reconstruction: Evidence from case studies in the Metazoa
Source: BMC Evol Biol. 2011 May 27;11:146. doi: 10.1186/1471-2148-11-146 (PMC3123606; doi:10.1186/1471-2148-11-146)
Supplement: Additional file 2 — Tree reconstruction results. All trees (Newick le format) provided by the DNA model setups the and mixed RNA/DNA model setups of all applied data sets. [file 1471-2148-11-146-S2.ZIP › Hexapoda/RAxML_bipartitions.128S_Hexapods94.sal.S16Aeva.tre]

(Machilis_hrabei:0.01921745605517681532,(Lepismachilis_y-signata:0.26586070418887447486,((((Homarus_americanus:0.22922696751812624005,Squilla_empusa:0.10509732802298560328)100:0.19884715591657425859,(Milnesium_tardigradum:0.56576954400801271472,(Polyxenus_lagurus:0.28690489093041143809,(Siro_rubens:0.06914708426573126787,Limulus_polyphemus:0.09896725115237416104)100:0.07739640924264738764)95:0.06344578026666508608)97:0.07146997063104619519)100:0.11196988057301740516,((Lepisma_saccharina:1.05021807848972303923,(((Campodeia_sp.:0.00992715485101568554,((Octostigma_sinensis:0.12860629596130646046,(Parajapyx_emeryanus:0.04730644343143430158,Catajapyx_aquilonaris:0.14117423824961394807)100:0.04149240050718799172)100:0.05638485895142025112,Lepidocampa_weberi:0.07429587149818771274)89:0.01857207663780075999)95:0.03991212135925809035,Campodea_augens:0.00016546500112333488)100:0.89182762426758710461,((Baculentulus_densus:0.02276921277653072909,Acerentomon_franzi:0.05520080935996586613)100:0.13169359537423158679,(Sinentomon_erythranum:0.11408859850296583505,Eosentomon_sakura:0.41237445782718340492)35:0.03898095372590167085)100:0.40191944298342507924)100:0.11516406088331404556)76:0.07895988512559505568,(Magalothorax_minimus:0.14196184070059952864,((Pogonognathellus_flavescens:0.05679816356518924136,(Orchesella_villosa:0.05537183401903211094,(Isotoma_viridis:0.02176409101926109896,Cryptopygus_antarcticus:0.02615657571078025198)100:0.02579085094355099486)96:0.03099448729435990216)49:0.00903233122191549227,((((Bilobella_aurantiaca:0.02422431649074873947,Anurida_maritima:0.03592799721644763383)96:0.01837008155426643821,(Gomphiocephalus_hodgsoni:0.02427096688738043795,(Podura_aquatica_#1:0.01660940460394444082,Podura_aquatica_#2:0.01147407438196947592)100:0.11667577954024255238)34:0.00975435211060607724)68:0.01986241546770525779,(Tetrodontophora_bielanensis:0.06576295446212686302,Triacanthella_sp.:0.09247035418867320666)53:0.02112717892270400341)99:0.03672990306048250220,(Dicyrtomina_saundersi:0.03651338756440775796,(Allamaca_fusca:0.02531343725690892235,(Sminthurus_viridis_#1:0.00387079046313634940,Sminthurus_viridis_#2:0.00000041422740946109)100:0.01865413526577918216)100:0.05625091612464765828)94:0.01784956300407358407)66:0.01148873333593405412)58:0.02387435423787969899)100:0.21349685376131696812)67:0.04032610132320867125)82:0.09404872428602725765,(((Callibaetis_ferrugineus:0.08991817084646844260,(Siphlonura_aestivalis:0.03002330033577413348,Epeorus_sylvicola:0.08194412327495669002)98:0.03682026966725555905)100:0.13854686543983141256,(((((Rhaphigaster_nebulosa:0.02993868905069211467,Pyrrhocoris_apterus:0.04320457553292075120)100:0.11318301097825859969,Harpocera_thoracica:0.19082714450545928964)100:0.14091874947949944996,(((Pectinariophyes_reticulata:0.04200479631549865200,Prosapia_bicincta:0.01848215261295290193)37:0.00480353860715920355,(Clastoptera_abtusa:0.06296002162312443196,Paracephaleus_brunneus:0.11603142339006934647)53:0.01524131151336334707)86:0.02630044404031165600,Cercopis_vulnerata:0.02098844982345859228)100:0.10900080157910212175)100:0.04801945239925094894,((Isoperla_sp.:0.12568734364987330099,Nemoura_flexuosa:0.26155336288027658531)100:0.12923339574964934351,Forficula_auricularia:0.33350377096951583367)83:0.05995039357273674457)57:0.00888165109027082463,((((Manthophasma_zephyra:0.01667695860957851828,Tyrannophasma_gladiator:0.03339059526959520241)100:0.21019205063742701922,((Blatella_germanica:0.06680264987596760962,(Gromphadorhina_laevigata_#1:0.00000041422740946109,Gromphadorhina_laevigata_#2:0.00000041422740946109)100:0.02365700242830232752)69:0.00614513728575527638,((Mantis_religiosa:0.03186809677068615232,Hierodula_membranacea:0.00993408052617755950)98:0.02087047111942074915,(Zootermopsis_angusticollis:0.05875766089047126939,Ectobius_lapponicus:0.06812267134178391637)58:0.00805113194959813580)28:0.00172077245128718923)100:0.08583070370752798883)69:0.02415570408241859285,(((Pieris_napi:0.19421822832303536899,(Triaenodes_sp.:0.09365169167675141404,Oxyethira_dualis:0.10190590667933809021)100:0.27310185963356564676)100:0.11729086485707124199,(((Drosophila_melanogaster:0.18813132916578786946,((Acricotopus_lucens:0.10253142663728227746,Chironomus_tentans:0.17121935376132182971)100:0.19367609453436676614,(Simulium_sanctipauli:0.29025149531488347865,(Aedes_albopictus:0.09198673646433516704,Anopheles_albimanus:0.10764161942664521310)100:0.23930081994199256523)55:0.05559576287102285796)100:0.32428965652079616566)100:0.80576417489259732907,Merope_tuber:0.06810278020696784729)13:0.05137420547728640402,(Boreus_hyemalis:0.07121894802156228388,Ctenocephalides_felis:0.08463625208123491672)57:0.00711213584465082271)22:0.01754273561380954860)59:0.01991892559055078935,((Tenebrio_molitor:0.04770754519303354452,Silpha_obscura:0.15381421338202766469)100:0.05816931541924618559,(Tenthredinidae_sp.:0.02020072494615830425,(Myrmecia_croslandi:0.04714180732635539495,(Scolia_sp.:0.03269864716439304514,(Vespula_pensylvanica:0.02886806519711108965,Nomada_sp.:0.05374786242268042580)62:0.00490207131590163648)68:0.00414491804868720275)93:0.01954854830053310774)96:0.02820239107221271524)24:0.00407005977726498502)87:0.03202843612610881824)18:0.01042038560861213541,((Bacillus_rossius:0.05850532474178535974,Carausius_morosus:0.06984132639404602716)100:0.11644741722131986272,((Pholidoptera_griseoaptera:0.01264087151478161808,Leptophyes_punctatissima:0.00808157310886545299)100:0.03509066128273329033,(Gomphocerinae_sp.:0.00699364098003648054,Anacridium_aegypticum:0.00403566674084814697)100:0.04904846807013999582)70:0.01675385221380952527)39:0.01219223417590372879)43:0.01238205888341675255)90:0.04600681254394594494)59:0.01725886057005358853,(Lestes_viridis:0.04415118322699118636,((((Oxygastra_curtisii:0.00884755834246496280,(Somatochlora_flavomaculata:0.00655934148711296953,Cordulia_aenea:0.00000041422740946109)100:0.03239842513153153719)59:0.00206568043091796697,(Leucorrhinia_sp.:0.00000041422740946109,Sympetrum_danae:0.00795982926105115278)100:0.01768908605232702089)97:0.00850762066711477881,((Brachytron_pratense:0.00208418931570131206,Aeshna_juncea:0.01151009208440868618)100:0.01209846097277157695,Progomphus_obscurus:0.02230956720537089974)54:0.00000041422740946109)62:0.00510413397968566447,Epiophlebia_superstes:0.00000041422740946109)64:0.00668075699886258416)100:0.11255415227619539054)80:0.03247316757861433423)99:0.07073987251547277089)96:0.02272293416944643971,Pedetontus_okaijmae:0.01599390581831265992);
