# Supplementary material for: Potential pitfalls of modelling ribosomal RNA data in phylogenetic tree reconstruction: Evidence from case studies in the Metazoa
Source: BMC Evol Biol. 2011 May 27;11:146. doi: 10.1186/1471-2148-11-146 (PMC3123606; doi:10.1186/1471-2148-11-146)
Supplement: Additional file 2 — Tree reconstruction results. All trees (Newick le format) provided by the DNA model setups the and mixed RNA/DNA model setups of all applied data sets. [file 1471-2148-11-146-S2.ZIP › Hexapoda/RAxML_bipartitions.128S_Hexapods94.sal.S16Beva.tre]

(Machilis_hrabei:0.00666802767207162663,(Lepismachilis_y-signata:0.08540465769052084377,((((Homarus_americanus:0.09344855857221141815,Squilla_empusa:0.04166283208795729109)100:0.07158558635052904295,(Milnesium_tardigradum:0.21581751161892734348,((Siro_rubens:0.02998930841083695745,Limulus_polyphemus:0.03628463315420077384)100:0.02783945197388254869,Polyxenus_lagurus:0.11084568176937638351)89:0.02355138061191760016)86:0.02610008209067558871)100:0.03735674947854171479,((Lepisma_saccharina:0.34615363410883426276,((Campodea_augens:0.00040609607577786635,((Lepidocampa_weberi:0.03257096127740681524,(Octostigma_sinensis:0.05692927771367328749,(Catajapyx_aquilonaris:0.06654085165244479072,Parajapyx_emeryanus:0.02109260125349602874)100:0.01960304889902250366)94:0.02568442752850002078)80:0.00892094475294015650,Campodeia_sp.:0.00488630787478514916)82:0.01666872901487760628)100:0.32647935562836372103,(Eosentomon_sakura:0.14276777856032413228,(Sinentomon_erythranum:0.04947089880904487896,(Acerentomon_franzi:0.02393923144239683276,Baculentulus_densus:0.00885356254002916954)100:0.06231455457545584387)85:0.02673899706780144547)100:0.13128151191488834915)98:0.03351113015190185229)70:0.02423933578458026261,(Magalothorax_minimus:0.04899206644464768057,(((Dicyrtomina_saundersi:0.01278812209906540938,(Allamaca_fusca:0.00957901737085599392,(Sminthurus_viridis_#1:0.00001991684311877653,Sminthurus_viridis_#2:0.00140731868941423974)100:0.00671795948812138610)100:0.02085455996077415289)92:0.00720944394016553337,(Triacanthella_sp.:0.03591290438128553336,(Tetrodontophora_bielanensis:0.02835165828844248351,(Gomphiocephalus_hodgsoni:0.01082263574677581192,((Bilobella_aurantiaca:0.00835045008757347162,Anurida_maritima:0.01338487891533302748)97:0.00425276951083854420,(Podura_aquatica_#1:0.00430475516962311282,Podura_aquatica_#2:0.00622101202683940022)100:0.04166342221659785627)50:0.00396508785036358072)78:0.00630250068693361323)50:0.00739808203666690502)90:0.00879834702025986473)53:0.00466298782677784535,(Pogonognathellus_flavescens:0.01988642639026060033,(Orchesella_villosa:0.02104571800502978707,(Cryptopygus_antarcticus:0.00990037976808253763,Isotoma_viridis:0.00825845404404823395)99:0.00923025324288448065)98:0.01195596439000332079)43:0.00372813489453758910)63:0.01151874695502200924)100:0.07195996947160017421)67:0.01659225078688222541)75:0.02545017142554480138,(((((Cercopis_vulnerata:0.00592012024723049743,(Prosapia_bicincta:0.00582162162700586554,((Paracephaleus_brunneus:0.03794378204373517749,Clastoptera_abtusa:0.02141554500265019714)54:0.00456398254631525894,Pectinariophyes_reticulata:0.01361436401192008504)34:0.00281017652016847704)81:0.00916269950093867233)100:0.03692295100338566227,((Rhaphigaster_nebulosa:0.01067315900121632716,Pyrrhocoris_apterus:0.01579352849194847266)100:0.03795936618687146408,Harpocera_thoracica:0.06401024265877773567)100:0.04390220027213542070)100:0.01570070597116517835,((((Carausius_morosus:0.02447178511472942672,Bacillus_rossius:0.02036852675777189869)100:0.03606812179524187395,((Gomphocerinae_sp.:0.00252091607155453075,Anacridium_aegypticum:0.00123575240177650975)100:0.01571988650455655515,(Leptophyes_punctatissima:0.00285746152647174288,Pholidoptera_griseoaptera:0.00415249417589252240)100:0.01167149781479962477)51:0.00529261991388614485)28:0.00321303794849883435,(((((Drosophila_melanogaster:0.09179974287114814335,((Anopheles_albimanus:0.04968959586496316666,Aedes_albopictus:0.04477199305424216930)100:0.09423026604820261554,((Acricotopus_lucens:0.04298096865350338469,Chironomus_tentans:0.07133050433910333166)100:0.08831069222714003908,Simulium_sanctipauli:0.12237280217262359872)49:0.02872098508662572491)100:0.12466589726971523400)100:0.25682756303609849402,(Pieris_napi:0.06506857888328367034,(Triaenodes_sp.:0.03622357271686460489,Oxyethira_dualis:0.03664484716718323376)100:0.08890757485930377013)100:0.02597515061437606285)37:0.01022182515587730794,(Merope_tuber:0.03964646407948084483,(Boreus_hyemalis:0.02346396702130156345,Ctenocephalides_felis:0.02761830767162422318)52:0.00264286941518633795)73:0.00658068065463713117)37:0.00519819640575231237,(((Myrmecia_croslandi:0.01510235448978785623,((Vespula_pensylvanica:0.00959310936259572672,Nomada_sp.:0.01760655067049431491)56:0.00158706883224483584,Scolia_sp.:0.01153672364159573187)64:0.00106934461989904709)89:0.00567571718734541722,Tenthredinidae_sp.:0.00728069391758092918)97:0.00860536267779553159,(Tenebrio_molitor:0.01668192184471231979,Silpha_obscura:0.04960549242456255281)100:0.01794804182971629358)30:0.00186875780422520745)60:0.01034621780988014342,((Tyrannophasma_gladiator:0.01119633916036161594,Manthophasma_zephyra:0.00760681618419207627)100:0.06717767632646781673,(((Gromphadorhina_laevigata_#1:0.00000070090034330150,Gromphadorhina_laevigata_#2:0.00000070090034330150)100:0.00793727911408914633,Blatella_germanica:0.02219419730778683306)65:0.00239545469762360470,((Zootermopsis_angusticollis:0.01906447944927701366,Ectobius_lapponicus:0.02231725270606760986)41:0.00270331899734301473,(Mantis_religiosa:0.01014093196265327020,Hierodula_membranacea:0.00377531590664487333)97:0.00658345044288660090)29:0.00067695003145795869)100:0.02644309330849851578)72:0.00822921415265111429)12:0.00391121441657910074)13:0.00242359505488546007,((Isoperla_sp.:0.04042912008529573470,Nemoura_flexuosa:0.09620177401598375977)100:0.04097989480597548362,Forficula_auricularia:0.11715052369593083326)69:0.01746424903054782582)16:0.00467880137486604772)77:0.01554681078408016656,(Callibaetis_ferrugineus:0.02887938002011191177,(Epeorus_sylvicola:0.02775567737421039474,Siphlonura_aestivalis:0.01254886135311437771)98:0.01228747468684871814)100:0.04266590518106859464)35:0.00523451897435680581,(Lestes_viridis:0.01583133648917263089,(Epiophlebia_superstes:0.00000070090034330150,(((Leucorrhinia_sp.:0.00000070090034330150,Sympetrum_danae:0.00285289542916677616)100:0.00619379205224283771,((Somatochlora_flavomaculata:0.00238510104056891079,Cordulia_aenea:0.00000070090034330150)100:0.01150253176868972806,Oxygastra_curtisii:0.00306859042934469082)63:0.00090659794673289898)96:0.00299960374377483945,(Progomphus_obscurus:0.00779255437457939456,(Aeshna_juncea:0.00424367839028311992,Brachytron_pratense:0.00063763723225062588)100:0.00420846855575244139)56:0.00000070090034330150)68:0.00189886791047821544)71:0.00221434217896879009)100:0.03638242829268471812)64:0.00860002865372193510)99:0.02119937963681315513)100:0.00841314106001860885,Pedetontus_okaijmae:0.00556322741604601233);
