# Supplementary material for: Potential pitfalls of modelling ribosomal RNA data in phylogenetic tree reconstruction: Evidence from case studies in the Metazoa
Source: BMC Evol Biol. 2011 May 27;11:146. doi: 10.1186/1471-2148-11-146 (PMC3123606; doi:10.1186/1471-2148-11-146)
Supplement: Additional file 2 — Tree reconstruction results. All trees (Newick le format) provided by the DNA model setups the and mixed RNA/DNA model setups of all applied data sets. [file 1471-2148-11-146-S2.ZIP › Hexapoda/RAxML_bipartitions.128S_Hexapods94.sal.S16eva.tre]

(Pedetontus_okaijmae:0.00560414613562689335,(Lepismachilis_y-signata:0.08991584400201724225,((((Homarus_americanus:0.07524880411985486461,Squilla_empusa:0.03540613112348121871)100:0.06666281384698698187,((Polyxenus_lagurus:0.10018368615454437132,(Limulus_polyphemus:0.03244530572626962844,Siro_rubens:0.02255257773622517531)100:0.02462204550511634324)93:0.02089929308952851589,Milnesium_tardigradum:0.18427717932807219370)98:0.02288191860583538642)100:0.03642715899235564325,((Lepisma_saccharina:0.33937890387611840959,((Eosentomon_sakura:0.11940974249212109315,((Acerentomon_franzi:0.01917778963074119949,Baculentulus_densus:0.00780503040744480372)100:0.05368803005624431940,Sinentomon_erythranum:0.04040325667766683088)77:0.02013353711276146332)100:0.12057115697801559784,(Campodea_augens:0.00042515840362615385,(Campodeia_sp.:0.00333740454579061104,((Octostigma_sinensis:0.04290999361721420380,(Parajapyx_emeryanus:0.01603446596432471505,Catajapyx_aquilonaris:0.04737847964132619466)100:0.01439124780324788425)100:0.01938438314228298903,Lepidocampa_weberi:0.02604871822292533293)89:0.00696533350324117940)97:0.01303336383250993172)100:0.29665436932356403776)100:0.03614112165421030226)58:0.02927669240966601291,(((Pogonognathellus_flavescens:0.02014793604219703924,((Isotoma_viridis:0.00667412458290715660,Cryptopygus_antarcticus:0.00865529710022006071)100:0.00771717916847040105,Orchesella_villosa:0.01868808865676749309)97:0.00934061378252630178)38:0.00249140432529161701,((((Anurida_maritima:0.01223181804578679817,Bilobella_aurantiaca:0.00810494950374250275)95:0.00641033963519734885,((Podura_aquatica_#1:0.00556434926489556957,Podura_aquatica_#2:0.00407887199509563217)100:0.03970421997164546440,Gomphiocephalus_hodgsoni:0.00832826507597768384)28:0.00313576286842482364)60:0.00701746624371062631,(Triacanthella_sp.:0.02978096177725353746,Tetrodontophora_bielanensis:0.02221037336036435147)52:0.00696188746049299610)99:0.01101811819087597684,(Dicyrtomina_saundersi:0.01271756386418591844,((Sminthurus_viridis_#1:0.00000124175332547913,Sminthurus_viridis_#2:0.00128493111720304589)100:0.00652786592336580991,Allamaca_fusca:0.00810716433931707274)100:0.01861036709503284189)93:0.00613383439702363999)70:0.00378234557108811983)57:0.00696962216698258138,Magalothorax_minimus:0.04594565049189475864)100:0.06994912675877584807)54:0.01354611742576398471)68:0.03344211890815459998,((Lestes_viridis:0.01436559344472673229,(Epiophlebia_superstes:0.00000124175332547913,(((Sympetrum_danae:0.00269376509620779291,Leucorrhinia_sp.:0.00000124175332547913)100:0.00588163727877776162,((Somatochlora_flavomaculata:0.00218932503207242045,Cordulia_aenea:0.00000124175332547913)100:0.01085931026419629901,Oxygastra_curtisii:0.00293190646498832841)58:0.00086658404952874785)98:0.00287005040196632510,((Aeshna_juncea:0.00383267213601474381,Brachytron_pratense:0.00071813097612713961)100:0.00400187181384789679,Progomphus_obscurus:0.00746650347634196954)58:0.00000124175332547913)73:0.00182508413555373754)75:0.00240601723599640372)100:0.03945776045199145959,((((((Manthophasma_zephyra:0.00604241355549192758,Tyrannophasma_gladiator:0.01130028317016608039)100:0.07203888338532114799,(((Gromphadorhina_laevigata_#1:0.00000124175332547913,Gromphadorhina_laevigata_#2:0.00000124175332547913)100:0.00850002524321490441,Blatella_germanica:0.02245559980519388002)60:0.00209381749626146594,((Mantis_religiosa:0.01116456241709590583,Hierodula_membranacea:0.00371898951686629176)97:0.00724178766817285859,(Ectobius_lapponicus:0.02301687549762245627,Zootermopsis_angusticollis:0.02048629717598812738)49:0.00315268530090563560)26:0.00065789580111431315)100:0.03145060199563644299)77:0.00807764929567813053,(((Anacridium_aegypticum:0.00132345412754598523,Gomphocerinae_sp.:0.00254567525322270958)100:0.01819452836259647169,(Leptophyes_punctatissima:0.00290385134891015927,Pholidoptera_griseoaptera:0.00454529898554948981)100:0.01198686281494201408)82:0.00644953960664629029,(Bacillus_rossius:0.02053116689370987694,Carausius_morosus:0.02204547112843261922)100:0.03703183657380997029)30:0.00386330343470619661)17:0.00338663887469747241,((((Ctenocephalides_felis:0.02933920860914299156,Boreus_hyemalis:0.02490773557289348988)55:0.00288348653713383371,((Drosophila_melanogaster:0.05765257518960219957,((Chironomus_tentans:0.05225301941821412777,Acricotopus_lucens:0.03283075736195833344)100:0.05956931420047296977,((Anopheles_albimanus:0.03343663259380284108,Aedes_albopictus:0.02907693475901238639)100:0.07171185978850054543,Simulium_sanctipauli:0.09188794933647416452)57:0.01850626887875320495)100:0.10143034899386385583)100:0.26330014618100311408,Merope_tuber:0.02352531862835980855)42:0.01762163565520856456)50:0.00614715551922348849,(Pieris_napi:0.06620672017497865325,(Oxyethira_dualis:0.03235824641759881687,Triaenodes_sp.:0.02970631886571904745)100:0.09019599114717270771)100:0.03841744861192309540)71:0.00700519637378215279,((Tenthredinidae_sp.:0.00724369179792936843,((Scolia_sp.:0.01101235594734566170,(Nomada_sp.:0.01860256718791175948,Vespula_pensylvanica:0.01041456549968381752)61:0.00180807603534515198)69:0.00172311412603215930,Myrmecia_croslandi:0.01652433608224222403)95:0.00677466610668007400)100:0.01010724403215882382,(Tenebrio_molitor:0.01720043061109327934,Silpha_obscura:0.05346732607322712133)100:0.02007429195678961387)27:0.00115628258324563301)97:0.01268154176812130197)52:0.00348257445052455039,(((Harpocera_thoracica:0.06433486782156246087,(Rhaphigaster_nebulosa:0.00952848709703276765,Pyrrhocoris_apterus:0.01493639578770950341)100:0.03735891677576672065)100:0.04617209741932515321,(Cercopis_vulnerata:0.00543760440215612043,(Prosapia_bicincta:0.00620321707187548171,(Pectinariophyes_reticulata:0.01415473604292051199,(Clastoptera_abtusa:0.02183926289937206111,Paracephaleus_brunneus:0.03992706568191536909)57:0.00511949807018522666)31:0.00297966048511669798)91:0.00936856504407764315)100:0.04007054319683823335)100:0.01552864808089752732,(Forficula_auricularia:0.10661298707237197581,(Nemoura_flexuosa:0.08370080310971639292,Isoperla_sp.:0.04002354557573983146)100:0.04390851463414083278)94:0.01872910975250310223)57:0.00425823721991530450)95:0.01739884887217987147,(Callibaetis_ferrugineus:0.03092349262835842466,(Epeorus_sylvicola:0.02808413824528860347,Siphlonura_aestivalis:0.00967895870810558598)96:0.01202608789368483228)100:0.04534525071384868516)47:0.00545157079685077393)68:0.01112909373968050397)100:0.02459978683931105664)95:0.00819164502165263542,Machilis_hrabei:0.00617503466614638657);
