# Supplementary material for: Potential pitfalls of modelling ribosomal RNA data in phylogenetic tree reconstruction: Evidence from case studies in the Metazoa
Source: BMC Evol Biol. 2011 May 27;11:146. doi: 10.1186/1471-2148-11-146 (PMC3123606; doi:10.1186/1471-2148-11-146)
Supplement: Additional file 2 — Tree reconstruction results. All trees (Newick le format) provided by the DNA model setups the and mixed RNA/DNA model setups of all applied data sets. [file 1471-2148-11-146-S2.ZIP › Hexapoda/RAxML_bipartitions.128S_Hexapods94.sal.S6Aeva.tre]

(Machilis_hrabei:0.00476821367321462932,(Lepismachilis_y-signata:0.08034379422495646628,(((Lestes_viridis:0.01356156674119783113,(Epiophlebia_superstes:0.00000068154672862554,(((Aeshna_juncea:0.00334396087035767784,Brachytron_pratense:0.00070244054806830908)99:0.00230525446904865762,Progomphus_obscurus:0.00699742062440225372)74:0.00000068154672862554,((Sympetrum_danae:0.00244054783629471615,Leucorrhinia_sp.:0.00000068154672862554)100:0.00528924045919734742,((Somatochlora_flavomaculata:0.00194320234481875297,Cordulia_aenea:0.00000068154672862554)100:0.00827527322095266554,Oxygastra_curtisii:0.00320321910366663321)58:0.00095031483308337578)90:0.00260408559729794972)77:0.00195179579361217477)86:0.00134512156875907295)100:0.02988694988499004598,((Lepisma_saccharina:0.33076203492796335537,(((Anacridium_aegypticum:0.00139033672308972183,Gomphocerinae_sp.:0.00144204134954410397)100:0.01293711202690659909,(Pholidoptera_griseoaptera:0.00262591140480890241,Leptophyes_punctatissima:0.00259116937914158872)100:0.01170761847219246692)61:0.00389932139401447065,((Carausius_morosus:0.01603576716384251186,Bacillus_rossius:0.01599504702174607551)100:0.03282579733700864005,(((((((Triaenodes_sp.:0.02170283022932808711,Oxyethira_dualis:0.03145449831306422472)100:0.08296345114676297039,Pieris_napi:0.05717250551563463068)100:0.02899495625396846660,((Ctenocephalides_felis:0.02490315250720811016,Boreus_hyemalis:0.02215963675553738951)37:0.00184192226489254883,Merope_tuber:0.03395854989980938432)64:0.00559528023163022564)42:0.00253783548769462384,(Drosophila_melanogaster:0.06624437386907283676,((Acricotopus_lucens:0.03218044733483608338,Chironomus_tentans:0.04708170507510317515)100:0.06434737252003636110,((Aedes_albopictus:0.03031718261204138787,Anopheles_albimanus:0.03207458909686822235)100:0.07463410512274978870,Simulium_sanctipauli:0.09563912606289641516)57:0.02015649399706687453)100:0.11370152989116513731)100:0.24078652061459340783)59:0.00331814403131503594,((Silpha_obscura:0.03958641004023014109,Tenebrio_molitor:0.01378320146395929820)100:0.01804246716244423468,(Tenthredinidae_sp.:0.00520383734469430977,(Myrmecia_croslandi:0.01352832243418161315,((Vespula_pensylvanica:0.00798171590261479921,Nomada_sp.:0.01372212543083610459)64:0.00171941641775314206,Scolia_sp.:0.00902449468410032249)65:0.00112840567313252441)79:0.00539980477334540097)96:0.00820995537104599049)39:0.00174823279635017543)94:0.00939875858024147998,((Forficula_auricularia:0.09853273688631440652,(Isoperla_sp.:0.02504393495837169831,Nemoura_flexuosa:0.07169168662198817377)100:0.04185228673226831092)65:0.01304180261605788517,(((Blattella_germanica:0.01787529725808824355,(Gromphadorhina_laevigata_#1:0.00000068154672862554,Gromphadorhina_laevigata_#2:0.00000068154672862554)100:0.00741737486905740158)54:0.00185893405854699475,((Zootermopsis_angusticollis:0.01635470702143614757,Ectobius_lapponicus:0.01773186312372173820)53:0.00337591247782366563,(Hierodula_membranacea:0.00095845011711661134,Mantis_religiosa:0.01120045552224165943)98:0.00634282809902068489)29:0.00077809587253901329)100:0.02478985453738794323,(Mantophasma_zephyra:0.00401455994161770569,Tyrannophasma_gladiator:0.00873677144414882617)100:0.05947581899382037990)51:0.00783517071370011531)8:0.00206051655478945057)9:0.00416444187114119440,((Harpocera_thoracica:0.05648809050083468397,(Rhaphigaster_nebulosa:0.00868061239999336383,Pyrrhocoris_apterus:0.01141429539184845611)100:0.03304291044126489441)100:0.04075036789982365570,(Cercopis_vulnerata:0.00556574747218595029,((Paracephaleus_brunneus:0.03517568409615969005,Clastoptera_obtusa:0.01599120875988288559)33:0.00452532936730548011,(Hem02:0.01269735134995985879,Prosapia_bicincta:0.00659761575271184883)33:0.00195158347174519478)68:0.00579000201496744204)100:0.02804950302193852038)99:0.01618798475660461825)5:0.00260802188631235150)11:0.00248460726176974369)75:0.00810553223960192720)50:0.00476940772550629288,((Siphlonura_aestivalis:0.00821123128589188248,Epeorus_sylvicola:0.02257134097981159174)98:0.01102188758084782574,Callibaetis_ferrugineus:0.02889410744311759344)100:0.04280302581771742998)34:0.00405526575852139734)75:0.00835377463322277761,(((Squilla_empusa:0.03069186452857909642,Homarus_americanus:0.06970300715229013622)100:0.06429833691442793375,((Polyxenus_lagurus:0.09220166643069810375,(Siro_rubens:0.01947899885801831696,Limulus_polyphemus:0.02987196344308586798)100:0.02482573144663328610)91:0.01709236406670946659,Milnesium_tardigradum:0.15504415789640477175)99:0.02521912363496969442)100:0.03252156314885674276,((Megalothorax_minimus:0.04120495037275141020,((((Triacanthella_sp.:0.02905404825443817438,Tetrodontophora_bielanensis:0.02000815571246180452)61:0.00794453581073887444,(((Anurida_maritima:0.01212976946146255078,Bilobella_aurantiaca:0.00710430590798510724)79:0.00301763682985685964,(Podura_aquatica_#1:0.00270328356085798843,Podura_aquatica_#2:0.00546940996812829254)100:0.03602507486009791371)64:0.00425873899985894713,Gomphiocephalus_hodgsoni:0.00799815284917509799)81:0.00713645222867027081)96:0.01193653798385175061,(Dicyrtomina_saundersi:0.01188299315200510610,(Allacma_fusca:0.00837165154537948715,(Sminthurus_viridis_#1:0.00143391410447332572,Sminthurus_viridis_#2:0.00000068154672862554)100:0.00603346792471169940)100:0.01725473877397838696)93:0.00579908368934155521)68:0.00432080472562702475,(Pogonognathellus_flavescens:0.01867974377557555382,((Isotoma_viridis:0.00503020707107117247,Cryptopygus_antarcticus:0.00743771274114234191)98:0.00761996368933050890,Col11:0.01789118983190601808)98:0.01024312228277013924)50:0.00275414907808352620)56:0.00746238868748183397)100:0.06167877150234966910,(((Campodeidae_sp.:0.00430725093190070536,(Lepidocampa_weberi:0.02702720982998612839,((Catajapyx_aquilonaris:0.04606647790110933449,Parajapyx_emeryanus:0.01874826885834701001)99:0.01564075451067663269,Octostigma_sinensis:0.04482068163517858445)100:0.02325257235459285421)64:0.00426425469880608535)99:0.01588352622627756117,Campodea_augens:0.00000068154672862554)100:0.27977999010504867039,(Eosentomon_sakura:0.11859457850149404678,(Sinentomon_erythranum:0.03638700336598248847,(Acerentomon_franzi:0.01994158702563546617,Baculentulus_densus:0.00736413609840008872)100:0.04967382616273087470)92:0.02086356163236908340)100:0.10955670906228902328)100:0.05482832297427796264)86:0.01471223572063900392)89:0.01933771696600220316)100:0.02252868369930382739)71:0.00480762024298721745,Pedetontus_okaijmae:0.00471359079337770135);
