# Supplementary material for: Potential pitfalls of modelling ribosomal RNA data in phylogenetic tree reconstruction: Evidence from case studies in the Metazoa
Source: BMC Evol Biol. 2011 May 27;11:146. doi: 10.1186/1471-2148-11-146 (PMC3123606; doi:10.1186/1471-2148-11-146)
Supplement: Additional file 2 — Tree reconstruction results. All trees (Newick le format) provided by the DNA model setups the and mixed RNA/DNA model setups of all applied data sets. [file 1471-2148-11-146-S2.ZIP › Hexapoda/RAxML_bipartitions.128S_Hexapods94.sal.S6Beva.tre]

(Pedetontus_okaijmae:0.00681243165855977863,(Lepismachilis_y-signata:0.12313727894905976412,(((((Campodea_augens:0.00000043567856423687,(Campodeidae_sp.:0.00649039972432583628,(Lepidocampa_weberi:0.03949132755640767656,((Parajapyx_emeryanus:0.02666708663589613046,Catajapyx_aquilonaris:0.06786215075748074088)99:0.02322281691979238144,Octostigma_sinensis:0.06694650114492430026)100:0.03380680834149251551)68:0.00657542556803029660)99:0.02335250227129044565)100:0.43602353518394154630,(Eosentomon_sakura:0.18473990182957911177,(Sinentomon_erythranum:0.05307256846176972714,(Acerentomon_franzi:0.02969227425767944489,Baculentulus_densus:0.01058806000433071270)100:0.07673119427600703923)94:0.03231993810483255875)100:0.17253602521933408820)100:0.08624808720644687454,(Megalothorax_minimus:0.06395719030154695117,((((Allacma_fusca:0.01309548186172836831,(Sminthurus_viridis_#1:0.00000043567856423687,Sminthurus_viridis_#2:0.00217902688981756135)100:0.00884387566274954379)100:0.02598562197331219861,Dicyrtomina_saundersi:0.01809738397423758111)92:0.00881864908153525730,((Triacanthella_sp.:0.04482152515969828332,Tetrodontophora_bielanensis:0.03085668887231159813)60:0.01197429631606278938,(Gomphiocephalus_hodgsoni:0.01214056560633156034,((Podura_aquatica_#1:0.00423189751291533529,Podura_aquatica_#2:0.00818747756845979169)100:0.05494175259926640381,(Anurida_maritima:0.01835005428411721692,Bilobella_aurantiaca:0.01077388726293755650)87:0.00470317175008862047)61:0.00648157371882383728)76:0.01067356050736852774)97:0.01807503307829045128)69:0.00618331105731803176,((Col11:0.02715352316020799850,(Cryptopygus_antarcticus:0.01142070201660561578,Isotoma_viridis:0.00752318412478704488)98:0.01144868238046661477)98:0.01546986444580171309,Pogonognathellus_flavescens:0.02859264778823229769)41:0.00389270678596205857)55:0.01213929529477054958)100:0.09713514631297576196)79:0.02081413674783149509,((Milnesium_tardigradum:0.24035620277949418244,((Siro_rubens:0.02869165449642518614,Limulus_polyphemus:0.04609285148101583546)100:0.03885562914039912552,Polyxenus_lagurus:0.14061642803208165842)91:0.02561050507233134446)99:0.03800208500674863432,(Squilla_empusa:0.04571862757629925611,Homarus_americanus:0.10613520460169073578)100:0.09824436442579234652)100:0.04964440348588627927)82:0.02908281327086829210,(((Epiophlebia_superstes:0.00000043567856423687,((Progomphus_obscurus:0.01055306343170647233,(Aeshna_juncea:0.00491308124931877279,Brachytron_pratense:0.00130796333418443282)99:0.00336611174705426196)74:0.00000043567856423687,((Leucorrhinia_sp.:0.00000043567856423687,Sympetrum_danae:0.00365977731958253829)100:0.00796160852677780563,((Somatochlora_flavomaculata:0.00293725148488207383,Cordulia_aenea:0.00000043567856423687)100:0.01245193817156803502,Oxygastra_curtisii:0.00483897390746182952)59:0.00138873101904413089)91:0.00393395938683984130)84:0.00293155654657672017)89:0.00206105322337530889,Lestes_viridis:0.02042458411427583442)100:0.04607300112108092538,(((Siphlonura_aestivalis:0.01151730963130518336,Epeorus_sylvicola:0.03469157677801237155)98:0.01700904452502781730,Callibaetis_ferrugineus:0.04301010528824773110)100:0.06523613090433799666,((((Bacillus_rossius:0.02385471147937446440,Carausius_morosus:0.02495794832888525300)100:0.05054161577209598938,(((((Pieris_napi:0.08685865380975703320,(Oxyethira_dualis:0.04769930791943920168,Triaenodes_sp.:0.03139266878518268827)100:0.12800351801335058122)100:0.04470631345277646662,(((Drosophila_melanogaster:0.10236223130093574651,((Chironomus_tentans:0.07277658099627019872,Acricotopus_lucens:0.04636161768624671997)100:0.10120132973947508492,((Aedes_albopictus:0.04442970404558317654,Anopheles_albimanus:0.04753972914621860252)100:0.11439273128947487213,Simulium_sanctipauli:0.14935970079241114861)51:0.03200134097940612182)100:0.18164746638031495363)100:0.37186995364445618595,Merope_tuber:0.03285723024397727704)22:0.01941783722628934172,(Boreus_hyemalis:0.03428653681091532734,Ctenocephalides_felis:0.03773157397056401546)46:0.00351669676506320521)26:0.00822077599656272258)58:0.00856301938349616869,((Tenthredinidae_sp.:0.00771194213479943665,(Myrmecia_croslandi:0.02060110282836552162,(Scolia_sp.:0.01363065294982912512,(Vespula_pensylvanica:0.01228009282465691680,Nomada_sp.:0.02084379347837173393)66:0.00245373784855610483)62:0.00162092131621891867)84:0.00844018563834590500)96:0.01278471002424452947,(Tenebrio_molitor:0.01979895455360131812,Silpha_obscura:0.06009283017653300335)100:0.02814118824655468046)35:0.00176474080268503551)93:0.01393377950872097364,(((Tyrannophasma_gladiator:0.01334013783310581715,Mantophasma_zephyra:0.00598955754163252221)100:0.09196086179721084386,(((Zootermopsis_angusticollis:0.02461443678843195856,Ectobius_lapponicus:0.02695937304543383900)60:0.00526706993476768349,(Hierodula_membranacea:0.00108888035311274821,Mantis_religiosa:0.01742010482358924070)98:0.00987184136132575329)37:0.00106708244499268594,((Gromphadorhina_laevigata_#1:0.00000043567856423687,Gromphadorhina_laevigata_#2:0.00000043567856423687)100:0.01100132216938203879,Blattella_germanica:0.02731141439574250041)50:0.00322063623654272142)100:0.03782998784448313861)60:0.01275106726467495170,(Forficula_auricularia:0.15099811780306029996,(Isoperla_sp.:0.03821412392407928793,Nemoura_flexuosa:0.10962631451955427708)100:0.06450384376092903327)72:0.02276256812321056713)12:0.00252328236606659106)15:0.00674839497371172888,((Harpocera_thoracica:0.08747395241635873286,(Pyrrhocoris_apterus:0.01657482995154266683,Rhaphigaster_nebulosa:0.01340282407679092326)100:0.05043669135527428099)100:0.06334109215261819748,(Cercopis_vulnerata:0.00903185506425428428,((Paracephaleus_brunneus:0.05775797525355576278,(Hem02:0.01844664751562733948,Prosapia_bicincta:0.01066403521340079756)30:0.00251396753261551266)30:0.00257874863932480670,Clastoptera_obtusa:0.02847944358365378514)77:0.00819005305977931267)100:0.04280040330034146079)99:0.02358614120273788348)12:0.00435103287250623687)12:0.00351119773351107585,((Pholidoptera_griseoaptera:0.00394074816331488158,Leptophyes_punctatissima:0.00385319150205156195)100:0.01779543040730254683,(Anacridium_aegypticum:0.00219579830255542223,Gomphocerinae_sp.:0.00213677942007322978)100:0.02024077902504490406)63:0.00580671402828781234)81:0.01109040569621223826,Lepisma_saccharina:0.50518791971775633964)46:0.00819660487945689416)28:0.00611415763245305201)69:0.01268357972249756216)100:0.03524085480378653934)74:0.00690325701953613344,Machilis_hrabei:0.00747826393062604299);
