# Supplementary material for: Potential pitfalls of modelling ribosomal RNA data in phylogenetic tree reconstruction: Evidence from case studies in the Metazoa
Source: BMC Evol Biol. 2011 May 27;11:146. doi: 10.1186/1471-2148-11-146 (PMC3123606; doi:10.1186/1471-2148-11-146)
Supplement: Additional file 2 — Tree reconstruction results. All trees (Newick le format) provided by the DNA model setups the and mixed RNA/DNA model setups of all applied data sets. [file 1471-2148-11-146-S2.ZIP › Hexapoda/RAxML_bipartitions.128S_Hexapods94.sal.S6Ceva.tre]

(Machilis_hrabei:0.00748926108432131955,(Lepismachilis_y-signata:0.12341183532658216160,((((Lepisma_saccharina:0.50701922603992000127,(((Anacridium_aegypticum:0.00219592996866629139,Gomphocerinae_sp.:0.00214847104618304382)100:0.02030489900240226367,(Leptophyes_punctatissima:0.00385488713799556244,Pholidoptera_griseoaptera:0.00395616022909403130)100:0.01782408572108361983)62:0.00579913248216815374,((Bacillus_rossius:0.02390552973483882349,Carausius_morosus:0.02503933556293191226)100:0.05068324287043558807,((((Forficula_auricularia:0.15152734357525662889,(Isoperla_sp.:0.03830536770210932890,Nemoura_flexuosa:0.10985268406258565099)100:0.06461482926683204120)81:0.02285677099833137785,(((Blattella_germanica:0.02738522197642233660,(Gromphadorhina_laevigata_#1:0.00000043423571219695,Gromphadorhina_laevigata_#2:0.00000043423571219695)100:0.01103260297670216085)50:0.00323078824345664336,((Hierodula_membranacea:0.00107563182304875032,Mantis_religiosa:0.01748177921666600396)99:0.00990356779710194722,(Zootermopsis_angusticollis:0.02468547907403913569,Ectobius_lapponicus:0.02704655159700752876)56:0.00527613738446606594)36:0.00106232300026339499)100:0.03798864341908534531,(Tyrannophasma_gladiator:0.01337671664614651680,Mantophasma_zephyra:0.00600764881819057864)100:0.09221381298578196217)62:0.01277151126075433234)12:0.00254084792187016370,((((Oxyethira_dualis:0.04775152782628788034,Triaenodes_sp.:0.03149494464830056295)100:0.12827589046928866701,Pieris_napi:0.08688271428518080930)100:0.04497356940569901401,(((((Acricotopus_lucens:0.04639936165398968887,Chironomus_tentans:0.07305508916259016716)100:0.10130141600927693168,((Aedes_albopictus:0.04449321394470749647,Anopheles_albimanus:0.04775758563301242543)100:0.11470171591488226293,Simulium_sanctipauli:0.14982058765215022778)53:0.03227317228623736989)100:0.18248323087732129522,Drosophila_melanogaster:0.10232879935609690003)100:0.37347116554066478455,Merope_tuber:0.03316909544883030886)32:0.01925479244520021324,(Boreus_hyemalis:0.03442070313895935485,Ctenocephalides_felis:0.03784002415971390865)39:0.00349572251794496268)37:0.00830021710890371453)60:0.00855695856956547977,((Silpha_obscura:0.06029804372848080601,Tenebrio_molitor:0.01980550142390231569)100:0.02824810467925640417,((Myrmecia_croslandi:0.02065335812772446655,((Nomada_sp.:0.02088894039268772082,Vespula_pensylvanica:0.01230890512434673970)64:0.00246076531085796801,Scolia_sp.:0.01366417491717303138)64:0.00162607068532703283)83:0.00846590960390864074,Tenthredinidae_sp.:0.00772224206703486706)95:0.01284393868721202432)35:0.00174419416656388065)95:0.01393547282504629600)14:0.00680030465885000761,((Cercopis_vulnerata:0.00905083986320367843,(Clastoptera_obtusa:0.02856554712435915161,(Paracephaleus_brunneus:0.05792480086556472257,(Pectinariophyes_reticulata:0.01849330044789072869,Prosapia_bicincta:0.01067726991962718655)26:0.00253179021951853043)31:0.00258302059497642934)74:0.00821407728062743987)100:0.04287416299096882127,((Rhaphigaster_nebulosa:0.01343852398931173232,Pyrrhocoris_apterus:0.01660955970355941849)100:0.05055759038076747258,Harpocera_thoracica:0.08775423237483458150)100:0.06354204687452269518)100:0.02370204233836973803)8:0.00437708963942384181)12:0.00356486558736934887)72:0.01118912165775715062)52:0.00826287926963420113,(Callibaetis_ferrugineus:0.04308988484278060416,(Siphlonura_aestivalis:0.01154158990155157265,Epeorus_sylvicola:0.03480138786505500292)99:0.01707607836185013120)100:0.06530459203518515499)32:0.00611967113400943563,((Epiophlebia_superstes:0.00000043423571219695,(((Leucorrhinia_sp.:0.00000043423571219695,Odo09:0.00366721613567804394)100:0.00798472162924877826,(Oxygastra_curtisii:0.00484365385130230888,(Cordulia_aenea:0.00000043423571219695,Somatochlora_flavomaculata:0.00294370043140921179)100:0.01248728888882577430)57:0.00139098932582570564)90:0.00393639383025535475,((Aeshna_juncea:0.00492218651962939013,Brachytron_pratense:0.00131215048722682897)99:0.00337412326492300728,Odo08:0.01057665349576612443)75:0.00000043423571219695)82:0.00293806702648848886)89:0.00206641433997177288,Lestes_viridis:0.02046759981738219963)100:0.04611670380195520558)71:0.01267521833614708091,(((Milnesium_tardigradum:0.24114182944492523752,((Siro_rubens:0.02873176984270729706,Limulus_polyphemus:0.04618553837446288945)100:0.03894575536498241786,Polyxenus_lagurus:0.14096447696120148474)92:0.02570113619950168890)99:0.03805464056559318409,(Squilla_empusa:0.04579368657376516744,Homarus_americanus:0.10643440636325361692)100:0.09849975283293488371)100:0.04975573373312655590,(((Eosentomon_sakura:0.18528919096418902668,(Sinentomon_erythranum:0.05308781054757775314,(Acerentomon_franzi:0.02974504327117205235,Baculentulus_densus:0.01060514705457198635)100:0.07699107433063774597)93:0.03251235062084262967)100:0.17310071203822768870,(Campodea_augens:0.00000043423571219695,(Lepidocampa_weberi:0.04446529679036447663,(((Parajapyx_emeryanus:0.02748157496874259823,Catajapyx_aquilonaris:0.06715653608039362510)99:0.02343203735830329260,Octostigma_sinensis:0.06650201298538371830)100:0.03898877871059004685,Campodeidae_sp.:0.00628481068804410611)14:0.00114201441827282849)99:0.02311972474636108527)100:0.43743153171988508054)100:0.08665456223245439349,(Megalothorax_minimus:0.06428751373380113543,((Pogonognathellus_flavescens:0.02869194175293853649,((Cryptopygus_antarcticus:0.01147410858681500306,Isotoma_viridis:0.00750701938107636337)98:0.01147780381431031532,Orchesella_villosa:0.02724102084761198875)98:0.01546307200563339264)43:0.00391130604022344591,(((((Col04:0.01841623378364469835,Col05:0.01079710129366351183)86:0.00470092699979799290,(Col12:0.00423223104105914256,Col01:0.00822776478860141013)100:0.05510312147764102886)59:0.00649485686126247824,Gomphiocephalus_hodgsoni:0.01218687333398620586)76:0.01070882756225504003,(Tetrodontophora_bielanensis:0.03100002069265591492,Triacanthella_sp.:0.04493960630867881861)54:0.01202302541141865404)96:0.01806720502827786554,(Dicyrtomina_saundersi:0.01812799489556797539,((Sminthurus_viridis_#1:0.00000043423571219695,Sminthurus_viridis_#2:0.00218449005880830749)100:0.00886585300055445051,Allacma_fusca:0.01313097151084651089)100:0.02606811651249264089)93:0.00883672186234531545)67:0.00620004743734784043)57:0.01210044394123523451)100:0.09723760208675995276)76:0.02098233833096971659)82:0.02936554042658787514)100:0.03529572526322504594)68:0.00702492105369171681,Pedetontus_okaijmae:0.00683858401032293433);
