# Supplementary material for: Potential pitfalls of modelling ribosomal RNA data in phylogenetic tree reconstruction: Evidence from case studies in the Metazoa
Source: BMC Evol Biol. 2011 May 27;11:146. doi: 10.1186/1471-2148-11-146 (PMC3123606; doi:10.1186/1471-2148-11-146)
Supplement: Additional file 2 — Tree reconstruction results. All trees (Newick le format) provided by the DNA model setups the and mixed RNA/DNA model setups of all applied data sets. [file 1471-2148-11-146-S2.ZIP › Hexapoda/RAxML_bipartitions.128S_Hexapods94.sal.S6Deva.tre]

(Machilis_hrabei:0.01490426084261593440,(Lepismachilis_y-signata:0.33328085000357410284,((((Milnesium_tardigradum:0.66237920299686492420,(Polyxenus_lagurus:0.37480190583950523386,(Siro_rubens:0.07731861474212153862,Limulus_polyphemus:0.09861515369301761258)100:0.09715927304011499899)88:0.06867501142743542841)99:0.10185190056533985348,(Squilla_empusa:0.12952912185532594602,Homarus_americanus:0.27770244416178924141)100:0.26742487055359420722)100:0.12759336650550770487,((((Lepidocampa_weberi:0.10637185179139045654,(Campodeidae_sp.:0.01279548431827048742,(Octostigma_sinensis:0.16677810482420771243,(Catajapyx_aquilonaris:0.15719356830591990626,Parajapyx_emeryanus:0.06688713280418423501)99:0.06134776159101750642)100:0.08742442981719313055)29:0.00324739724478541932)100:0.05398518892459200358,Campodea_augens:0.00000036609317009743)100:1.19069394549775342540,((Sinentomon_erythranum:0.13048049180286791504,(Acerentomon_franzi:0.06957141484172141288,Baculentulus_densus:0.02378216117300619228)100:0.19386258572366496522)94:0.08740816001082322984,Eosentomon_sakura:0.53127072486966597786)100:0.43745940452119025377)100:0.24903009851351010084,(((Pogonognathellus_flavescens:0.07986565634675407699,(Orchesella_villosa:0.07530201166005844049,(Cryptopygus_antarcticus:0.03614066481880334053,Isotoma_viridis:0.02142647646873357264)100:0.03437671687513557672)100:0.04368699171254332436)53:0.01097693486258883439,(((Gomphiocephalus_hodgsoni:0.03939337711790487362,((Col04:0.05570057246533552386,Col05:0.02919248437795233728)83:0.01506220609572520887,(Col01:0.01986676340465966251,Col12:0.01119260446753019000)100:0.16102915083175675659)50:0.01579917853097267608)82:0.03686860419891208746,(Tetrodontophora_bielanensis:0.09516881316726107098,Triacanthella_sp.:0.12412002131797783555)67:0.03055497379225214152)99:0.05413567087106942177,(Dicyrtomina_saundersi:0.06114843508972064856,(Allacma_fusca:0.03516491905867791951,(Sminthurus_viridis_#1:0.00627149852884315018,Sminthurus_viridis_#2:0.00000036609317009743)100:0.02432238992267014843)100:0.08263216395513287016)90:0.02550936031522722802)75:0.01714457351456374554)65:0.02854454591161149565,Megalothorax_minimus:0.16921131862984836736)100:0.29918867297791923443)84:0.05097090822890609080)88:0.08197743443596165747,(((((Brachytron_pratense:0.00368613145918184710,Aeshna_juncea:0.00944650359135006980)99:0.00770576684661566057,(Odo08:0.02148183726734088222,((Leucorrhinia_sp.:0.00000036609317009743,Odo09:0.00779854691271995859)100:0.01772756237112452227,((Cordulia_aenea:0.00000036609317009743,Somatochlora_flavomaculata:0.00619556940926945833)100:0.03209679989589225152,Oxygastra_curtisii:0.01350408174506244514)63:0.00267906390788366514)90:0.00971627133821043910)36:0.00136800864393168313)63:0.00629935791357471350,Epiophlebia_superstes:0.00000036609317009743)81:0.00923885648140485016,Lestes_viridis:0.04299656969111615573)100:0.11996984871379010040,(((((((((Oxyethira_dualis:0.11072870140116157500,Triaenodes_sp.:0.07447287828512742791)100:0.34344148666680113235,Pieris_napi:0.23406484517453035599)99:0.11700608958633169909,((Boreus_hyemalis:0.08859095404011396724,Ctenocephalides_felis:0.09246030529281415444)52:0.01045918914798091293,Merope_tuber:0.13130810913104282167)55:0.02027742656777225747)33:0.00799450792874788728,(Drosophila_melanogaster:0.29278263771032864149,((Chironomus_tentans:0.19085838756110781733,Acricotopus_lucens:0.12940674183624970017)100:0.29709519585726779090,(Simulium_sanctipauli:0.44384321711472018990,(Anopheles_albimanus:0.10768792953417538616,Aedes_albopictus:0.12172099183927474753)100:0.31659929058305052996)60:0.07582292228293956160)100:0.49322317676147164889)100:1.10250991071423687373)64:0.01768508088454229243,((Tenthredinidae_sp.:0.01768527100047669401,(Myrmecia_croslandi:0.05163347847671183322,(Scolia_sp.:0.03046214519174273924,(Nomada_sp.:0.04939731156417260377,Vespula_pensylvanica:0.02751012657606024744)65:0.00590980914336905385)54:0.00342494541881542503)82:0.02183398037695889748)97:0.03665744696310414830,(Silpha_obscura:0.16216979506133044620,Tenebrio_molitor:0.04753916043538628650)100:0.07450477559733019450)21:0.00471765860886236201)97:0.04256575651123839510,((Forficula_auricularia:0.41823289002395547254,(Isoperla_sp.:0.10157217423238890097,Nemoura_flexuosa:0.27481618642223898386)100:0.16453673388753109474)81:0.05989535990512671881,((Tyrannophasma_gladiator:0.03855414759111796402,Mantophasma_zephyra:0.01164618978400293499)100:0.24618202023996599292,(((Ectobius_lapponicus:0.06743417241312166244,Zootermopsis_angusticollis:0.05836434650022377657)68:0.01110267452535927679,(Hierodula_membranacea:0.00270101605229075212,Mantis_religiosa:0.03814306942608897827)100:0.02777167368699432620)54:0.00449696445416496952,(Blattella_germanica:0.06769532699617000771,(Gromphadorhina_laevigata_#1:0.00000036609317009743,Gromphadorhina_laevigata_#2:0.00000036609317009743)100:0.02901718935374868191)51:0.00618601540418010822)100:0.09939928272430548217)58:0.03389344131941778721)18:0.00507146715306489634)18:0.01641751676823469119,(((Harpocera_thoracica:0.25825911134380868939,(Rhaphigaster_nebulosa:0.03118645282088584186,Pyrrhocoris_apterus:0.04141586695061377776)100:0.13361551909882679601)100:0.17853270990828393194,(Cercopis_vulnerata:0.02056456622029275566,((Prosapia_bicincta:0.02216555829223628218,Pectinariophyes_reticulata:0.04756165901311604910)39:0.00669436878449435491,(Clastoptera_obtusa:0.05886936689370199371,Paracephaleus_brunneus:0.12986834239828060067)35:0.01809346486052550509)70:0.01914275035832499472)100:0.11544204879456357316)100:0.06712938205647317469,(((Anacridium_aegypticum:0.00629687888303473095,Gomphocerinae_sp.:0.00609536148611330205)100:0.05419176517135615434,(Pholidoptera_griseoaptera:0.00817187548826445176,Leptophyes_punctatissima:0.00848825838983316601)100:0.04224454614310273193)71:0.01662597703082538750,(Bacillus_rossius:0.05318583903343832020,Carausius_morosus:0.05748274373634281592)100:0.13322478648177021876)28:0.00691789881660540961)15:0.00788211567676046394)79:0.03117802107763301481,Lepisma_saccharina:1.45089179766892284462)49:0.02542962977741513100,(Callibaetis_ferrugineus:0.12179829912716945428,(Siphlonura_aestivalis:0.03131658971812262965,Epeorus_sylvicola:0.09216491839234433603)99:0.04689536961119259578)100:0.18882425760428758754)31:0.01371914100965678299)83:0.03248116563290246589)100:0.10613001619243432605)76:0.02221903572259520399,Pedetontus_okaijmae:0.02125203643790485666);
