# Supplementary material for: Potential pitfalls of modelling ribosomal RNA data in phylogenetic tree reconstruction: Evidence from case studies in the Metazoa
Source: BMC Evol Biol. 2011 May 27;11:146. doi: 10.1186/1471-2148-11-146 (PMC3123606; doi:10.1186/1471-2148-11-146)
Supplement: Additional file 2 — Tree reconstruction results. All trees (Newick le format) provided by the DNA model setups the and mixed RNA/DNA model setups of all applied data sets. [file 1471-2148-11-146-S2.ZIP › Hexapoda/RAxML_bipartitions.128S_Hexapods94.sal.S7Aeva.tre]

((Siphlonura_aestivalis:0.01040216984188555883,Epeorus_sylvicola:0.02831522333104240577)99:0.01405520507614906565,((((Forficula_auricularia:0.10294531198187809040,(Nemoura_flexuosa:0.08250062030450511230,Isoperla_sp.:0.03804988246302719312)100:0.04108349115792348655)87:0.01632456473746310768,((Harpocera_thoracica:0.06113775384395768453,(Rhaphigaster_nebulosa:0.00960093849233245589,Pyrrhocoris_apterus:0.01376746810866074332)100:0.03638398171245153800)100:0.04541120320800644261,(Cercopis_vulnerata:0.01432727539405553342,((Pectinariophyes_reticulata:0.01367574990694113944,Prosapia_bicincta:0.00683090060948939991)40:0.00179375696083256984,(Clastoptera_obtusa:0.02017218951969384708,Paracephaleus_brunneus:0.03808980913673373075)40:0.00467283961825200756)73:0.00813414813994224432)100:0.02872929622797758611)100:0.01717528734534828905)41:0.00280135121679954283,((((Mantophasma_zephyra:0.00678664966208043612,Tyrannophasma_gladiator:0.01154677932136633466)100:0.06529634777928294831,(((Ectobius_lapponicus:0.02209114428556644902,Zootermopsis_angusticollis:0.02007599513681500303)52:0.00297148892113478389,(Mantis_religiosa:0.01062945233486775262,Hierodula_membranacea:0.00341087433921786337)99:0.00673624989738262278)27:0.00062016339747621564,(Blattella_germanica:0.02194873531690425678,(Gromphadorhina_laevigata_#1:0.00000100017926301651,Gromphadorhina_laevigata_#2:0.00000100017926301651)100:0.00799297283091046987)60:0.00232935449585870442)100:0.02903180582680595090)76:0.00825422692267718978,(((Gomphocerinae_sp.:0.00204307387422546618,Anacridium_aegypticum:0.00168626619168231549)100:0.01716163437095296826,(Pholidoptera_griseoaptera:0.00372094298915696866,Leptophyes_punctatissima:0.00338562792319594460)100:0.01098474261179343756)80:0.00603872470654220894,(Carausius_morosus:0.02179663062300828125,Bacillus_rossius:0.01991117602825623681)100:0.03448274788875122648)30:0.00295624153371698822)11:0.00296272568075287186,(((Merope_tuber:0.03744968687083274905,(Boreus_hyemalis:0.02337922154353443832,Ctenocephalides_felis:0.02763342908018061664)62:0.00322982997957439863)64:0.00587041435080559552,((Drosophila_melanogaster:0.05451964232393597537,((Acricotopus_lucens:0.02814383742765699456,Chironomus_tentans:0.05193106925401035079)100:0.05615681732077833915,((Aedes_albopictus:0.02715970432169807769,Anopheles_albimanus:0.02981388057181079757)100:0.06524288867550671889,Simulium_sanctipauli:0.08709307411077331362)66:0.01847088814757791991)100:0.10112106201192495869)100:0.25228252432963277352,(Pieris_napi:0.06280022598551575352,(Triaenodes_sp.:0.03125283342052187496,Oxyethira_dualis:0.03322435286496031037)100:0.08455321882919930587)100:0.02747463385808222858)19:0.00893010973061285351)44:0.00645981589024646058,((Tenebrio_molitor:0.01769664992899260339,Silpha_obscura:0.04958447159094063472)99:0.01945152571291491883,(Tenthredinidae_sp.:0.00701159651871209513,(Myrmecia_croslandi:0.01600939480984799740,((Nomada_sp.:0.01810435719917026162,Vespula_pensylvanica:0.00972903967935306868)57:0.00201366884304849010,Scolia_sp.:0.01045704959690895927)57:0.00140015876143443382)89:0.00576880504154731692)93:0.00904534795074984389)23:0.00126022280237802716)80:0.01140886048422656146)28:0.00335123115432867449)81:0.01540812344928214894,((Lestes_viridis:0.01403893707061719918,((((Leucorrhinia_sp.:0.00000100017926301651,Odo09:0.00228764266258800822)100:0.00593982298210044175,(Oxygastra_curtisii:0.00348218436171002406,(Somatochlora_flavomaculata:0.00225093533257082062,Cordulia_aenea:0.00000100017926301651)100:0.00963156834859279359)57:0.00087199341813654215)97:0.00293516305893038766,((Aeshna_juncea:0.00392239268601960768,Brachytron_pratense:0.00072789361214714013)100:0.00404934229280061887,Odo08:0.00763024889268359378)75:0.00000100017926301651)83:0.00183919459405777275,Epiophlebia_superstes:0.00000100017926301651)90:0.00242966938720844084)100:0.03630380802694250370,((((Squilla_empusa:0.03096197548117858231,Homarus_americanus:0.07214558521827782456)100:0.06136925608714372676,(Milnesium_tardigradum:0.16620906600520549135,(Polyxenus_lagurus:0.09166437000178041805,(Siro_rubens:0.02108270461598929849,Limulus_polyphemus:0.03147797139013937956)100:0.02518364164585593784)99:0.02114316143623639135)93:0.01857038689025511738)100:0.03621105974911319886,((Lepisma_saccharina:0.31282418742975542925,((Campodea_augens:0.00021525510865573065,((((Catajapyx_aquilonaris:0.04571348955066353165,Parajapyx_emeryanus:0.01569606268389416373)100:0.01348918035871173558,Octostigma_sinensis:0.04056927353044547518)100:0.02007289964120513234,Lepidocampa_weberi:0.02498155313194611385)93:0.00643790729843054556,Campodeidae_sp.:0.00310037411366086710)98:0.01359239282561928996)100:0.27584503453782965865,((Baculentulus_densus:0.00696706089676371425,Acerentomon_franzi:0.01904599426877351745)100:0.04155360489429828913,(Sinentomon_erythranum:0.03543684831159249482,Eosentomon_sakura:0.13140951927005511957)52:0.01304957054294082069)100:0.11939751971084812399)100:0.03959969257805085602)82:0.02793220678127435533,(Megalothorax_minimus:0.04209910083872134973,(((Orchesella_villosa:0.01749990226261478182,(Isotoma_viridis:0.00613070111946802977,Cryptopygus_antarcticus:0.00803850366504294846)99:0.00793001898693739340)99:0.00924260390102820545,Pogonognathellus_flavescens:0.01794948594792501739)56:0.00270411839758910371,(((Triacanthella_sp.:0.02839308938041271158,Tetrodontophora_bielanensis:0.01988945292321271652)51:0.00689603454471290813,((Col04:0.01135546579579407162,Col05:0.00745868839896489215)96:0.00548000255283660406,(Gomphiocephalus_hodgsoni:0.00706698197795672771,(Col01:0.00464735761616844045,Col12:0.00348211991142511603)100:0.03603613294950898382)28:0.00255917962668821171)67:0.00689981456040116795)98:0.01149987095946408862,(Dicyrtomina_saundersi:0.01218173661621019602,((Sminthurus_viridis_#1:0.00000100017926301651,Sminthurus_viridis_#2:0.00129062041441656327)100:0.00570020867246339748,Allacma_fusca:0.00934323598070962644)100:0.01745902433081390065)92:0.00598135818051017277)58:0.00391123322606883820)62:0.00603325901138647425)100:0.06803411772590256534)48:0.01158594729148097920)81:0.03042212184842233574,(Lepismachilis_y-signata:0.08834977246373704185,(Pedetontus_okaijmae:0.00550937678084614975,Machilis_hrabei:0.00602181492895601054)88:0.00686179475917218090)100:0.02370136009206326444)72:0.01222842407210876156)46:0.00574481341181747648)100:0.04609233516046542384,Callibaetis_ferrugineus:0.02788345820378190440);
