# Supplementary material for: Potential pitfalls of modelling ribosomal RNA data in phylogenetic tree reconstruction: Evidence from case studies in the Metazoa
Source: BMC Evol Biol. 2011 May 27;11:146. doi: 10.1186/1471-2148-11-146 (PMC3123606; doi:10.1186/1471-2148-11-146)
Supplement: Additional file 2 — Tree reconstruction results. All trees (Newick le format) provided by the DNA model setups the and mixed RNA/DNA model setups of all applied data sets. [file 1471-2148-11-146-S2.ZIP › Hexapoda/RAxML_bipartitions.128S_Hexapods94.sal.S7Beva.tre]

(Machilis_hrabei:0.00601503877227691809,(Lepismachilis_y-signata:0.08830217915546396956,((((((Odo08:0.00762941841335367400,(Aeshna_juncea:0.00392131346398101686,Brachytron_pratense:0.00072993334193543645)100:0.00404634833755538638)76:0.00000099928482788332,((Leucorrhinia_sp.:0.00000099928482788332,Odo09:0.00228731420644250711)100:0.00594286418456450773,((Cordulia_aenea:0.00000099928482788332,Somatochlora_flavomaculata:0.00225115040914201881)100:0.00963543252897549295,Oxygastra_curtisii:0.00347720393149522069)57:0.00087177934697849080)97:0.00293060623373064301)82:0.00183862784444132005,Epiophlebia_superstes:0.00000099928482788332)89:0.00242885668060450382,Lestes_viridis:0.01403659450785068111)100:0.03628427112138580407,(((((((Pectinariophyes_reticulata:0.01368237313646666897,Prosapia_bicincta:0.00681738243453917404)38:0.00178873404448559028,(Clastoptera_obtusa:0.02016908236801594548,Paracephaleus_brunneus:0.03806920829874017864)41:0.00468507684311924612)72:0.00813778149175607875,Cercopis_vulnerata:0.01429634309186617915)100:0.02873578706886044387,((Pyrrhocoris_apterus:0.01375890377099527224,Rhaphigaster_nebulosa:0.00959590372570984750)100:0.03634419853084983748,Harpocera_thoracica:0.06110845731249600621)100:0.04541934256754145277)100:0.01720064284917137074,((Nemoura_flexuosa:0.08245918098514434802,Isoperla_sp.:0.03799347886274841157)100:0.04097995122912011234,Forficula_auricularia:0.10295926193584124808)84:0.01633696327544052751)41:0.00279505427652059716,(((((Anacridium_aegypticum:0.00168284650356067688,Gomphocerinae_sp.:0.00204414347318196367)100:0.01714490451096371132,(Leptophyes_punctatissima:0.00337507957792366163,Pholidoptera_griseoaptera:0.00372785953307656470)100:0.01097243516746453616)81:0.00603082286891724710,(Bacillus_rossius:0.01990386120981929574,Carausius_morosus:0.02178422982878185088)100:0.03445087781807900512)31:0.00298774684344308610,((Mantophasma_zephyra:0.00677015812260882595,Tyrannophasma_gladiator:0.01153886797040440219)100:0.06524402313667385100,(((Dic01:0.00000099928482788332,Dic06:0.00000099928482788332)100:0.00799024940260457429,Blattella_germanica:0.02194107953942589506)61:0.00232804931090809788,((Mantis_religiosa:0.01062736912069076577,Dic07:0.00340391364308260599)99:0.00673709652533619006,(Ectobius_lapponicus:0.02207821985361515388,Zootermopsis_angusticollis:0.02006321051563849170)54:0.00297013227568385411)25:0.00061561781414740514)100:0.02904072756241402389)74:0.00823543016505860585)9:0.00299082732061981818,(((Merope_tuber:0.03743407250310162859,(Ctenocephalides_felis:0.02762829949374152536,Boreus_hyemalis:0.02334625211939649406)62:0.00323476269062334017)64:0.00590690520853736929,((Drosophila_melanogaster:0.05439841644416471000,((Acricotopus_lucens:0.02811707714525333093,Chironomus_tentans:0.05187591423490238440)100:0.05612353918063558988,((Aedes_albopictus:0.02714098144641290122,Anopheles_albimanus:0.02977064333541063618)100:0.06506238175325998463,Simulium_sanctipauli:0.08714378208665284065)64:0.01843718827662665233)100:0.10094780537509469298)100:0.25204769717288139086,(Pieris_napi:0.06268907565639422752,(Oxyethira_dualis:0.03317472453545701472,Triaenodes_sp.:0.03130349515723789000)100:0.08452583525225031147)100:0.02741094493659669562)33:0.00899727038787498726)50:0.00641390371626150788,((Tenebrio_molitor:0.01771387519041535061,Silpha_obscura:0.04954885474336975099)99:0.01941582881348152476,(Tenthredinidae_sp.:0.00701610715621168567,(Myrmecia_croslandi:0.01598667887156643777,(Scolia_sp.:0.01044568770423783162,(Vespula_pensylvanica:0.00972712113920886669,Nomada_sp.:0.01808192246341792236)56:0.00200387632288778457)58:0.00141409460433657521)90:0.00576284974823735793)92:0.00903922450396211184)24:0.00124808570814759537)91:0.01139835834589938805)29:0.00337819581709677312)90:0.01541877844675171305,(Callibaetis_ferrugineus:0.02783739707338495420,(Epeorus_sylvicola:0.02830436323867527651,Siphlonura_aestivalis:0.01041882569519219509)99:0.01408087500181980437)100:0.04597886475703991810)49:0.00573700888175846403)77:0.01220739815285416807,(((((Pogonognathellus_flavescens:0.01788073903988151789,(Orchesella_villosa:0.01748720189507435921,(Isotoma_viridis:0.00611100059651239341,Cryptopygus_antarcticus:0.00804592764912884575)98:0.00792581536627296433)99:0.00923989129337853161)57:0.00270685366438380660,((Dicyrtomina_saundersi:0.01215319005726148149,(Allacma_fusca:0.00935629236789724261,(Sminthurus_viridis_#1:0.00129013044008467531,Sminthurus_viridis_#2:0.00000099928482788332)100:0.00568477974311736804)100:0.01747324734693232740)92:0.00597521096946707075,((Triacanthella_sp.:0.02833588145971243505,Tetrodontophora_bielanensis:0.01989813856420538651)51:0.00689456118307574424,((Bilobella_aurantiaca:0.00745476134618944762,Anurida_maritima:0.01134379943586478166)95:0.00546318452616464337,(Gomphiocephalus_hodgsoni:0.00706426372320297698,(Podura_aquatica_#1:0.00464941507830914178,Podura_aquatica_#2:0.00347282724424660422)100:0.03600039908900055236)27:0.00255602017120273080)65:0.00690470722638956633)98:0.01147889319183804761)59:0.00393555792398993763)61:0.00603073743656688203,Megalothorax_minimus:0.04202413816405409924)100:0.06795090609698953288,(Lepisma_saccharina:0.31292900161976688889,(((Baculentulus_densus:0.00697091157850422433,Acerentomon_franzi:0.01903804278279329354)100:0.04149582681075446311,(Eosentomon_sakura:0.13134904470376065899,Sinentomon_erythranum:0.03546374588005783007)46:0.01309138152173962982)100:0.11939781674923147237,(Campodea_augens:0.00024767227669441157,(Campodeidae_sp.:0.00309952025425868109,((Octostigma_sinensis:0.04057837700071575959,(Catajapyx_aquilonaris:0.04574081666001299923,Parajapyx_emeryanus:0.01569231664002217891)100:0.01348646576189922383)100:0.02008572740648070093,Lepidocampa_weberi:0.02500023115643657673)91:0.00642757010985138023)98:0.01356060734004866687)100:0.27547577732655603722)100:0.03952348954942052489)75:0.02790686841603984628)52:0.01158972866005246460,((Squilla_empusa:0.03092671184098943343,Homarus_americanus:0.07209224948082029738)100:0.06125562269213663535,(Milnesium_tardigradum:0.16606645594674096511,((Siro_rubens:0.02104098179142697977,Limulus_polyphemus:0.03148438557402080673)100:0.02517261930909171427,Polyxenus_lagurus:0.09161499792432863110)99:0.02111972015858014709)93:0.01861792125645897120)100:0.03616700083317710146)79:0.03043230360992058361)100:0.02371075748473169473)90:0.00689808282019919398,Pedetontus_okaijmae:0.00551039158687206994);
