# Supplementary material for: Potential pitfalls of modelling ribosomal RNA data in phylogenetic tree reconstruction: Evidence from case studies in the Metazoa
Source: BMC Evol Biol. 2011 May 27;11:146. doi: 10.1186/1471-2148-11-146 (PMC3123606; doi:10.1186/1471-2148-11-146)
Supplement: Additional file 2 — Tree reconstruction results. All trees (Newick le format) provided by the DNA model setups the and mixed RNA/DNA model setups of all applied data sets. [file 1471-2148-11-146-S2.ZIP › Hexapoda/RAxML_bipartitions.128S_Hexapods94.sal.S7Ceva.tre]

(Siphlonura_aestivalis:0.01253348164195738218,(Callibaetis_ferrugineus:0.03543931311677617907,((Lestes_viridis:0.01588412056952885273,(((Aeshna_juncea:0.00369871176939865539,Brachytron_pratense:0.00101654410525378971)100:0.00426383036952423904,(((Sympetrum_danae:0.00236948637365027399,Leucorrhinia_sp.:0.00000128275789594600)100:0.00628000582685664561,(Oxygastra_curtisii:0.00447351822631402839,(Cordulia_aenea:0.00000128275789594600,Somatochlora_flavomaculata:0.00229604036317306807)100:0.01186422683581807476)63:0.00092819190991989483)95:0.00393190053863774411,Progomphus_obscurus:0.00877352305369035954)31:0.00037155303830275062)62:0.00195508798038452909,Epiophlebia_superstes:0.00000128275789594600)79:0.00291784630058919111)100:0.03945938691520647912,(((((Bacillus_rossius:0.02227495667927216483,Carausius_morosus:0.02349456205985877080)100:0.04063812772109506172,((Gomphocerinae_sp.:0.00286297510177817684,Anacridium_aegypticum:0.00213181634763697078)100:0.02045211396766997980,(Pholidoptera_griseoaptera:0.00394267940382857316,Leptophyes_punctatissima:0.00389309405147259544)100:0.01442334130227474615)73:0.00582739641925277604)46:0.00568025606700138779,((((Harpocera_thoracica:0.07962412252605037544,(Rhaphigaster_nebulosa:0.01049519445735442279,Pyrrhocoris_apterus:0.01551494071177198994)100:0.04497568127228902812)100:0.05607342799719688270,(Cercopis_vulnerata:0.01680642918298878158,((Prosapia_bicincta:0.00798589718551345577,Pectinariophyes_reticulata:0.01609211387638896998)43:0.00197168312802220753,(Paracephaleus_brunneus:0.04366675423204506579,Clastoptera_obtusa:0.02335976535978607702)42:0.00581063981737628930)75:0.00883500335391405184)100:0.03355802954316607772)100:0.02110119185071712006,((Nemoura_flexuosa:0.09238292989340243788,Isoperla_sp.:0.04354032286601988710)100:0.05236773056094148893,Forficula_auricularia:0.12496896038635868509)84:0.01979303899828440197)45:0.00611426489446250613,(((((Triaenodes_sp.:0.03259630677863083192,Oxyethira_dualis:0.03852711898297934978)100:0.10066849324040752500,Pieris_napi:0.07765430213297042084)100:0.04175921786359099858,(Merope_tuber:0.04581575449389299615,(Ctenocephalides_felis:0.03231429305793352691,Boreus_hyemalis:0.02862030233831181630)51:0.00448120822575873677)54:0.00667181600522774240)27:0.00436591917527336983,(Drosophila_melanogaster:0.06825503280490072266,((Chironomus_tentans:0.06004318465492466256,Acricotopus_lucens:0.03410555035196072976)100:0.07619004024635873951,((Anopheles_albimanus:0.02993713629608299800,Aedes_albopictus:0.02870186281222047997)100:0.08218888041849436998,Dit01:0.11063448954423535375)59:0.02072467684054488460)100:0.12472508159184218790)100:0.31408657936028550051)53:0.00592666930657829126,((Tenthredinidae_sp.:0.00822189393867277241,(Myrmecia_croslandi:0.01951251400217999046,(Scolia_sp.:0.01160857867248398477,(Nomada_sp.:0.02066857892632989468,Vespula_pensylvanica:0.01126963290159767143)54:0.00207169723754499534)51:0.00152980332062691319)90:0.00712614231652888147)97:0.01135843114677657049,(Tenebrio_molitor:0.02223372324842894099,Silpha_obscura:0.05964496950946773096)99:0.02589024957471891542)18:0.00137063544976526760)92:0.01560782033460842398)9:0.00310322712542277163)20:0.00751062382567239777,(((Dic07:0.00367443710716671259,Dic03:0.01206475411083233161)99:0.00851694537014272696,((Blattella_germanica:0.02683523803457201970,(Gromphadorhina_laevigata_#1:0.00000128275789594600,Gromphadorhina_laevigata_#2:0.00000128275789594600)100:0.00996482415870941080)56:0.00308836077539678287,(Ectobius_lapponicus:0.02686768686770982587,Zootermopsis_angusticollis:0.02318213725888663979)55:0.00349033698090695996)35:0.00224632934640530899)100:0.03421902821352370422,(Mantophasma_zephyra:0.00712749282805164204,Tyrannophasma_gladiator:0.01395822058468060810)100:0.08221611897606000141)60:0.00831485425585103827)92:0.01836206734163354365,(((Lepisma_saccharina:0.38121436208118464339,(((Acerentomon_franzi:0.02145617299758683164,Baculentulus_densus:0.00802003367623720098)100:0.04998205282154899454,(Eosentomon_sakura:0.17107005669863881159,Sinentomon_erythranum:0.03685965860294872914)40:0.01446748492545282816)100:0.13511107756272525138,(Campodea_augens:0.00000128275789594600,((Lepidocampa_weberi:0.02817240814704599292,(Octostigma_sinensis:0.04288432193940744375,(Catajapyx_aquilonaris:0.04553389508021701837,Parajapyx_emeryanus:0.01642112599729563666)100:0.01446772069901532468)100:0.02103588094008678605)91:0.00658419617617992965,Campodeidae_sp.:0.00322661451828011852)99:0.01537423480324055271)100:0.33055731697792534174)100:0.05345353803509428348)72:0.03719310009802853645,((Megalothorax_minimus:0.05293275562440966087,(((Tetrodontophora_bielanensis:0.02931675999362124557,(Triacanthella_sp.:0.03938589319342960388,((Podura_aquatica_#1:0.00438784930130629337,Podura_aquatica_#2:0.00557529518611558049)100:0.04656673535438333317,((Bilobella_aurantiaca:0.00962925931613584259,Anurida_maritima:0.01629593100411237672)97:0.00726692776581821642,Gomphiocephalus_hodgsoni:0.01259976512341881051)63:0.00621576997161372470)69:0.00692697089135442621)53:0.00674380591171480723)98:0.01431422021409997462,(Dicyrtomina_saundersi:0.01990128539060912263,(Allacma_fusca:0.01366272783565379394,(Sminthurus_viridis_#1:0.00000128275789594600,Sminthurus_viridis_#2:0.00179305116603132859)100:0.00768046945764221719)100:0.02354739305309413652)89:0.00673089768586687068)71:0.00455695419253597783,(Pogonognathellus_flavescens:0.02420005325194647325,(Orchesella_villosa:0.02262894705100641432,(Isotoma_viridis:0.00834785045768346272,Cryptopygus_antarcticus:0.01075937188689993218)99:0.00966954928744415652)99:0.01136046747735514582)35:0.00405999805764660406)38:0.00797078168669110472)100:0.09253595881018311653,((Homarus_americanus0.08189043822528753458,Squilla_empusa:0.03846649818695208750)100:0.07692041263573971832,(Milnesium_tardigradum:0.20379516922392118539,((Limulus_polyphemus:0.03300706033840196396,Siro_rubens:0.02483688207173847043)100:0.03017197559711091992,Polyxenus_lagurus:0.11054888609713529879)100:0.02442963286511132953)96:0.02286695668727561220)100:0.04169955729687228191)29:0.01255949996323430483)74:0.02974993177200988340,(Lepismachilis_y-signata:0.10892789762784910179,(Machilis_hrabei:0.00669268856998727832,Pedetontus_okaijmae:0.00743808088312787174)89:0.00998415906549962075)100:0.03282235267099854054)74:0.01721339486404792687)45:0.00682197423254416596)100:0.05841898345686451915)100:0.01794646454821470158,Epeorus_sylvicola:0.03321118151105652977);
