# Supplementary material for: Potential pitfalls of modelling ribosomal RNA data in phylogenetic tree reconstruction: Evidence from case studies in the Metazoa
Source: BMC Evol Biol. 2011 May 27;11:146. doi: 10.1186/1471-2148-11-146 (PMC3123606; doi:10.1186/1471-2148-11-146)
Supplement: Additional file 2 — Tree reconstruction results. All trees (Newick le format) provided by the DNA model setups the and mixed RNA/DNA model setups of all applied data sets. [file 1471-2148-11-146-S2.ZIP › Hexapoda/RAxML_bipartitions.128S_Hexapods94.sal.S7Deva.tre]

((Siphlonura_aestivalis:0.01583960082929942656,Epeorus_sylvicola:0.04343633516605859696)99:0.02099135646770459648,((((((Tyrannophasma_gladiator:0.01828323009628837412,Mantophasma_zephyra:0.00918265552329029268)100:0.09847638968936367476,((Blattella_germanica:0.03285039532546806668,(Gromphadorhina_laevigata_#1:0.00000045097426667755,Gromphadorhina_laevigata_#2:0.00000045097426667755)100:0.01157591662858245551)66:0.00385959178552303496,((Ectobius_lapponicus:0.03291185366389789285,Zootermopsis_angusticollis:0.02935769956353265556)42:0.00470633326450603778,(Dic03:0.01596276564800971215,Dic07:0.00484447249683595243)99:0.00988700247672609153)22:0.00083101209902455603)100:0.04284719504719932542)73:0.01066704421645997720,(Bacillus_rossius:0.02944050959219044264,Carausius_morosus:0.03347639727043121710)100:0.05431106907464677142)27:0.00515583381247709371,((((Tenthredinidae_sp.:0.01032631423564827657,(Myrmecia_croslandi:0.02330811586873065069,(Scolia_sp.:0.01580777686565444998,(Vespula_pensylvanica:0.01430294548143349644,Nomada_sp.:0.02709840674819049763)63:0.00288392004544295961)55:0.00212272883816072696)92:0.00849200889913102712)95:0.01396966342091776614,(Tenebrio_molitor:0.02491732831245031810,Silpha_obscura:0.07529026931303647863)96:0.02888413761697350424)23:0.00188180480350988292,((Merope_tuber:0.05598057640262734530,(Ctenocephalides_felis:0.04077794449815105166,Boreus_hyemalis:0.03509710586344347294)60:0.00472404132904516785)61:0.00767796953731510710,((Pieris_napi:0.09496858304166889975,(Triaenodes_sp.:0.04869498997765405596,Oxyethira_dualis:0.05000453503415375894)100:0.13008237340208231303)100:0.04139920471796252471,(Drosophila_melanogaster:0.08898901986826319999,((Chironomus_tentans:0.08264365080181172718,Acricotopus_lucens:0.04354407966486383008)100:0.09207623380353237297,((Aedes_albopictus:0.04327823742834852050,Anopheles_albimanus:0.04741497975556532851)100:0.10482806278694191404,Dit01:0.13788602886217421473)68:0.02980267675660499063)100:0.16130515737943657006)100:0.40014612578220326577)28:0.01485494080375447667)48:0.00980347835957904104)85:0.01735865527428197622,((Pholidoptera_griseoaptera:0.00538197654961938832,Leptophyes_punctatissima:0.00507160422929277179)100:0.01740807649706313173,(Gomphocerinae_sp.:0.00286224141662558013,Anacridium_aegypticum:0.00272693832916329855)100:0.02502250437115278656)78:0.01035086075865970442)13:0.00189091362554070271)28:0.00502629362801658864,(((Nemoura_flexuosa:0.13173030035681643213,Isoperla_sp.:0.06074850383359936545)100:0.06038069885932095121,Forficula_auricularia:0.15924674584223930118)85:0.02785151438355311024,((Cercopis_vulnerata:0.02110760051801361878,((Prosapia_bicincta:0.00992779646672792108,Pectinariophyes_reticulata:0.02064781647767001058)38:0.00261467610217425497,(Clastoptera_obtusa:0.03116525861055978799,Paracephaleus_brunneus:0.05755442728628307192)39:0.00632909057512303762)73:0.01218323551186591136)100:0.04483405290059940679,(Harpocera_thoracica:0.09575416603604786081,(Rhaphigaster_nebulosa:0.01501845441656471554,Pyrrhocoris_apterus:0.02045349065234786101)100:0.05528091291816709940)100:0.06936108794350091811)100:0.02401550851027499378)44:0.00495292990617818632)87:0.02138468596799657576,((((((Leucorrhinia_sp.:0.00000045097426667755,Sympetrum_danae:0.00345074192663788470)100:0.00900129488096040702,((Somatochlora_flavomaculata:0.00342580833450444868,Cordulia_aenea:0.00000045097426667755)100:0.01457156690638497683,Oxygastra_curtisii:0.00528301042084168473)59:0.00124229278928110194)97:0.00443842751402565797,(Progomphus_obscurus:0.01148076105280277509,(Aeshna_juncea:0.00597427138749960160,Brachytron_pratense:0.00109182210195398746)100:0.00618001516317331825)74:0.00000045097426667755)79:0.00273811758702002762,Epiophlebia_superstes:0.00000045097426667755)86:0.00358786675688769607,Lestes_viridis:0.02125989132151117830)100:0.05433025099923706469,((((Squilla_empusa:0.04862870215063897633,Homarus_americanus:0.11219033443628279034)100:0.09217497971975660565,(((Limulus_polyphemus:0.04941738810604533183,Siro_rubens:0.03084219924317541453)100:0.03995132869509157580,Polyxenus_lagurus:0.13872838885171964729)97:0.03114020998548611835,Milnesium_tardigradum:0.25253343299019204160)95:0.02724491090838627658)100:0.05953852978568045101,((Lepisma_saccharina:0.48931589511022877126,(((Baculentulus_densus:0.01019777669036638079,Acerentomon_franzi:0.02923597420452288959)100:0.06406842654327235542,(Eosentomon_sakura:0.20598330010485232933,Sinentomon_erythranum:0.05412884157527173001)43:0.01953763640404922522)100:0.18790218939671024523,(Campodea_augens:0.00006701981078148744,(Campodeidae_sp.:0.00492612408128546148,(Lepidocampa_weberi:0.03793696128322436578,((Catajapyx_aquilonaris:0.07157847151517868212,Parajapyx_emeryanus:0.02466105062311779728)99:0.02058148651591920272,Octostigma_sinensis:0.06363101507523839795)100:0.03117103069283634967)89:0.00936266158712194783)95:0.02081652531464770264)100:0.43255110605906182952)100:0.06034525708276287231)79:0.04391520186680549637,(Megalothorax_minimus:0.06453336803716704095,((Pogonognathellus_flavescens:0.02682555301664754643,((Isotoma_viridis:0.00952577281459198073,Cryptopygus_antarcticus:0.01240733570368942641)99:0.01233884158684920435,Orchesella_villosa:0.02608696990154673809)99:0.01415997500195339577)56:0.00453029200839052092,((((Anurida_maritima:0.01718843395466643567,Bilobella_aurantiaca:0.01137779691342516789)96:0.00815574496290100495,((Podura_aquatica_#1:0.00536928528802707496,Podura_aquatica_#2:0.00714736225919999826)100:0.05490228842690238892,Gomphiocephalus_hodgsoni:0.01092252703058438877)34:0.00408245757506806896)68:0.01005731019544442960,(Triacanthella_sp.:0.04322844727017009087,Tetrodontophora_bielanensis:0.03041986969910305191)58:0.01065023563422336055)98:0.01787066572957703506,(Dicyrtomina_saundersi:0.01860390977749095537,(Allacma_fusca:0.01415272912024299022,(Sminthurus_viridis_#1:0.00000045097426667755,Sminthurus_viridis_#2:0.00198403776188174358)100:0.00858323771186451055)100:0.02592004108371353047)90:0.00904311248506520227)62:0.00541740643653802062)66:0.01050522444665327043)100:0.10235012441948218576)54:0.01872496513455039827)80:0.04527543138697194547,(Lepismachilis_y-signata:0.13529954696678683779,(Pedetontus_okaijmae:0.00800615557903289719,Machilis_hrabei:0.00922909965431613355)89:0.00951036488768810043)100:0.03621521350718370086)76:0.01798742196249559708)56:0.00765639783085725941)100:0.07071586252755587831,Callibaetis_ferrugineus:0.04135901578561847897);
