# Supplementary material for: Potential pitfalls of modelling ribosomal RNA data in phylogenetic tree reconstruction: Evidence from case studies in the Metazoa
Source: BMC Evol Biol. 2011 May 27;11:146. doi: 10.1186/1471-2148-11-146 (PMC3123606; doi:10.1186/1471-2148-11-146)
Supplement: Additional file 2 — Tree reconstruction results. All trees (Newick le format) provided by the DNA model setups the and mixed RNA/DNA model setups of all applied data sets. [file 1471-2148-11-146-S2.ZIP › Hexapoda/RAxML_bipartitions.128S_Hexapods94.sal.S7Eeva.tre]

(Squilla_empusa:0.10457693181602178978,((Milnesium_tardigradum:0.56600014182351277015,(Polyxenus_lagurus:0.29403212750894208716,(Siro_rubens:0.06663273830704063982,Limulus_polyphemus:0.08783258080405494106)100:0.08073732983251057094)99:0.07490649792011606911)92:0.05668960576811319513,(((Lepisma_saccharina:1.10339454249737545233,(((Baculentulus_densus:0.02117619466055065472,Acerentomon_franzi:0.05657558766229476427)100:0.13284686744991966445,(Eosentomon_sakura:0.46705554897889500765,Sinentomon_erythranum:0.09991543891642866437)44:0.03670088942221422929)100:0.37997987527821136533,((Campodeidae_sp.:0.00870539790388662714,(Lepidocampa_weberi:0.07574980737242800743,((Parajapyx_emeryanus:0.04544856781491141140,Catajapyx_aquilonaris:0.12390479352013006320)99:0.04081315826607630898,Octostigma_sinensis:0.11762740615207431527)100:0.05834229531894560838)89:0.01589192404178177420)99:0.04049454176933216243,Campodea_augens:0.00073027059238067629)100:0.92677770374946999432)100:0.14306485301771196261)79:0.09599036992812461089,(Megalothorax_minimus:0.15115543484786422845,(((Dicyrtomina_saundersi:0.05538173856142879908,(Allacma_fusca:0.03585442904712521361,(Sminthurus_viridis_#1:0.00485625283505435306,Sminthurus_viridis_#2:0.00000042937271526070)100:0.02301328112883717705)100:0.06658347332447375755)89:0.02129692397695584494,(Tetrodontophora_bielanensis:0.08179961653438710956,(((Podura_aquatica_#1:0.01166309052022110153,Podura_aquatica_#2:0.01498096599147828722)100:0.12746001657616715108,(Gomphiocephalus_hodgsoni:0.03513068776051093967,(Anurida_maritima:0.04374471085067214299,Bilobella_aurantiaca:0.02590196531445235900)97:0.01975082057091594526)59:0.01514877429502606287)78:0.02105289560088407022,Triacanthella_sp.:0.10721963346269555717)53:0.01990799501475446279)98:0.03852401685242209245)59:0.01173095978136744905,(Pogonognathellus_flavescens:0.06509439868435709653,((Isotoma_viridis:0.02229853726120709437,Cryptopygus_antarcticus:0.03020103859685847186)100:0.02842883027258184120,Orchesella_villosa:0.06105946841630451732)100:0.03414501660887940548)52:0.01421545900316428974)42:0.01613316349123688348)100:0.24397575718452668703)38:0.04006227746520171773,((((Callibaetis_ferrugineus:0.09809563533654816481,(Epeorus_sylvicola:0.09239315389236119058,Siphlonura_aestivalis:0.03280671290584275673)100:0.04869140844594082446)100:0.16635292385430119899,((((Harpocera_thoracica:0.22012486858659643940,(Rhaphigaster_nebulosa:0.02818108890585040160,Pyrrhocoris_apterus:0.04208078460947460575)100:0.11954690224242361940)100:0.15845328571410940977,(((Paracephaleus_brunneus:0.11616521139131354146,Clastoptera_obtusa:0.06148876631609764831)45:0.01533700281702276430,(Prosapia_bicincta:0.01936514416274003406,Pectinariophyes_reticulata:0.04239389051338819658)43:0.00516814375515761357)79:0.02311098783677998855,Cercopis_vulnerata:0.04423749057963458770)100:0.09118758620225914102)100:0.05808514988419928582,(Forficula_auricularia:0.35775561960092344682,(Nemoura_flexuosa:0.25767147184607297472,Isoperla_sp.:0.12764314295420958745)100:0.13661761731437768730)88:0.05635232618868096788)50:0.00727616023820034079,((((Mantophasma_zephyra:0.01655269425224199439,Tyrannophasma_gladiator:0.03829951334558486659)100:0.22631382645377048912,((Dic07:0.00858941196974864242,Dic03:0.03099488418563780406)99:0.02452444284344572692,((Zootermopsis_angusticollis:0.06108156155107682950,Ectobius_lapponicus:0.07131324726116038126)55:0.00807533601661519079,(Blattella_germanica:0.07133313139758433452,(Gromphadorhina_laevigata_#1:0.00000042937271526070,Gromphadorhina_laevigata_#2:0.00000042937271526070)100:0.02530702626935866714)52:0.00802127879720570397)27:0.00326327121134123866)100:0.09639598669974387690)69:0.02970544037791912964,((Silpha_obscura:0.16687723092963724358,Tenebrio_molitor:0.05313529427666809080)97:0.07077736123750638653,((((Drosophila_melanogaster:0.20374027617855228200,((Acricotopus_lucens:0.09401694207426054828,Chironomus_tentans:0.16855843030076483879)100:0.20997290766093656966,((Aedes_albopictus:0.08401175088388865286,Anopheles_albimanus:0.08297111588005137706)100:0.22085446865298011265,Dit01:0.30679919532269978033)60:0.05773544695640136365)100:0.35072051097902795513)100:0.88387762759335530838,((Oxyethira_dualis:0.10100224298920189303,Triaenodes_sp.:0.09518636606138022871)100:0.28126793271741096225,Pieris_napi:0.21080444859042093975)100:0.08807260529655035197)26:0.03750205545251648898,(Merope_tuber:0.12219851008691742789,(Ctenocephalides_felis:0.08680837886869599562,Boreus_hyemalis:0.07744225036041715859)60:0.01187651865916327515)56:0.01629690024445142743)45:0.02791227380696092650,(Tenthredinidae_sp.:0.02105700504666969258,(Myrmecia_croslandi:0.04949735651826431965,((Vespula_pensylvanica:0.02807446793547660469,Nomada_sp.:0.05467147711489071110)51:0.00571828174349842209,Scolia_sp.:0.02952464524756918604)53:0.00433746979899765975)91:0.01908145458901787384)99:0.02960180776179432635)28:0.00672243766600334313)70:0.03648625364036652691)14:0.00939366270841397212,((Carausius_morosus:0.06387536160556692155,Bacillus_rossius:0.05630562397566237637)100:0.11151058550382800250,((Gomphocerinae_sp.:0.00765799873659076241,Anacridium_aegypticum:0.00531007940613632302)100:0.05627870376087198978,(Pholidoptera_griseoaptera:0.00995134750924047892,Leptophyes_punctatissima:0.00965143698371440963)100:0.03528816530099895127)75:0.01810512128768236931)48:0.01373787711549938687)31:0.01394563222026920166)72:0.05137981056488884202)31:0.01676095924964874848,((((Brachytron_pratense:0.00275010770480957649,Aeshna_juncea:0.00998860046721678982)100:0.01163594046984725051,(((Leucorrhinia_sp.:0.00000042937271526070,Sympetrum_danae:0.00625280450185658736)100:0.01694612445174569978,(Oxygastra_curtisii:0.01209548063641830568,(Cordulia_aenea:0.00000042937271526070,Somatochlora_flavomaculata:0.00611912826600681959)100:0.03187350372406714399)62:0.00193453563940428736)95:0.01046634046503412512,Progomphus_obscurus:0.02367136356637881620)31:0.00096653159748175295)61:0.00494370213187528273,Epiophlebia_superstes:0.00000042937271526070)86:0.00952850779544883557,Lestes_viridis:0.04100392372578124528)100:0.11297377725693230621)61:0.04063867415223451629,(Lepismachilis_y-signata:0.30007236270964343650,(Machilis_hrabei:0.01699983660500209437,Pedetontus_okaijmae:0.01969777070888899945)94:0.02317670285894955773)100:0.09185122927012438765)71:0.09533093704997826212)100:0.12198263905830915299)100:0.20613951400930782820,Homarus_americanus:0.22535047101793376223);
