# Supplementary material for: Potential pitfalls of modelling ribosomal RNA data in phylogenetic tree reconstruction: Evidence from case studies in the Metazoa
Source: BMC Evol Biol. 2011 May 27;11:146. doi: 10.1186/1471-2148-11-146 (PMC3123606; doi:10.1186/1471-2148-11-146)
Supplement: Additional file 2 — Tree reconstruction results. All trees (Newick le format) provided by the DNA model setups the and mixed RNA/DNA model setups of all applied data sets. [file 1471-2148-11-146-S2.ZIP › Hexapoda/RAxML_bipartitions.128S_Hexapods94.sal.S7Feva.tre]

(Homarus_americanus:0.11193321934377084559,((Milnesium_tardigradum:0.25218859835772855504,(Polyxenus_lagurus:0.13842502402021172880,(Limulus_polyphemus:0.04932689994094855562,Siro_rubens:0.03071467964052653279)100:0.03984494297245864958)99:0.03118535214072000461)95:0.02717114631861836799,(((Lepisma_saccharina:0.48815787037183394625,(((Baculentulus_densus:0.01017221413267040131,Acerentomon_franzi:0.02917304017181506295)100:0.06379182678794181882,(Eosentomon_sakura:0.20556079213408864903,Sinentomon_erythranum:0.05408167959368571920)43:0.01957904257449026922)100:0.18741732193184673649,(Campodea_augens:0.00011499469560797361,(Campodeidae_sp.:0.00491475886661066341,(((Catajapyx_aquilonaris:0.07141596644242483027,Parajapyx_emeryanus:0.02457398945475176497)99:0.02052975953354916477,Octostigma_sinensis:0.06347838306669827124)100:0.03109087916500559434,Lepidocampa_weberi:0.03785856883850888949)90:0.00933586298927724899)96:0.02072418121769961999)100:0.43109688914061383702)100:0.06027864666656260889)81:0.04383676871250244411,(Megalothorax_minimus:0.06439878480527859439,(((Dicyrtomina_saundersi:0.01852368336455705380,(Allacma_fusca:0.01414563353661324983,(Sminthurus_viridis_#1:0.00197933297960644185,Sminthurus_viridis_#2:0.00000045103253468349)100:0.00853884220876543858)100:0.02588503049252768515)91:0.00902780699568749880,((((Podura_aquatica_#1:0.00535478905045723343,Podura_aquatica_#2:0.00713200237651673806)100:0.05478053631873290585,Gomphiocephalus_hodgsoni:0.01091093173921000789)31:0.00406673792789512614,(Bilobella_aurantiaca:0.01135336944002627441,Anurida_maritima:0.01714776916162330869)96:0.00812019068705497997)62:0.01002438866305052634,(Triacanthella_sp.:0.04311495145464604856,Tetrodontophora_bielanensis:0.03040985271418225611)47:0.01063821580576297318)98:0.01782379267268728237)63:0.00545672663474514996,(Pogonognathellus_flavescens:0.02667964078532953504,(Orchesella_villosa:0.02602629349388408189,(Cryptopygus_antarcticus:0.01239432285262044922,Isotoma_viridis:0.00948082864870873621)99:0.01233856748551213391)99:0.01413070055750498613)58:0.00452609818435117245)68:0.01042202696824075757)100:0.10202067053461896795)53:0.01874158477386822855,(((((Siphlonura_aestivalis:0.01579597260858108324,Epeorus_sylvicola:0.04336828444701478630)99:0.02105178301186440282,Callibaetis_ferrugineus:0.04120836209352075202)100:0.07040067628839929981,(((((Pholidoptera_griseoaptera:0.00537415536465977051,Leptophyes_punctatissima:0.00506054768078343688)100:0.01737595089331070430,(Gomphocerinae_sp.:0.00285580118325685786,Anacridium_aegypticum:0.00272532178752660052)100:0.02498394093490290471)79:0.01035166332410738903,((((Drosophila_melanogaster:0.08875030233434244575,((Chironomus_tentans:0.08259352647217342580,Acricotopus_lucens:0.04341372259879531376)100:0.09184676145727543872,(Dit01:0.13783655607634268114,(Anopheles_albimanus:0.04740557333549216823,Aedes_albopictus:0.04314595523784806042)100:0.10452096606504594767)67:0.02972026336468709673)100:0.16109906488524483592)100:0.39946061403256361011,(Pieris_napi:0.09469750032546542240,(Oxyethira_dualis:0.04982770800208247836,Triaenodes_sp.:0.04863409824902030498)100:0.12981565800883804185)100:0.04137669839733952581)24:0.01484620394845766363,(Merope_tuber:0.05588962440032724938,(Ctenocephalides_felis:0.04077331340473810267,Boreus_hyemalis:0.03504654200312437573)64:0.00471211884805234835)59:0.00774102402380275924)44:0.00974598950102893540,(((((Nomada_sp.:0.02704215278197803773,Vespula_pensylvanica:0.01427810079673017159)66:0.00287588524281655235,Scolia_sp.:0.01580046041436031570)54:0.00211491897612050856,Myrmecia_croslandi:0.02326960620642278682)92:0.00848123586454370242,Tenthredinidae_sp.:0.01031162618437063937)94:0.01394973068424634755,(Tenebrio_molitor:0.02489950343575653147,Silpha_obscura:0.07514887858361651851)97:0.02883482703642246611)22:0.00187734298102179152)81:0.01734970914493416672)14:0.00188363320236690666,((Carausius_morosus:0.03343971958891196056,Bacillus_rossius:0.02940986200000502912)100:0.05423033180849201607,((Tyrannophasma_gladiator:0.01825882651408944693,Mantophasma_zephyra:0.00917667189298769503)100:0.09832720174536646596,(((Zootermopsis_angusticollis:0.02932276291486197659,Ectobius_lapponicus:0.03287766602673063143)53:0.00470340826856460812,(Dic03:0.01596216099629646848,Dic07:0.00481030110315756616)99:0.00988147958626800667)30:0.00082862451271805988,(Blattella_germanica:0.03280095235294641642,(Gromphadorhina_laevigata_#1:0.00000045103253468349,Gromphadorhina_laevigata_#2:0.00000045103253468349)100:0.01156029804835938951)64:0.00383235257498790432)100:0.04287971599031206726)80:0.01068777671672872971)27:0.00515792715382354383)27:0.00506801833217829147,((Forficula_auricularia:0.15913574267430499742,(Isoperla_sp.:0.06060922157381467418,Nemoura_flexuosa:0.13149547299803784894)100:0.06017904918683045223)88:0.02782372872028378297,((Cercopis_vulnerata:0.02103329665127016274,((Paracephaleus_brunneus:0.05746189287722052591,Clastoptera_obtusa:0.03112070696967999053)44:0.00635055817898444366,(Prosapia_bicincta:0.00989288943861972234,Pectinariophyes_reticulata:0.02063982054962519228)42:0.00260683529334670983)84:0.01217433620641946053)100:0.04478472517424562926,((Pyrrhocoris_apterus:0.02039994156723065263,Rhaphigaster_nebulosa:0.01501787220431722095)100:0.05518117461288170322,Harpocera_thoracica:0.09569146155397706410)100:0.06931338943770648520)100:0.02410353669228572360)44:0.00492024120181747734)84:0.02143066594398689712)52:0.00764520292736505565,(Lestes_viridis:0.02123749548977181545,(Epiophlebia_superstes:0.00000045103253468349,(((Oxygastra_curtisii:0.00526604507179279958,(Cordulia_aenea:0.00000045103253468349,Somatochlora_flavomaculata:0.00341872804080247620)100:0.01454863776647161155)59:0.00123992710819843051,(Sympetrum_danae:0.00344324555282896853,Leucorrhinia_sp.:0.00000045103253468349)100:0.00898812003873307626)98:0.00442304338307722769,((Aeshna_juncea:0.00595974200268475397,Brachytron_pratense:0.00109051886007476679)100:0.00616740854784119611,Progomphus_obscurus:0.01145772647108294663)74:0.00000045103253468349)81:0.00273293718645838211)87:0.00355919959643914317)100:0.05416349807778534503)74:0.01795040365451915435,(Lepismachilis_y-signata:0.13497068749772014873,(Pedetontus_okaijmae:0.00800850990246177764,Machilis_hrabei:0.00919744418550777314)90:0.00958743526779895321)100:0.03613702448457355165)80:0.04525867111708468948)100:0.05933123249070144933)100:0.09175985902848933506,Squilla_empusa:0.04853709563956083717);
