# Supplementary material for: Potential pitfalls of modelling ribosomal RNA data in phylogenetic tree reconstruction: Evidence from case studies in the Metazoa
Source: BMC Evol Biol. 2011 May 27;11:146. doi: 10.1186/1471-2148-11-146 (PMC3123606; doi:10.1186/1471-2148-11-146)
Supplement: Additional file 2 — Tree reconstruction results. All trees (Newick le format) provided by the DNA model setups the and mixed RNA/DNA model setups of all applied data sets. [file 1471-2148-11-146-S2.ZIP › Mammalia/RAxML_bipartitions.Mammal_RNA.rev.cut.GTReva.tre]

((Bubalus_bubalis:0.03104804929642798403,Bos_taurus:0.02781791350294102183)98:0.01572869138400111513,((Muntiacus_muntjak:0.03498901867925852116,Rangifer_tarandus:0.03909531856433338254)99:0.01700322387239752708,((((((Equus_caballus:0.00798225940018066835,Equus_asinus:0.01789722196829728051)100:0.06201338570359497121,((Rhinoceros_unicornis:0.03264676826271606380,Ceratotherium_simum:0.03898006609101110215)100:0.02912057552350134221,Tapirus_terrestris:0.06360242633051209349)91:0.01083645030007130208)100:0.01775828187227448257,(((((((Ornithorhynchus_anatinus:0.04674877490359744675,(Tachyglossus_aculeatus:0.01034035233126389709,Zaglossus_bruijni:0.01508417416846508791)100:0.05613948322388991052)100:0.31944779154368319052,((Caenolestes_fuliginosus:0.04615155895266091074,Rhyncholestes_raphanurus:0.03398751450729620149)100:0.04022880165400992414,(((((Notoryctes_typhlops:0.15379235907608035383,Sminthopsis_crassicaudata:0.10976963388937287236)30:0.00993027076102699462,Dromiciops:0.06348026359734608437)22:0.00622232530042992043,((Dactylopsila_trivirgata:0.08426766402842829351,(Phascolarc:0.11281545335547309150,Vombatus_ursinus:0.04551119141852351391)91:0.01632910354049222496)51:0.00818397312898704217,(Distoechur:0.08496008807868805912,(Trichosuru:0.05185016970148256105,(Potorous_tridactylus:0.04503551859425713316,Macropus_robustus:0.03808303407053426071)98:0.01508658847640727274)27:0.00545255396596367684)24:0.00327372006083836552)79:0.01393992487372212874)42:0.01812022056963745117,Isoodon_macrourus:0.05207134382109590565)51:0.01669338819969209964,(Didelphis_:0.05706568222615513580,Monodelphis_domestica:0.09178453835990108001)100:0.04392133961395296160)27:0.00698654686775529356)100:0.15737655267048511476)100:0.13547120163893044964,(((Procavia_capensis:0.18432583487302783842,(Dugong_dugon:0.08283134715575582452,(Mammut_americanum:0.02413348422443161584,(Loxodonta_african:0.01228048431510820465,(Elephas_maximus:0.00842928456384449930,Mammuthus_primigenius:0.00740391468825059556)78:0.00381573324903067626)100:0.02387639394638916765)100:0.21949311406208490971)94:0.01615385461357922089)100:0.03386380491962604627,((Echinops_telfairi:0.23540148587967177352,(Chrysochloris_asiatica:0.10860483913047151716,Orycteropus_afer:0.14956385871207952820)49:0.01366473104868706073)37:0.00690963659672695803,(Elephantulus_sp.:0.07248542450312669971,Macroscelides_proboscideus:0.10931436094714627738)100:0.09072077736613191890)61:0.01266445615033869737)100:0.02484125760087254817,(Dasypus_nnovemcinctus:0.19154284476916880187,(Tamandua_tetradactyla:0.15436024022670852274,(Choloepus_didactylus:0.06704851523833275928,Bradypus_tridactylus:0.10269118674804256219)100:0.07422256458898883469)100:0.03764194930312412396)100:0.02943069099186338897)92:0.01115508284837665037)25:0.01267127117806808069,(((((Sciurus_vulgaris:0.16239012598082111505,Myoxus_gliss:0.13450352881294166951)97:0.04043910081988551231,(Thryonomys_swinderianus:0.15854658325476808645,Cavia_porcellus:0.15083939131723142490)100:0.05345630563375985966)23:0.01220524775249165472,(Tupaia_belangeri:0.19315307034216466775,((Ochotona_collaris:0.01703537134657876276,Ochotona_princeps:0.01203932197186270009)100:0.13081244496865623850,(Lepus_europaeus:0.02824823005780720958,Oryctolagus_cuniculus:0.05238196898783763905)100:0.06034950655192521801)99:0.03236873844435460279)41:0.00757699439941811326)8:0.00967645638436083998,((((Daubentonia_madagascariensis:0.14464372098116279330,((Propithecus_verreauxi:0.07871025863872130324,Lemur_catta:0.09973332851674140964)100:0.03269100265840912956,Nycticebus_coucang:0.16399106993001105748)53:0.00296890021403548770)84:0.01486785761452310076,Tarsius_bancanus:0.14154478089605893043)36:0.00362307250152640783,Cynocephalus_variegatus:0.22941871856168474797)44:0.01159088120902171740,((Cebus_albifrons:0.06626844196506773144,Aotus_trivirgatus:0.05573513426898931561)100:0.07419445047289174866,((((Homo_sapiens:0.02030674859298983032,((Pan_troglodytes:0.00952922298923241165,Pan_paniscus:0.01138642628095266722)97:0.01152839083620463452,Gorilla_gorilla:0.03353464070638440681)39:0.00359208753281177592)100:0.02770476097159006376,Pongo_pygmaeus:0.07200026132580085447)100:0.02702031551151938202,Hylobates_lar:0.06796647048543194569)100:0.05258261415715805714,(Pygathrix_nemaeus:0.09434654365123266995,(Cercopithecus_aethiops:0.08357811835923438515,(Macaca_thibetana:0.06390341039643616938,Papio_hamadryas:0.05467101382780485685)96:0.01612176929445247042)100:0.03148792126218911275)100:0.04958912398742415517)100:0.03332329497246012268)100:0.08022833615815715136)80:0.02248162924308431954)3:0.00283733335661632809,(((((Cricetulus_griseus:0.08474371617761415620,(Volemys_kikuchii:0.02778178213485791442,Microtus_rossiaemeridionalis:0.02185064920060198618)100:0.04413483521289328360)87:0.02278840661541539289,(Mus_musculus:0.07910726726505482032,Rattus_norvegicus:0.04677768186308445958)100:0.03243955003842620421)100:0.07180163443149395475,Spalax_ehrenbergi:0.14817797030314705520)100:0.04199359623006457265,Jaculus_jaculus:0.17833366285422222464)100:0.03005059139394383738,Anomalurus_sp.:0.17156366218481700070)84:0.03523879781510959319)23:0.01170694884326348682)86:0.02257361801354665354,((((Hylomys_suillus:0.11545892897350083783,Echinosorex_gymnura:0.10821674721622470683)100:0.10623108394297364754,(Hemiechinus_auritus:0.06367417579714419740,Erinaceus_europaeus:0.06331034718737738043)100:0.16143861710288470723)91:0.03874440770044000615,((Sorex_unguiculatus:0.03746281962256428621,Soriculus_fumidus:0.03455096372355347806)100:0.02983155472731943009,Crocidura_russula:0.10261667845170049929)99:0.02839920391205028039)68:0.01215954422441133283,(Urotrichus_talpoides:0.04181096886901280313,(Mogera_wogura:0.03777155304036943634,Talpa_europaea:0.03172139975233760623)100:0.01960646069109890643)100:0.04611465517594801056)66:0.00952196322407970405)67:0.01232851605451953936,(((Artibeus_jamaicensis:0.11907805567253851309,(Pipistrellus_abramus:0.08205664994398823020,Chalinolobus_tuberculatus:0.05665655015544535794)100:0.12160149157274674492)92:0.02240354012154965532,Rhinolophus_pumilus:0.07387586293249788494)97:0.01889876544942014833,(Rousettus_aegypti:0.05349584504493777593,(Pteropus_dasymallus:0.02144294919488795234,Pteropus_scapulatus:0.01915805330331330283)100:0.02416834269307703911)100:0.05321896643623696965)98:0.02323160020225258429)61:0.00987144959903807698,(((Herpestes_javanicus:0.05847148516096474513,(Acinonyx_jubatus:0.02531070383025601014,Felis_catus:0.01479834533480427899)100:0.03791541143309642287)100:0.02633329178135863577,((Canis_familiaris:0.04304836817310910002,Vulpes_vulpes:0.04273783520863724122)100:0.03027534695557581451,((Procyon_lotor:0.09091373530775588574,((Enhydra_lutris:0.03806731358747175026,Meles_meles:0.03854723291075601993)100:0.02876386717338129742,(Ailurus_fulgens:0.07092845945806357244,Spilogale_putorius:0.06990269833331440308)90:0.01177830884610763830)85:0.01137497510093948838)100:0.02100875343273713586,((Ailuropoda_melanoleuca:0.07729978124013626994,(((Ursus_maritimus:0.00613494826992470790,Ursus_arctos:0.00303444070212741156)100:0.01628989143176357707,Ursus_americanus:0.02508570526787330321)100:0.03153530149396199106,(Tremarctos_ornatus:0.02310906456712509202,Arctodus_simus:0.01369689822786326894)100:0.02169588087125553025)39:0.00660168488637604290)100:0.02980719307678311378,((Phoca_vitulina:0.00624077388737497452,Halichoerus_grypus:0.00864599751922759917)100:0.03777651256621787634,(Odobenus_rosmarus:0.05946195546427544137,(Arctocephalus_foresteri:0.01526236282044275347,Eumetopias_jubatus:0.01754312119435885026)100:0.03631793022592411796)100:0.01967904204707158003)100:0.02859067001571315159)86:0.00954295609373042274)100:0.01759920934687806207)100:0.01750600984299141571)100:0.02410195994601915803,Manis_tetradactyla:0.22683826313144325737)21:0.00355311399828438798)47:0.00718180130891456821)93:0.01081576627125987490,Sus_scrofa:0.10839382741742631389)86:0.01493780395335792335,(Camelus_bactrianus:0.05396749262482800763,Lama_pacos:0.03220939091265316578)100:0.08069528593017588625)96:0.01698247976909230891,(Hippopotamus_amphibius:0.10946103915787475103,(Physeter_catodon:0.06125189357729023815,(Berardius_bairdii_:0.05675604043908418633,(Lipotes_vexillifer:0.07668975687983556333,(Balaenoptera_physalus:0.01545849060697344901,Balenoptera_musculus:0.01256938746029019269)100:0.02873952153119130326)38:0.00905623802796643763)46:0.00782418553736689837)100:0.05332051166511730250)98:0.01716751723716193959)100:0.05021385975182316580)99:0.01273700763320573248,Ovis_aries:0.04375599615279465032);
