# Supplementary material for: Potential pitfalls of modelling ribosomal RNA data in phylogenetic tree reconstruction: Evidence from case studies in the Metazoa
Source: BMC Evol Biol. 2011 May 27;11:146. doi: 10.1186/1471-2148-11-146 (PMC3123606; doi:10.1186/1471-2148-11-146)
Supplement: Additional file 2 — Tree reconstruction results. All trees (Newick le format) provided by the DNA model setups the and mixed RNA/DNA model setups of all applied data sets. [file 1471-2148-11-146-S2.ZIP › Mammalia/RAxML_bipartitions.Mammal_RNA.rev.cut.S16Aeva.tre]

(Balaenoptera_physalus:0.05296980966314290135,((Berardius_bairdii_:0.18537840471982405810,Physeter_catodon:0.21143877188120888122)44:0.03145394673339747815,(((((Camelus_bactrianus:0.17118666422786682491,Lama_pacos:0.11838807308512652727)100:0.28184572939012170201,((((Ceratotherium_simum:0.13105922881752765652,Rhinoceros_unicornis:0.12036430256142784112)100:0.11999205535941501188,((Equus_caballus:0.03643744693763658477,Equus_asinus:0.05953235537745366068)100:0.19061677602767329587,Tapirus_terrestris:0.24090562931453723960)52:0.03054133665241954426)100:0.07307835442199196729,(((((((Eumetopias_jubatus:0.06595744061832731209,Arctocephalus_foresteri:0.05451583760982139926)100:0.11057790992500772520,Odobenus_rosmarus:0.22327555964039180747)100:0.07409302505762835334,(Halichoerus_grypus:0.03341959567873056813,Phoca_vitulina:0.01985142354324113956)100:0.12110621537491751687)100:0.11017470704817028393,(((Arctodus_simus:0.05579636628726326181,Tremarctos_ornatus:0.07859356906838303736)100:0.08133701179839318562,((Ursus_americanus:0.08266593267428890002,(Ursus_maritimus:0.02130235178179759603,Ursus_arctos:0.01109057067043567844)100:0.06054373911147518939)100:0.11589298656108264207,Ailuropoda_melanoleuca:0.26103668259326384682)33:0.01701757339849817655)100:0.12644190014304365621,(((Enhydra_lutris:0.13902251638666868194,Meles_meles:0.13172886155248178519)100:0.09641994956876284717,(Ailurus_fulgens:0.26252909428871468167,Spilogale_putorius:0.22975260096178209968)77:0.04012022552417041782)87:0.04821847436491574768,Procyon_lotor:0.31012815309420571630)100:0.07367720931311359800)56:0.02750703476077273960)98:0.05607186153522369931,(Vulpes_vulpes:0.15941003482229507138,Canis_familiaris:0.15129975682784527202)100:0.12977591002767999151)98:0.05972475026147780475,((Felis_catus:0.06442070163437746411,Acinonyx_jubatus:0.08779567546615454909)100:0.14431834294411438613,Herpestes_javanicus:0.19107236546133582467)100:0.08921476885841730931)100:0.08566728782719509883,(Manis_tetradactyla:0.71418886715883223015,(((Rhinolophus_pumilus:0.24021842682029045934,(Artibeus_jamaicensis:0.40412031179693869154,(Pipistrellus_abramus:0.26864100617724934184,Chalinolobus_tuberculatus:0.17927811181173380906)100:0.41700784334275664555)83:0.06556910458725491442)96:0.06999448020451341790,(Rousettus_aegypti:0.19181259983501189326,(Pteropus_dasymallus:0.08582292079354213177,Pteropus_scapulatus:0.05766249676282098058)100:0.07570063656436083754)100:0.17828776629082318528)98:0.07370872440657465219,(((Urotrichus_talpoides:0.16711741796849810537,(Mogera_wogura:0.11303790054821021005,Talpa_europaea:0.12261910520443985995)99:0.06103708782562253937)100:0.16069138042473415928,(((Erinaceus_europaeus:0.19022389730609795544,Hemiechinus_auritus:0.22795483397344323828)100:0.52093391399522182006,(Hylomys_suillus:0.40090992138453529492,Echinosorex_gymnura:0.38275864348467070197)100:0.34530021046283237984)91:0.12131439894455024742,(Crocidura_russula:0.34596478550983411626,(Sorex_unguiculatus:0.12963766976055413060,Soriculus_fumidus:0.12570497421034970698)99:0.09988980428416031898)100:0.10490405709605384044)44:0.02656993071975074019)60:0.05493281597891917778,((((Cavia_porcellus:0.50236497807771962609,Thryonomys_swinderianus:0.53756592957040605363)98:0.16567055540263003754,(Anomalurus_sp.:0.56908940417179376681,((Spalax_ehrenbergi:0.48332913339096467142,((Rattus_norvegicus:0.15979727752851599631,Mus_musculus:0.27493934981951184682)100:0.13663421927138896805,(Cricetulus_griseus:0.28754339523456534655,(Microtus_rossiaemeridionalis:0.08319126662828789376,Volemys_kikuchii:0.09606306550486584661)100:0.15214494292394958874)67:0.06477075439477453234)100:0.23556343658106471128)97:0.10125703084705074686,Jaculus_jaculus:0.55361789286008133981)99:0.08529802638913448753)97:0.11403026145230518718)26:0.04751595740945278173,((Cynocephalus_variegatus:0.68205244542480736314,(((Aotus_trivirgatus:0.19893165316707595025,Cebus_albifrons:0.22487049204487877252)100:0.26520753627744164671,((Pygathrix_nemaeus:0.32927763257494341298,((Papio_hamadryas:0.19324206707530303118,Macaca_thibetana:0.21506307472314770135)91:0.05741061899602548785,Cercopithecus_aethiops:0.27343481771049454876)100:0.10700624421817252208)100:0.11877770780358758163,((Pongo_pygmaeus:0.23568391314771908185,(Gorilla_gorilla:0.10217221357029748763,((Pan_troglodytes:0.03401007745883768973,Pan_paniscus:0.03858040220046500546)95:0.04186726124199425386,Homo_sapiens:0.07524098973695063364)34:0.01224842265052430296)100:0.09137714012422071264)97:0.07945788675350011487,Hylobates_lar:0.24594506263238138932)100:0.17358657874361660411)100:0.10995456633235491106)100:0.24753704535171131007,(((Nycticebus_coucang:0.52542435325146319425,(Propithecus_verreauxi:0.27338808423569138650,Lemur_catta:0.33757015250193017630)99:0.10428736244051954596)66:0.01022896422697929138,Daubentonia_madagascariensis:0.50573103393673279893)91:0.05597522127160107358,Tarsius_bancanus:0.49281678497150488427)76:0.05132476324244770322)42:0.02866179458625251614)31:0.03691949931321601014,((Tupaia_belangeri:0.59880592624756534548,((Oryctolagus_cuniculus:0.21686813503854115992,Lepus_europaeus:0.09700575517674207837)100:0.22887263750244177252,(Ochotona_princeps:0.04986935944921171149,Ochotona_collaris:0.05719033313206572933)100:0.38421909804278936429)100:0.11141351782978198282)81:0.03995086098764454724,(Myoxus_gliss:0.52479337264027914323,Sciurus_vulgaris:0.52690014125116313437)79:0.14441451630828802677)20:0.04696750002248062383)24:0.02303850141937077364)46:0.03232314778564650964,(((((Elephantulus_sp.:0.26651752910569204147,Macroscelides_proboscideus:0.34468087666873453712)100:0.30186919773898024388,(Procavia_capensis:0.53854231790161743998,(Dugong_dugon:0.28402913479195973645,((Loxodonta_african:0.04145699849591125835,(Elephas_maximus:0.02905262608308740654,Mammuthus_primigenius:0.02555134246373606810)71:0.01574944882461909446)100:0.08063445133144030164,Mammut_americanum:0.07750431761734756508)100:0.70743635463614484848)84:0.06172342807306339940)99:0.08063602069712050291)61:0.04223271375472224809,(Orycteropus_afer:0.54565780636973826301,(Chrysochloris_asiatica:0.37539693244392380311,Echinops_telfairi:0.72343940449071708620)44:0.04068801536879815273)64:0.05906407286408929536)97:0.06985404754272020456,(Dasypus_nnovemcinctus:0.63273304988804079940,(Tamandua_tetradactyla:0.48874090442565099046,(Bradypus_tridactylus:0.34209467865010279031,Choloepus_didactylus:0.21996338780741619967)100:0.22646874597653701700)100:0.13286496686201509920)99:0.07597897334946934755)79:0.03453067452303838075,(((Zaglossus_bruijni:0.05005781088200891155,Tachyglossus_aculeatus:0.03178361410334958753)100:0.14649143030634895202,Ornithorhynchus_anatinus:0.16923728225988587948)100:0.90696555870455031201,(Notoryctes_typhlops:0.47255787198301352214,((Isoodon_macrourus:0.20419471535508668114,((Didelphis_:0.21185719973054306653,Monodelphis_domestica:0.34062627801066097666)100:0.14267194279845030191,(Rhyncholestes_raphanurus:0.12997370621774134714,Caenolestes_fuliginosus:0.16281767134775906869)100:0.14366952879565789147)88:0.06849536801959431320)62:0.03800060622394622889,((Dromiciops:0.22682075910128127183,((((Potorous_tridactylus:0.15604391945718734669,Macropus_robustus:0.14398260034124998885)98:0.05583928189934000280,Trichosuru:0.20037566658384578511)18:0.01707095768815250492,Distoechur:0.30024605145203625556)14:0.01585995883590012381,(Dactylopsila_trivirgata:0.29143339802024154084,(Phascolarc:0.37634795252777886176,Vombatus_ursinus:0.16079325432625918291)87:0.05532733912495775563)53:0.03729529629543820030)60:0.04247776147050576212)31:0.01899214433235834124,Sminthopsis_crassicaudata:0.38462454424374825646)28:0.02611705067279845513)31:0.06331803421661734432)100:0.41997993256409671403)100:0.36790083791065636420)41:0.03050129588747079942)79:0.08739221183025971951)58:0.03667273700328802649)58:0.02529543782858336906)27:0.01301587501142376611)66:0.02595456942976630960)93:0.04367284990433035335,Sus_scrofa:0.35966773069903679172)86:0.04559223231437672247)85:0.04580862492711137296,((Ovis_aries:0.14260553063327466305,(Bos_taurus:0.09835626266288929886,Bubalus_bubalis:0.11343932164351516745)99:0.06121904731943583755)99:0.04896757375075458385,(Muntiacus_muntjak:0.12333330542027387544,Rangifer_tarandus:0.14909686467658650466)100:0.05649690306553380170)100:0.16743632433797153714)94:0.06223313535463143031,Hippopotamus_amphibius:0.36373331069523401338)100:0.17541702954661630987,Lipotes_vexillifer:0.24843706890290892519)43:0.02595805003317198240)100:0.12818391758751190856,Balenoptera_musculus:0.04520712471458694648);
