# Supplementary material for: Potential pitfalls of modelling ribosomal RNA data in phylogenetic tree reconstruction: Evidence from case studies in the Metazoa
Source: BMC Evol Biol. 2011 May 27;11:146. doi: 10.1186/1471-2148-11-146 (PMC3123606; doi:10.1186/1471-2148-11-146)
Supplement: Additional file 2 — Tree reconstruction results. All trees (Newick le format) provided by the DNA model setups the and mixed RNA/DNA model setups of all applied data sets. [file 1471-2148-11-146-S2.ZIP › Mammalia/RAxML_bipartitions.Mammal_RNA.rev.cut.S16Beva.tre]

(Balaenoptera_physalus:0.01702818280418931518,((Physeter_catodon:0.06250284473492820347,((Hippopotamus_amphibius:0.11251142012406631365,(((Muntiacus_muntjak:0.03949640205549652394,Rangifer_tarandus:0.04437857702253612813)98:0.01632709249686101899,(Ovis_aries:0.04183525022871502352,(Bubalus_bubalis:0.03478714382877418076,Bos_taurus:0.03142226945312992514)100:0.01891209415112598408)99:0.01644888196317406334)100:0.04807090578268231190,((Sus_scrofa:0.10865695095619661015,((Manis_tetradactyla:0.21530845308471077693,(((((Cynocephalus_variegatus:0.21417163133364733318,((Daubentonia_madagascariensis:0.15322077715071250048,(Nycticebus_coucang:0.16116095855168124928,(Lemur_catta:0.10171744520546557866,Propithecus_verreauxi:0.08197376207892684286)99:0.03226407195498130070)44:0.00582991329866529556)75:0.02359191899168891840,(((((((Pan_troglodytes:0.01226570374498547368,Pan_paniscus:0.01281030106522472109)92:0.01150488121056033285,(Homo_sapiens:0.02363413859593932118,Gorilla_gorilla:0.03764384193907734794)48:0.00561622886208862533)100:0.03169901817848781722,Pongo_pygmaeus:0.08028290666357909555)97:0.02691245100974734225,Hylobates_lar:0.07482970889371336198)100:0.05127843115305517896,(((Papio_hamadryas:0.06338002479894730423,Macaca_thibetana:0.06518207234840667219)88:0.01726827101234477274,Cercopithecus_aethiops:0.08792769014832541030)100:0.02823433247293597945,Pygathrix_nemaeus:0.10420554134071469132)100:0.03947836289963947698)100:0.03040318520965103882,(Aotus_trivirgatus:0.06084765425411543111,Cebus_albifrons:0.07632478565133817006)100:0.07673082704153136313)100:0.07332551742039161713,Tarsius_bancanus:0.13776882098602016846)12:0.00997908256755285390)31:0.00926695217980044728)26:0.01132165587616570240,((((Lepus_europaeus:0.03337083317520143227,Oryctolagus_cuniculus:0.06035472082354015333)100:0.05709059046015184380,(Ochotona_collaris:0.01817614066625305308,Ochotona_princeps:0.01633991945978116936)100:0.11079766588806158611)99:0.02951225157438738117,Tupaia_belangeri:0.17339056979714417839)62:0.01969604984818883534,((((Ornithorhynchus_anatinus:0.06059680416330161246,(Zaglossus_bruijni:0.01779850534186284972,Tachyglossus_aculeatus:0.01092123598455518700)100:0.04736983302849154254)100:0.26522664877431667563,((Dromiciops:0.06075997464710295587,((((Distoechur:0.09216303511519657876,((Trichosuru:0.05643798861399567518,(Phascolarc:0.12280107561156730633,Vombatus_ursinus:0.05068585601053055695)75:0.02087533281726497089)47:0.01041536875548768927,(Potorous_tridactylus:0.05006919501127360395,Macropus_robustus:0.04385607464914549614)86:0.01937746172048028168)16:0.00329026951919685019)16:0.00527194158477674747,Dactylopsila_trivirgata:0.09720247553012210939)55:0.01107496748660674775,(Isoodon_macrourus:0.06039221287621054229,((Caenolestes_fuliginosus:0.05142236419868771030,Rhyncholestes_raphanurus:0.04030958492411430144)100:0.04321243273639720217,(Monodelphis_domestica:0.10240689548052869795,Didelphis_:0.06563349366539103502)99:0.04079218006470812508)72:0.02086830905015688020)43:0.01602028038530853987)13:0.00568632371802327806,Sminthopsis_crassicaudata:0.12621639286992522577)6:0.00820815095793387371)25:0.01660556398944186898,Notoryctes_typhlops:0.14617242191870938317)100:0.11332675305034548008)100:0.09975018214224425084,(Anomalurus_sp.:0.17310679181560301165,(Jaculus_jaculus:0.15851892115106841485,(Spalax_ehrenbergi:0.14967008780100032883,((Rattus_norvegicus:0.05079034429235870091,Mus_musculus:0.08503090073660504733)99:0.03559808698082175815,(Cricetulus_griseus:0.08786979569839047099,(Microtus_rossiaemeridionalis:0.02673908279643305574,Volemys_kikuchii:0.02983639673501322503)100:0.04236081576786925040)85:0.02071943327849046917)100:0.06521362490243413912)96:0.02984058330059718295)98:0.01674600525633408721)93:0.02882090555994267639)27:0.00902718408451282789,((Myoxus_gliss:0.13830760602656122504,Sciurus_vulgaris:0.15802562877748338455)83:0.03260429739722491005,(Cavia_porcellus:0.14869041360754975400,Thryonomys_swinderianus:0.15467502784992873122)95:0.03599499258369728144)32:0.01318032439426956165)14:0.01312228067547206896)10:0.01175116735966623936)26:0.01547090900624731834,(((Orycteropus_afer:0.15671111481724470105,(Echinops_telfairi:0.21151882639408070563,Chrysochloris_asiatica:0.10482861151130219712)62:0.01648887588394342893)58:0.01529222023198980977,((Elephantulus_sp.:0.08072198033905059189,Macroscelides_proboscideus:0.10133256305373403161)100:0.07823043017320471804,(Procavia_capensis:0.16909681360187495125,(Dugong_dugon:0.08340232110092765661,(Mammut_americanum:0.02492568327635617115,(Loxodonta_african:0.01356885840755401446,(Mammuthus_primigenius:0.00904633392881470932,Elephas_maximus:0.00975907114290151118)73:0.00593777806564521789)100:0.02714622319391393410)100:0.20229468637776831796)79:0.01477665690277263182)96:0.02665094627257178286)60:0.01902724216114624542)90:0.02426756821026414962,((Tamandua_tetradactyla:0.16371993292650802165,(Bradypus_tridactylus:0.11508692290476285613,Choloepus_didactylus:0.07504467915034342129)100:0.07198723740447350583)99:0.03386091093062298940,Dasypus_nnovemcinctus:0.18189196347174424462)98:0.02581263771069021787)61:0.01424428530308449910)58:0.02666548263747568759,(((((Hylomys_suillus:0.11773947192358967528,Echinosorex_gymnura:0.11655688163322287798)100:0.09738612668135981920,(Erinaceus_europaeus:0.06713843328178621672,Hemiechinus_auritus:0.06866526228140307220)100:0.14974053805071205203)76:0.03216172782597829377,(Crocidura_russula:0.09784785291036723898,(Soriculus_fumidus:0.03524115627442292453,Sorex_unguiculatus:0.04164537760742378220)100:0.02373420357439419426)99:0.02695777272676700212)48:0.01238559770437588914,(Urotrichus_talpoides:0.04726684290820114265,(Mogera_wogura:0.03704857294150391139,Talpa_europaea:0.03548537525787797547)98:0.01914716811186049916)100:0.04170729823241085127)49:0.01609480528995204177,((((Pipistrellus_abramus:0.08335798237068346717,Chalinolobus_tuberculatus:0.05885296963241064966)100:0.11771483966862315851,Artibeus_jamaicensis:0.11506448795005330688)68:0.01780450032103796446,Rhinolophus_pumilus:0.06959149754202358096)92:0.02158570908286057063,((Pteropus_dasymallus:0.02656857707568183527,Pteropus_scapulatus:0.01849638911644050504)100:0.02414364819120952410,Rousettus_aegypti:0.05522652244819915845)100:0.04748570123373019314)96:0.02284525445064788940)25:0.01122886823322035918)42:0.00732382563349480604,((Herpestes_javanicus:0.05739610148534018963,(Felis_catus:0.01926323495828297441,Acinonyx_jubatus:0.02743984124269554029)100:0.04112133774406186854)100:0.02405914773358060546,((Canis_familiaris:0.04523188745667776345,Vulpes_vulpes:0.04610212787529226197)100:0.03762009074669639408,((Procyon_lotor:0.09335007410947415707,((Ailurus_fulgens:0.07938442854606973798,Spilogale_putorius:0.07235455695739406723)79:0.01355439416714931261,(Meles_meles:0.04274342975362179636,Enhydra_lutris:0.04214038043716444165)100:0.02918072583555766236)83:0.01554136989563677240)100:0.02159226910094421206,((((Ursus_arctos:0.00358945114031487562,Ursus_maritimus:0.00722444422949742367)100:0.01909245976807848882,Ursus_americanus:0.02824611450210462102)100:0.03153591361061013759,((Arctodus_simus:0.01694021775381091346,Tremarctos_ornatus:0.02652965329667921271)100:0.02155179964240966362,Ailuropoda_melanoleuca:0.08688436030558398249)42:0.00798983336220451291)100:0.03643658004445708004,((Phoca_vitulina:0.00724807459514792678,Halichoerus_grypus:0.00993517983681231620)100:0.03794236232642182738,(Odobenus_rosmarus:0.06679434373100358313,(Arctocephalus_foresteri:0.01782512292119680861,Eumetopias_jubatus:0.02164396390177946577)100:0.03397742927211867825)99:0.02037791393105279486)100:0.03109100364793209240)53:0.00650053729270329370)97:0.01706941045519337272)98:0.01745183417832308487)99:0.02558795134249515490)36:0.00604485643509103821)44:0.00617041468768222013,((Rhinoceros_unicornis:0.03541907387698384202,Ceratotherium_simum:0.04150154102110678589)100:0.03316707455229577634,(Tapirus_terrestris:0.06996815990611139624,(Equus_caballus:0.01003146503103854136,Equus_asinus:0.02025913967282736566)100:0.05671317934004527217)64:0.00921047073213111106)99:0.02052176952647780453)72:0.01130305483348411667)70:0.01665605290020912357,(Camelus_bactrianus:0.05105657295202863100,Lama_pacos:0.03795333899825516222)100:0.07873347227663468617)61:0.01297545728100983446)87:0.01966706988146391458)100:0.04784423202754043564,Lipotes_vexillifer:0.07395107649826369867)46:0.01219807451257441840)46:0.01130022996906809851,Berardius_bairdii_:0.05844962259885939232)100:0.03811963727259037871,Balenoptera_musculus:0.01401928166079347352);
