# Supplementary material for: Potential pitfalls of modelling ribosomal RNA data in phylogenetic tree reconstruction: Evidence from case studies in the Metazoa
Source: BMC Evol Biol. 2011 May 27;11:146. doi: 10.1186/1471-2148-11-146 (PMC3123606; doi:10.1186/1471-2148-11-146)
Supplement: Additional file 2 — Tree reconstruction results. All trees (Newick le format) provided by the DNA model setups the and mixed RNA/DNA model setups of all applied data sets. [file 1471-2148-11-146-S2.ZIP › Mammalia/RAxML_bipartitions.Mammal_RNA.rev.cut.S16eva.tre]

(Balaenoptera_physalus:0.01507809362712758151,(Lipotes_vexillifer:0.07355693235720976719,(Berardius_bairdii_:0.05311304610416107269,(Physeter_catodon:0.05604902947020769938,((((Rangifer_tarandus:0.04304654588175448743,Muntiacus_muntjak:0.03649182646204371383)100:0.01765278705361575037,((Bos_taurus:0.02739473182957132338,Bubalus_bubalis:0.03440297049765483894)97:0.01856127158787852435,Ovis_aries:0.04143360942889587339)99:0.01291664171732391335)100:0.04641669465707583958,(((((Equus_asinus:0.01818135045170797895,Equus_caballus:0.01041421546890842174)100:0.05880043411342975035,((Rhinoceros_unicornis:0.03365419763563080868,Ceratotherium_simum:0.03846463579547380190)100:0.03024979833383121750,Tapirus_terrestris:0.06952091594689546739)58:0.00959486000818051896)100:0.02199230026135894425,(Manis_tetradactyla:0.20992484831025889913,((((Rousettus_aegypti:0.05697761152640763022,(Pteropus_scapulatus:0.01684983579236196821,Pteropus_dasymallus:0.02446873479056390840)100:0.02140916339363424514)100:0.04947486174244809798,((Artibeus_jamaicensis:0.11887068300753633743,(Chalinolobus_tuberculatus:0.05387142214851794314,Pipistrellus_abramus:0.07715332292016932603)100:0.12337867207651712076)89:0.01876771991219937027,Rhinolophus_pumilus:0.07130461794680759136)96:0.01811604044449548895)97:0.02158689279392848187,((((Echinosorex_gymnura:0.11195879025804368612,Hylomys_suillus:0.11302045862949350319)100:0.09917345187061246681,(Erinaceus_europaeus:0.05365129304690104822,Hemiechinus_auritus:0.06883163172301512422)100:0.15955693622098610085)94:0.03348329870920008222,(((Soriculus_fumidus:0.03613248723418646668,Sorex_unguiculatus:0.03849002115063954177)99:0.02770740929833537605,Crocidura_russula:0.10095400549851958616)100:0.03046649904794036454,(Urotrichus_talpoides:0.04927269121985167200,(Talpa_europaea:0.03664760700366163915,Mogera_wogura:0.03362617218240038924)99:0.01745042849359986978)100:0.04247734734086581337)71:0.00993662668922973107)47:0.01156663194082679230,(((((Bradypus_tridactylus:0.08915963833515176684,Choloepus_didactylus:0.06058802828003018864)100:0.06126942084351962026,Tamandua_tetradactyla:0.14039278581588104933)100:0.03411611810849175114,Dasypus_nnovemcinctus:0.17878047699489729716)99:0.02067420711831337993,((Orycteropus_afer:0.15353717855357565392,(Chrysochloris_asiatica:0.10737466399286774155,Echinops_telfairi:0.21285370336910153233)46:0.01127873408495682316)66:0.01406889057572754086,((Elephantulus_sp.:0.07735094773817935421,Macroscelides_proboscideus:0.10323274778647435757)100:0.08643486834672656216,(Procavia_capensis:0.15531707402116401440,(Dugong_dugon:0.07726818440002414246,(Mammut_americanum:0.02279249650972436925,(Loxodonta_african:0.01242787547216170005,(Elephas_maximus:0.00836869605808889146,Mammuthus_primigenius:0.00762004671660199660)71:0.00411087160671391640)99:0.02279653166305395731)100:0.20203440109163017802)92:0.01839316015583650904)99:0.02487063991287886966)69:0.00995872723439631194)98:0.01896652994024647723)78:0.01333887061434030352,(((((Ornithorhynchus_anatinus:0.04690295259599659011,(Tachyglossus_aculeatus:0.00939785301068324017,Zaglossus_bruijni:0.01505390775655559253)100:0.04591546488794281261)100:0.26732420026676584346,(Notoryctes_typhlops:0.13874974349399221696,(Dromiciops:0.06164197872508347248,(Sminthopsis_crassicaudata:0.11202416722840877195,(((Dactylopsila_trivirgata:0.08245345839539008903,(Phascolarc:0.10843816144910685406,Vombatus_ursinus:0.04362776401945356319)92:0.01519807524271092961)61:0.01025685954948787719,((Macropus_robustus:0.04150450986198056524,Potorous_tridactylus:0.04640739312052354765)99:0.01760013115939685485,(Distoechur:0.08020165916766831826,Trichosuru:0.05222602915006017282)16:0.00856171244223897891)20:0.00658171425139050543)54:0.01360133527804830399,(((Monodelphis_domestica:0.09746322232424285692,Didelphis_:0.06230136060329612147)100:0.04211268825927375059,(Rhyncholestes_raphanurus:0.03785362774336156061,Caenolestes_fuliginosus:0.04723980285874498919)100:0.04160811793061119923)85:0.01962119754472024455,Isoodon_macrourus:0.06140754195970967583)62:0.01399731637533016722)14:0.00414989476499470419)12:0.00788285568438463168)28:0.01446764019715143269)100:0.12401887067413425170)100:0.10058727907460625339,(Anomalurus_sp.:0.16808053918876006416,(Jaculus_jaculus:0.16070600396243883701,(Spalax_ehrenbergi:0.14123271383367014264,((Rattus_norvegicus:0.04565265066946731093,Mus_musculus:0.07933567834255440820)100:0.03726727634777929343,(Cricetulus_griseus:0.08200845077293769658,(Microtus_rossiaemeridionalis:0.02440816679803512954,Volemys_kikuchii:0.02778850519026614813)100:0.04403457270717570093)74:0.01779365044658626910)100:0.06909754514443089413)98:0.02914693006814330148)99:0.02425453785437734627)94:0.02617930248525208656)9:0.00940365583354074545,(Cavia_porcellus:0.14496736465294876584,Thryonomys_swinderianus:0.15626219576050523474)99:0.04455044744044712318)10:0.01203110931755100275,((Cynocephalus_variegatus:0.19504621720322526390,(((Cebus_albifrons:0.05830193313907826302,Aotus_trivirgatus:0.05635271608236868540)100:0.07426610239642272848,((Hylobates_lar:0.06951085149364796822,(Pongo_pygmaeus:0.06330552072843376177,((Pan_paniscus:0.01072574342122442105,Pan_troglodytes:0.00949841186134157273)96:0.00980145259798061511,(Homo_sapiens:0.02030910145053855392,Gorilla_gorilla:0.02982739087579671863)34:0.00345449956292564900)99:0.02546148204197570125)97:0.02135226453544728994)100:0.04802010335691285492,(Pygathrix_nemaeus:0.09559880173549827054,((Macaca_thibetana:0.05981885811955714449,Papio_hamadryas:0.05437409275024318589)92:0.01617402829307879042,Cercopithecus_aethiops:0.07588052948038183365)100:0.02758866556494370820)100:0.03373825397207507598)100:0.02884112901342547261)100:0.07018806748116425409,((Daubentonia_madagascariensis:0.14669953897954668420,((Propithecus_verreauxi:0.07548609103807057963,Lemur_catta:0.09512176077277112451)100:0.03005169457130283175,Nycticebus_coucang:0.15431841629527495718)73:0.00247077772289737083)96:0.01566083229307139307,Tarsius_bancanus:0.14104895041073309270)82:0.01079468604814010947)25:0.00752366084167668207)31:0.00951322094156067943,((Myoxus_gliss:0.15338018774035930281,Sciurus_vulgaris:0.15185283828165901943)91:0.04188369779619618982,(((Lepus_europaeus:0.02864286258716801023,Oryctolagus_cuniculus:0.06030004865436563999)100:0.06478170657239912256,(Ochotona_princeps:0.01357785302449138545,Ochotona_collaris:0.01761378295028300997)100:0.11300008059419501538)100:0.03153976718414321090,Tupaia_belangeri:0.17717293629539265787)83:0.00985539390839668475)14:0.01118199729983517660)30:0.00753810231037910228)37:0.00823272042060193589)75:0.02162640136787663536)68:0.01135456888282340183)54:0.00902602525094429661,(((Felis_catus:0.01909615155086685084,Acinonyx_jubatus:0.02539211684343554987)100:0.04303558809905670690,Herpestes_javanicus:0.05685319379662121669)100:0.02414690711019448419,((((Phoca_vitulina:0.00544053154307239974,Halichoerus_grypus:0.01036651555046829397)100:0.03762793923732131451,(Odobenus_rosmarus:0.06454905745197631051,(Eumetopias_jubatus:0.01875313054944069760,Arctocephalus_foresteri:0.01614969646331257738)100:0.03091003576761176819)100:0.02010151994748237206)100:0.03148101814476586546,((((Ursus_maritimus:0.00634137441248402815,Ursus_arctos:0.00346389342133651690)100:0.01858381111792537302,Ursus_americanus:0.02445229364584850310)100:0.03338396004667393974,(Ailuropoda_melanoleuca:0.07785380593816586259,(Tremarctos_ornatus:0.02434854498629013958,Arctodus_simus:0.01528930340133700938)100:0.02102567824805003094)38:0.00598123601061940468)100:0.03558859034631960822,(Procyon_lotor:0.09118597121595010957,((Enhydra_lutris:0.04007809218804769813,Meles_meles:0.03757526546417100377)100:0.02916740133776724031,(Ailurus_fulgens:0.07659321266128948924,Spilogale_putorius:0.06861665745273100303)81:0.01111853652757648081)76:0.01256814631916805015)100:0.02111299772505152023)51:0.00729146473776647909)98:0.01513872423101086592,(Canis_familiaris:0.04377646863855607501,Vulpes_vulpes:0.04829038814650132849)100:0.03852284621341402204)98:0.01645701648162494618)100:0.02515012337986520172)27:0.00373252516573476661)62:0.00530560800531045419)85:0.01126156638621414637,Sus_scrofa:0.09996493867290050239)92:0.01495075754374154166,(Lama_pacos:0.03503762892939325801,Camelus_bactrianus:0.04968594144842206073)100:0.08261369172920053627)89:0.01245944996114141910)96:0.01784954002796660527,Hippopotamus_amphibius:0.10149658471458902764)100:0.04600777591621869889)35:0.00687395976456982478)40:0.01049087171667496127)100:0.03247521424733064432,Balenoptera_musculus:0.01357180751045758936);
