# Supplementary material for: Potential pitfalls of modelling ribosomal RNA data in phylogenetic tree reconstruction: Evidence from case studies in the Metazoa
Source: BMC Evol Biol. 2011 May 27;11:146. doi: 10.1186/1471-2148-11-146 (PMC3123606; doi:10.1186/1471-2148-11-146)
Supplement: Additional file 2 — Tree reconstruction results. All trees (Newick le format) provided by the DNA model setups the and mixed RNA/DNA model setups of all applied data sets. [file 1471-2148-11-146-S2.ZIP › Mammalia/RAxML_bipartitions.Mammal_RNA.rev.cut.S6Aeva.tre]

((((Rangifer_tarandus:0.04455553550078755753,Muntiacus_muntjak:0.03300910908585415193)99:0.01617769148379049129,((Bos_taurus:0.02927945352714393309,Bubalus_bubalis:0.03699881281451674470)95:0.01721558382212567267,Ovis_aries:0.04170532192998072790)95:0.01056042359809486290)100:0.04577801103836685870,((Camelus_bactrianus:0.05053443858560485724,Lama_pacos:0.03226111039889127674)100:0.08558887950036626890,((((((((((Elephantulus_sp.:0.07747529743690928505,Macroscelides_proboscideus:0.10345963850056666411)100:0.08505145180936900251,(Procavia_capensis:0.16337525213117828904,(Dugong_dugon:0.07600463583124969502,((Loxodonta_african:0.01231621437123069443,(Mammuthus_primigenius:0.00769480871412515487,Elephas_maximus:0.00845514297106334488)68:0.00436199026203327490)97:0.02511804873776219207,Mammut_americanum:0.02377624026246841216)100:0.20601166853872060480)73:0.01925007763057846530)100:0.02807647046692092127)62:0.01678573812051912043,(Chrysochloris_asiatica:0.12028486537218742447,(Orycteropus_afer:0.14120359869199053393,Echinops_telfairi:0.22823064189144856573)41:0.01091748708587583598)65:0.01705168839327263902)98:0.02374621901217579753,(Dasypus_nnovemcinctus:0.18475569430540414451,((Bradypus_tridactylus:0.09321455728607055957,Choloepus_didactylus:0.06454731752651170218)100:0.07228935224157155559,Tamandua_tetradactyla:0.14872688586486026985)100:0.02791396664859179672)98:0.02990449194214308409)75:0.01457865074217350523,(((Cynocephalus_variegatus:0.20083962686901235539,(Tarsius_bancanus:0.14252730596392015894,(Daubentonia_madagascariensis:0.15978252154990790768,(Nycticebus_coucang:0.15805923238415409138,(Propithecus_verreauxi:0.07564645924602236837,Lemur_catta:0.09997322143666634298)100:0.03287846285224592380)64:0.00268803541078668686)91:0.01777930560852993697)56:0.00385325810151365125)68:0.01198697365584733797,(((Hylobates_lar:0.07312391422432289179,(Pongo_pygmaeus:0.06820812517608532133,((Gorilla_gorilla:0.03534757415301684191,Homo_sapiens:0.02166847282261631299)50:0.00446167434734875794,(Pan_paniscus:0.00990533863959203349,Pan_troglodytes:0.01045410289466836874)97:0.01016539967752350809)99:0.02462409683289604884)83:0.01936671998512398338)100:0.05340113569167614926,(Pygathrix_nemaeus:0.09331162298880019135,((Papio_hamadryas:0.05829666072214808453,Macaca_thibetana:0.06298281494092508592)95:0.01892488263761208517,Cercopithecus_aethiops:0.08552186049556011194)99:0.02382576655395086257)100:0.03920462040625193045)100:0.03611343262891553857,(Cebus_albifrons:0.06621865020241897437,Aotus_trivirgatus:0.05321253045792693342)100:0.06773342718327365897)100:0.08192635839057667291)51:0.01512192617368305660,(((Sciurus_vulgaris:0.16244598726178757775,Myoxus_gliss:0.14955797509775517473)78:0.04210987422377733547,(Tupaia_belangeri:0.18274203274633063487,((Ochotona_collaris:0.01822923055084006011,Ochotona_princeps:0.01346757327737262838)100:0.11505375730078795660,(Oryctolagus_cuniculus:0.05638742806925634010,Lepus_europaeus:0.03341394356300909918)100:0.06269726990885475526)100:0.03590757425918845308)65:0.00916899082022950423)8:0.00848764995668361936,((Anomalurus_sp.:0.17829174013088711082,(Jaculus_jaculus:0.16788644226183777053,(Spalax_ehrenbergi:0.15000281569486043076,((Rattus_norvegicus:0.04430044656678534115,Mus_musculus:0.07477987188754602055)100:0.03488986318648949758,(Cricetulus_griseus:0.08909634412479403021,(Microtus_rossiaemeridionalis:0.02676449748098589515,Volemys_kikuchii:0.02796631864006226056)100:0.04551069637759114217)63:0.01844772145116164996)100:0.07822201226208271019)97:0.03351622037874876087)98:0.02023167916409391101)79:0.03520308545787497606,((((((Isoodon_macrourus:0.05935313154582858020,((Caenolestes_fuliginosus:0.05246973910544905362,Rhyncholestes_raphanurus:0.03592510431605635407)100:0.04329518530645221769,(Monodelphis_domestica:0.10328614669943962656,Didelphis_:0.06820811889934988437)99:0.04032693541126648740)53:0.01637623904560944754)41:0.01575103055962190357,(Sminthopsis_crassicaudata:0.12111670802593467455,(((Potorous_tridactylus:0.04663625495369357055,Macropus_robustus:0.04271121091714050882)94:0.01356304209747604544,(Distoechur:0.08282806108708822002,Trichosuru:0.05063304878484856802)28:0.00842191840356475326)30:0.00822321085418529531,((Vombatus_ursinus:0.04985829120341411097,Phascolarc:0.11056055166252842792)86:0.01320251770183075712,Dactylopsila_trivirgata:0.08143217470925964707)66:0.01262595055541946253)55:0.01366255211422565986)32:0.00750735015227127749)18:0.01220615831103892719,Dromiciops:0.05725444986028785377)29:0.01411765173375130987,Notoryctes_typhlops:0.14782950733940503074)100:0.13616383875008306048,(Ornithorhynchus_anatinus:0.05116354687750997166,(Zaglossus_bruijni:0.01742116981912823423,Tachyglossus_aculeatus:0.01049323741982313013)100:0.05014501914208267103)100:0.30271208520228154448)100:0.11364833751461946021,(Cavia_porcellus:0.14957599502461477181,Thryonomys_swinderianus:0.16741161260658302123)97:0.04249906479489343192)17:0.00878671160126686529)6:0.01023923298246277869)7:0.00485164800628515303)34:0.01375584068748077725)80:0.02219946614292064163,((Urotrichus_talpoides:0.05165476209157175702,(Mogera_wogura:0.03646084812556696364,Talpa_europaea:0.03484465782308238807)99:0.01784326413387533894)100:0.04242187153642464764,(((Erinaceus_europaeus:0.06382884279312842080,Hemiechinus_auritus:0.06554051838585422951)100:0.16217241518466088412,(Echinosorex_gymnura:0.10520689257098669867,Hylomys_suillus:0.11303035626999373420)100:0.11218771137217585510)84:0.03597860211796706509,((Soriculus_fumidus:0.03303693891623296630,Sorex_unguiculatus:0.03827517150645286942)99:0.02666554138421970907,Crocidura_russula:0.10564011641043342948)99:0.02760806460365528708)51:0.00995551224823771480)70:0.02113967761867395490)73:0.01131978733437007979,((Herpestes_javanicus:0.05921453863644953602,(Felis_catus:0.01960574685848284066,Acinonyx_jubatus:0.02522502429618632067)100:0.04228751601595404086)99:0.02372971310794532926,((((Phoca_vitulina:0.00612597140550981672,Halichoerus_grypus:0.00622200058678801758)100:0.04096558593258606273,(Odobenus_rosmarus:0.06599152300737337606,(Arctocephalus_foresteri:0.01037327802915894055,Eumetopias_jubatus:0.02129724803942939157)100:0.03650374232306257544)95:0.01799192675822229928)100:0.03175135002367635018,((((Meles_meles:0.03886870544305112696,Enhydra_lutris:0.04080713068522683756)100:0.03162127165406761892,(Ailurus_fulgens:0.08892902215389059117,Spilogale_putorius:0.06871092613712689867)70:0.01175124365678145710)66:0.01079118575235893211,Procyon_lotor:0.09085189929356642102)100:0.02295644895977412211,(Ailuropoda_melanoleuca:0.07916433301934143463,((Tremarctos_ornatus:0.02210833019255204965,Arctodus_simus:0.01692335977585090676)100:0.02107371479750349413,(Ursus_americanus:0.02477295387156879664,(Ursus_maritimus:0.00670784395783815927,Ursus_arctos:0.00385902385912739471)100:0.01752380578832077665)100:0.03581451007814309695)53:0.00859721756889643071)100:0.03054881464051260875)53:0.00821209972441552458)97:0.01860511226566515658,(Vulpes_vulpes:0.04575728153266962750,Canis_familiaris:0.04633066821578738642)100:0.02827093728310645093)98:0.01946538080540531970)100:0.02400487095926426284)27:0.00576862799203635510,(((Rousettus_aegypti:0.04682237544980030752,(Pteropus_dasymallus:0.02480167921487515942,Pteropus_scapulatus:0.01713980557876592509)100:0.02397168676142864482)100:0.05458660021267072726,(Rhinolophus_pumilus:0.06775355610945110740,(Artibeus_jamaicensis:0.11351832107296641605,(Chalinolobus_tuberculatus:0.05485473019166548642,Pipistrellus_abramus:0.07581112166125801577)100:0.12553346251553340607)89:0.01979509209907452313)97:0.02554333092281691614)95:0.02165050234646636804,Manis_tetradactyla:0.21207107951121692557)26:0.00364408958452725048)50:0.00688119632994129392,((Equus_asinus:0.01961170506261508337,Equus_caballus:0.01040950121083304009)100:0.06075692653050081271,(Tapirus_terrestris:0.06834417773459330880,(Ceratotherium_simum:0.04165584769786023767,Rhinoceros_unicornis:0.03255087470585094761)100:0.02798140164370551200)74:0.00840131923407082433)99:0.02162428211823873986)84:0.01081470376326298076,Sus_scrofa:0.10910443956233512042)90:0.01615587287627531093)98:0.01584522147683069607)99:0.01992712006844427064,(Physeter_catodon:0.05493199926180111770,(Lipotes_vexillifer:0.06877055868254075555,(Berardius_bairdii_:0.05764565162800047021,(Balaenoptera_physalus:0.01615618848010519359,Balenoptera_musculus:0.01403820587161005301)100:0.03047358979780803376)69:0.00836549251481523252)62:0.00824415633910513361)100:0.04657195164934069959,Hippopotamus_amphibius:0.09782004623613616001);
