# Supplementary material for: Potential pitfalls of modelling ribosomal RNA data in phylogenetic tree reconstruction: Evidence from case studies in the Metazoa
Source: BMC Evol Biol. 2011 May 27;11:146. doi: 10.1186/1471-2148-11-146 (PMC3123606; doi:10.1186/1471-2148-11-146)
Supplement: Additional file 2 — Tree reconstruction results. All trees (Newick le format) provided by the DNA model setups the and mixed RNA/DNA model setups of all applied data sets. [file 1471-2148-11-146-S2.ZIP › Mammalia/RAxML_bipartitions.Mammal_RNA.rev.cut.S6Beva.tre]

(Balaenoptera_physalus:0.04916023502751185742,(Berardius_bairdii_:0.17737603712367294717,((Physeter_catodon:0.17206167878461522958,(Hippopotamus_amphibius:0.30059564169190838845,(((Lama_pacos:0.09715668069993939338,Camelus_bactrianus:0.15833985322908131210)100:0.26185930417253083791,(Sus_scrofa:0.33503183636915201404,(((Equus_asinus:0.05573720768463152897,Equus_caballus:0.03273034103928605665)100:0.18362840572894395530,(Tapirus_terrestris:0.20575677041478804274,(Rhinoceros_unicornis:0.10145971225986645525,Ceratotherium_simum:0.12357080188159874634)100:0.08688831385452697176)63:0.02688577453002031006)99:0.06106779441191315799,((((Acinonyx_jubatus:0.07671139814617512764,Felis_catus:0.06025439398893091963)100:0.13070474698211115294,Herpestes_javanicus:0.17785370878866435529)99:0.07212259093866195403,((((Odobenus_rosmarus:0.20714062365039265234,(Arctocephalus_foresteri:0.02838613734065114844,Eumetopias_jubatus:0.06436513402766511072)100:0.10585759225222406144)96:0.05800162489820292339,(Halichoerus_grypus:0.01730398409867773060,Phoca_vitulina:0.01933406901070071349)100:0.12089813665515794505)100:0.09710850778312980769,((Ailuropoda_melanoleuca:0.23866071660231838458,((Arctodus_simus:0.05082656913090356082,Tremarctos_ornatus:0.06751302429996766663)100:0.06561633403916447560,(Ursus_americanus:0.07941296912601922275,(Ursus_arctos:0.01067152916692894714,Ursus_maritimus:0.02036081718175790367)100:0.04744923637344691109)100:0.10986553940033400023)40:0.02496392000896857991)100:0.09537695089179250296,(((Meles_meles:0.12065895111753945079,Enhydra_lutris:0.12331852509409582663)100:0.09273252206925573782,(Spilogale_putorius:0.20971649506441966682,Ailurus_fulgens:0.26777524806029706639)72:0.04323205185753072749)66:0.03658577201771542886,Procyon_lotor:0.28149694100275435282)100:0.07001890648139953710)59:0.02575769368668450951)97:0.05500837485371910807,(Vulpes_vulpes:0.14332674874670817133,Canis_familiaris:0.13694345681935221615)100:0.08503112606271198692)99:0.06517619356193569968)100:0.08283553902880069764,(((((((((Macroscelides_proboscideus:0.30027375869918782048,Elephantulus_sp.:0.24159834482008599177)100:0.27280456384617224330,(Procavia_capensis:0.48798438850873177008,((Mammut_americanum:0.07897433136402934317,(Loxodonta_african:0.03696998589822483861,(Mammuthus_primigenius:0.02263831376987807120,Elephas_maximus:0.02557003937028320961)66:0.01293239737909654755)96:0.06990274174488758652)100:0.63060496530799026171,Dugong_dugon:0.24228788405665310779)78:0.05948576052039806356)100:0.08399232420627954221)62:0.05216197343821463162,(Orycteropus_afer:0.47866731077479818257,(Chrysochloris_asiatica:0.34363845692921529684,Echinops_telfairi:0.67344187058780546895)41:0.03198727882887686391)63:0.04567989705187006783)98:0.06478626268593566662,(((Bradypus_tridactylus:0.29200428087731389315,Choloepus_didactylus:0.19696073447380427202)100:0.22725341806174106929,Tamandua_tetradactyla:0.46834709179806177648)100:0.10612378657695191453,Dasypus_nnovemcinctus:0.55453801645332512216)98:0.08180529739623966512)82:0.03023417562095608371,(((Tachyglossus_aculeatus:0.03160783071419129286,Zaglossus_bruijni:0.05118689732496881778)100:0.13981721792379211977,Ornithorhynchus_anatinus:0.16356018037793909614)100:0.91882702683787975673,(Notoryctes_typhlops:0.43343416452739791378,((((Caenolestes_fuliginosus:0.15608545553684621821,Rhyncholestes_raphanurus:0.11525380439420442047)100:0.13418005764262211366,(Didelphis_:0.19531297050460386111,Monodelphis_domestica:0.32385726341375381532)99:0.12886652190973876819)50:0.05142780848125618615,Isoodon_macrourus:0.18053046019279853085)38:0.03359752187475698731,(Dromiciops:0.20788037296620195948,(Sminthopsis_crassicaudata:0.37115544775977554748,((Dactylopsila_trivirgata:0.25042265934853624731,(Phascolarc:0.34476497007179879306,Vombatus_ursinus:0.14958541995811303060)87:0.04265755812787221796)65:0.04179162313754190838,((Macropus_robustus:0.13144404183472796488,Potorous_tridactylus:0.14319782422951257694)93:0.04344500183576334440,(Trichosuru:0.15012758888974359062,Distoechur:0.25615128382761231940)30:0.03123697960239680063)31:0.02252031614087377648)60:0.04236445320932792635)31:0.01616037579224839302)28:0.03560617349686125838)30:0.06282064600419610956)100:0.41948741280594753489)100:0.35493827718752446465)42:0.03011302157647050351,(((((Hylobates_lar:0.22237820834214941379,(Pongo_pygmaeus:0.21749063153817985161,((Pan_paniscus:0.03039584826122710901,Pan_troglodytes:0.03183387299924932134)96:0.03175894449465461317,(Gorilla_gorilla:0.10615101438497552555,Homo_sapiens:0.06558404404897104356)47:0.01204097887583265372)99:0.07435432901266438022)81:0.06026781102743699464)100:0.16821709423002778605,((Cercopithecus_aethiops:0.26123115127618412590,(Macaca_thibetana:0.19115105230047577112,Papio_hamadryas:0.17570070028432130393)96:0.06133573653839549666)99:0.08277887750505859288,Pygathrix_nemaeus:0.28218372742927849695)100:0.11100083928545523282)100:0.10858078916156127525,(Aotus_trivirgatus:0.16263237762232365946,Cebus_albifrons:0.20212096968117612694)100:0.21137323468792637571)100:0.24747207187589717603,(Cynocephalus_variegatus:0.60488649890443180190,((Daubentonia_madagascariensis:0.49179474817066909376,(Nycticebus_coucang:0.48234318386639457588,(Propithecus_verreauxi:0.23584082542690792961,Lemur_catta:0.29960158024518962483)100:0.10115930233804246163)63:0.00920875891261915304)91:0.05846284014254719136,Tarsius_bancanus:0.43537347016243205244)59:0.01165480824124416094)65:0.03571336168775848113)54:0.04570024319444204730,(((Thryonomys_swinderianus:0.50898845781446488967,Cavia_porcellus:0.46488124558244042772)96:0.14669610763660467789,((Myoxus_gliss:0.43415705973553192498,Sciurus_vulgaris:0.49221080196078209612)72:0.11533887334174128259,(Anomalurus_sp.:0.53371675155602804619,(Jaculus_jaculus:0.52966458983188791088,(((Mus_musculus:0.22602619887025973688,Rattus_norvegicus:0.13377890401545475263)100:0.11171271095429047282,(Cricetulus_griseus:0.27160346790272521522,(Microtus_rossiaemeridionalis:0.07721500147406569481,Volemys_kikuchii:0.08938444075662796418)100:0.13567510716303363139)63:0.06378679460850907035)100:0.22427016311374725621,Spalax_ehrenbergi:0.45740777702780921476)97:0.09359736690192621555)97:0.06530047047669985949)79:0.08561543391207064591)28:0.02152096936972486968)16:0.04300806113928053176,(Tupaia_belangeri:0.55921309091031434768,((Lepus_europaeus:0.09842858436534746014,Oryctolagus_cuniculus:0.18380218002540008038)100:0.19532031966659235689,(Ochotona_collaris:0.05210872283712372766,Ochotona_princeps:0.04238986799194117971)100:0.34856014709232113757)100:0.11655948879154279241)58:0.03655823516531334083)12:0.02456311248179812029)36:0.03503771370958474324)75:0.07979234725757851365,(((Talpa_europaea:0.10568328812575301934,Mogera_wogura:0.11093375995152376934)99:0.05404723753306886480,Urotrichus_talpoides:0.16077064055955375688)100:0.13610065586669500837,(((Soriculus_fumidus:0.10409986070388714541,Sorex_unguiculatus:0.11432785094011016502)99:0.08595989348911929617,Crocidura_russula:0.31217227632300742490)97:0.10033407611231109913,((Echinosorex_gymnura:0.32484987265836778869,Hylomys_suillus:0.34839543340940865024)100:0.34741083180176107748,(Erinaceus_europaeus:0.19829344834840195722,Hemiechinus_auritus:0.19456107420719254142)100:0.49904195871936524176)78:0.09565728208361468088)27:0.02717043184791447311)59:0.05007639058126155118)71:0.03701466319179202297,((((Chalinolobus_tuberculatus:0.15459112383753623177,Pipistrellus_abramus:0.24348124655612227163)100:0.37432680403790202783,Artibeus_jamaicensis:0.33580920982099415895)90:0.06915642144868315577,Rhinolophus_pumilus:0.21170806041000223008)98:0.07592035003230530876,(Rousettus_aegypti:0.14549837941164028843,(Pteropus_dasymallus:0.07698730960060649886,Pteropus_scapulatus:0.05028068556073258394)100:0.07048677517390417036)100:0.18014064949890126743)95:0.05767402724342784309)42:0.02682092837641628438,Manis_tetradactyla:0.63597326752403238181)24:0.00447854278384640994)46:0.01972238433030843591)80:0.03359568324946662909)81:0.04002915427963438938)97:0.05660877291697446329,((Muntiacus_muntjak:0.09892810014269509677,Rangifer_tarandus:0.13665779560903587586)99:0.05083349637821036465,((Bos_taurus:0.08807438795662909936,Bubalus_bubalis:0.11478031515587970579)95:0.04978823640161732927,Ovis_aries:0.12780322676645286539)94:0.03104723357576895035)100:0.14102067734922169029)99:0.06694631825923384738)100:0.14467032315345185189)66:0.02633669873918283860,Lipotes_vexillifer:0.21390962508995156610)70:0.02561530469431071155)100:0.09444956291891738742,Balenoptera_musculus:0.04128307799703405390);
