# Supplementary material for: Potential pitfalls of modelling ribosomal RNA data in phylogenetic tree reconstruction: Evidence from case studies in the Metazoa
Source: BMC Evol Biol. 2011 May 27;11:146. doi: 10.1186/1471-2148-11-146 (PMC3123606; doi:10.1186/1471-2148-11-146)
Supplement: Additional file 2 — Tree reconstruction results. All trees (Newick le format) provided by the DNA model setups the and mixed RNA/DNA model setups of all applied data sets. [file 1471-2148-11-146-S2.ZIP › Mammalia/RAxML_bipartitions.Mammal_RNA.rev.cut.S6Ceva.tre]

(Balaenoptera_physalus:0.04895482015511781748,((Lipotes_vexillifer:0.21375837239060280215,((((((Bubalus_bubalis:0.11427081596793958740,Bos_taurus:0.08808927217906227514)95:0.04949508129303046428,Ovis_aries:0.12766999667048606337)95:0.03344604537179683007,(Rangifer_tarandus:0.13655069554450310898,Muntiacus_muntjak:0.09819884300141877576)99:0.04765664288343343657)100:0.14123206910808064340,((Camelus_bactrianus:0.15869970891352150333,Lama_pacos:0.09564620051165045878)100:0.26433889159430262739,(Sus_scrofa:0.33137715978302312303,(((((Felis_catus:0.05944198937081924400,Acinonyx_jubatus:0.07716899018705021540)100:0.12988126460495455494,Herpestes_javanicus:0.17709372403927603479)99:0.06882413781355803395,((Vulpes_vulpes:0.14241568870127932489,Canis_familiaris:0.13601450155055863633)100:0.08372082316232662413,(((Halichoerus_grypus:0.01696292512160678737,Phoca_vitulina:0.01949757690984155536)100:0.12055385681613003945,(Odobenus_rosmarus:0.20645725592514277413,(Arctocephalus_foresteri:0.02858778048090533999,Eumetopias_jubatus:0.06372639238588925781)100:0.10462784082902876204)95:0.05771049018146490184)100:0.09709372885501540984,((Ailuropoda_melanoleuca:0.23825606266974871938,((Arctodus_simus:0.05071355968411681708,Tremarctos_ornatus:0.06738271580069371547)100:0.06591082735495906730,((Ursus_arctos:0.01067328886836148120,Ursus_maritimus:0.02025726751835585371)100:0.04702957511921292133,Ursus_americanus:0.07952845178471286414)100:0.10911938767980056131)40:0.02472616527930949354)100:0.09700952923316071008,(((Meles_meles:0.12052219324173825410,Enhydra_lutris:0.12229889426030166044)100:0.09252060395191259723,(Ailurus_fulgens:0.26843986090759974772,Spilogale_putorius:0.21111324807547948712)73:0.04169788653628614394)65:0.03609075184098143457,Procyon_lotor:0.28069348559192663917)100:0.06901448100527488028)54:0.02498017930903571882)96:0.05609895575702575354)99:0.06473571743437454840)100:0.08555729584939204824,(Manis_tetradactyla:0.63672743426606925876,(((((((Thryonomys_swinderianus:0.50922545731129587043,Cavia_porcellus:0.45928611595892782082)96:0.14603602689778225066,((Myoxus_gliss:0.43132556471481181548,Sciurus_vulgaris:0.48883125528384385738)69:0.11457859494070647688,(Anomalurus_sp.:0.53341614369252920991,(Jaculus_jaculus:0.52394013770451663969,(Spalax_ehrenbergi:0.45319834757512533763,((Rattus_norvegicus:0.13389381697362123802,Mus_musculus:0.22468350095999595206)100:0.11080985237586733760,(Cricetulus_griseus:0.27154150769775675656,(Microtus_rossiaemeridionalis:0.07707635151160761866,Volemys_kikuchii:0.08893537361762680893)100:0.13532637442978187603)65:0.06350428802559680841)100:0.22682686768853746462)97:0.09508895095700671540)97:0.06649310414984804796)81:0.08598541180918427285)26:0.02328107964888799508)15:0.04031165123468567063,(((Lepus_europaeus:0.09875395522256670555,Oryctolagus_cuniculus:0.18245412580155020987)100:0.19607538964723991715,(Ochotona_collaris:0.05182773648374527919,Ochotona_princeps:0.04233151789226249212)100:0.34655729240011745595)100:0.11632150108332769967,Tupaia_belangeri:0.55572453346133088292)61:0.03890873119961781729)11:0.02406253632318891209,((((Daubentonia_madagascariensis:0.48845408359238318141,(Nycticebus_coucang:0.48150643453699831786,(Propithecus_verreauxi:0.23308742692849684919,Lemur_catta:0.29964859667685295186)100:0.10080696615659860693)66:0.00943241721680422238)91:0.05833097996642672839,Tarsius_bancanus:0.43283665332429188677)53:0.01071336591429609270,Cynocephalus_variegatus:0.60299572001084555950)63:0.03451532578207319735,((Aotus_trivirgatus:0.16187521191150697208,Cebus_albifrons:0.20193597050048353592)100:0.21268853518662511615,((Pygathrix_nemaeus:0.28000126893521620763,(Cercopithecus_aethiops:0.25978588168291982807,(Macaca_thibetana:0.18975545433321427957,Papio_hamadryas:0.17421043935567748218)95:0.06077927433148790776)99:0.08220989225205846407)100:0.11185862723166109522,(Hylobates_lar:0.22098675242848683786,(Pongo_pygmaeus:0.21736118720190514275,((Pan_troglodytes:0.03178535035536769054,Pan_paniscus:0.03014226473049506569)96:0.03144387681172541166,(Gorilla_gorilla:0.10544020424028396898,Homo_sapiens:0.06525313729046647304)48:0.01198121727084376122)99:0.07392316725554204382)84:0.06061535611866744611)100:0.16662201002274637518)100:0.10598113578213629038)100:0.24839260813970825970)49:0.04708405315970756039)40:0.03444470349452349173,((((Tachyglossus_aculeatus:0.03139668220242889524,Zaglossus_bruijni:0.05079161418581807502)100:0.13922543134952067301,Ornithorhynchus_anatinus:0.16215754601352461162)100:0.91019050354020536453,(Notoryctes_typhlops:0.43878047158769639680,(Dromiciops:0.18655646352721066972,((Isoodon_macrourus:0.18273901794275215771,((Caenolestes_fuliginosus:0.15518307198803588109,Rhyncholestes_raphanurus:0.11418787197648533338)100:0.13188848306018075007,(Monodelphis_domestica:0.32114799508128127892,Didelphis_:0.19333811225452876559)100:0.12937395889192471188)48:0.05211541289289811640)38:0.04888970811039007602,(Sminthopsis_crassicaudata:0.37020747644692980627,((Dactylopsila_trivirgata:0.24669681092513934262,(Vombatus_ursinus:0.15053399053573057742,Phascolarc:0.34057870025139619363)86:0.04227250515514746620)65:0.04171935197969453557,((Potorous_tridactylus:0.14239581490864081093,Macropus_robustus:0.13005440104949583802)93:0.04196307613217171995,(Distoechur:0.25453287614827974084,Trichosuru:0.15121948305119198297)24:0.02981125238325220070)25:0.02426512145342663712)52:0.04351888227004496040)32:0.02337993121283904810)15:0.03049351803473791117)30:0.05304032720194777617)100:0.41088621000681674333)100:0.34395999017766820671,(((Tamandua_tetradactyla:0.46595623400749780485,(Bradypus_tridactylus:0.28919332981602102750,Choloepus_didactylus:0.19686531724607314597)100:0.22457841525961530493)100:0.10653729590212292211,Dasypus_nnovemcinctus:0.55117171709522139178)98:0.08198289510417586246,((Orycteropus_afer:0.48186124424861798143,(Chrysochloris_asiatica:0.34416883294321454212,Echinops_telfairi:0.66610080124550830050)43:0.03109141136032830474)55:0.04522429156729056154,((Macroscelides_proboscideus:0.30235123807869140888,Elephantulus_sp.:0.23876311716391149242)100:0.27339145187382907221,(((Mammut_americanum:0.07845242487835499268,(Loxodonta_african:0.03686973884207548485,(Elephas_maximus:0.02556046799496689351,Mammuthus_primigenius:0.02256958317665213806)68:0.01297018131266841796)96:0.07009191211883183947)100:0.62642270437922686899,Dugong_dugon:0.24524357536380803069)75:0.05868393623752837795,Procavia_capensis:0.48291698949550215803)100:0.08174587490600086770)55:0.05108560418964446653)97:0.06384161968483770266)79:0.02951406340294580877)48:0.03228076770928078182)79:0.07535920829867971682,(((Hylomys_suillus:0.34198392008101319295,Echinosorex_gymnura:0.32675579876102306409)100:0.33892636266436054759,(Hemiechinus_auritus:0.19254402211526067124,Erinaceus_europaeus:0.20019183251314412453)100:0.50576800703446667118)80:0.10668637570867378628,((Crocidura_russula:0.31050249404004343079,(Sorex_unguiculatus:0.11046792528506391151,Soriculus_fumidus:0.10640814317040708792)99:0.08508476821928499800)97:0.11498394687325239061,(Urotrichus_talpoides:0.16224570335669472043,(Talpa_europaea:0.10517088245638439581,Mogera_wogura:0.11030247415485035234)99:0.05153240359881371135)100:0.12922532797037872276)42:0.02437893102505079082)64:0.04103763421689045343)74:0.03854567506821278411,(((Pteropus_dasymallus:0.07635633583025826232,Pteropus_scapulatus:0.05022631854271805696)100:0.07063296408636278445,Rousettus_aegypti:0.14422968281085771225)100:0.17598213005487697846,(Rhinolophus_pumilus:0.21114145980692394788,(Artibeus_jamaicensis:0.33394198064197105902,(Pipistrellus_abramus:0.24240430496233458801,Chalinolobus_tuberculatus:0.15461172407179527011)100:0.37590134468686214886)89:0.06777212065456560131)98:0.07584602911799298575)96:0.05850959302346928764)44:0.02738264661313407830)25:0.00405909927052194603)45:0.01969398345110712906,((Equus_asinus:0.05544191877832177484,Equus_caballus:0.03260490891845559819)100:0.17921788905692861982,((Rhinoceros_unicornis:0.09934149094045270634,Ceratotherium_simum:0.12477601437695878817)100:0.08625293011761081541,Tapirus_terrestris:0.20355151606028024092)66:0.03039435952041729533)99:0.06044660736353323072)84:0.03282969067743119612)84:0.04090654274109153249)97:0.05610135625382290520)99:0.06645983122292418999,Hippopotamus_amphibius:0.29821762648335692347)100:0.14269368695602857589,Physeter_catodon:0.17265201841839677988)68:0.02618571204628461144)67:0.02554773141789961136,Berardius_bairdii_:0.17837091721848805093)100:0.09293303236026313752,Balenoptera_musculus:0.04117192198671262848);
