# Supplementary material for: Potential pitfalls of modelling ribosomal RNA data in phylogenetic tree reconstruction: Evidence from case studies in the Metazoa
Source: BMC Evol Biol. 2011 May 27;11:146. doi: 10.1186/1471-2148-11-146 (PMC3123606; doi:10.1186/1471-2148-11-146)
Supplement: Additional file 2 — Tree reconstruction results. All trees (Newick le format) provided by the DNA model setups the and mixed RNA/DNA model setups of all applied data sets. [file 1471-2148-11-146-S2.ZIP › Mammalia/RAxML_bipartitions.Mammal_RNA.rev.cut.S6Deva.tre]

(Balaenoptera_physalus:0.06860581244487883035,((Lipotes_vexillifer:0.31697377594328118855,((((Camelus_bactrianus:0.23806058371259547490,Lama_pacos:0.14364102406147666313)100:0.39234971968450782498,(Sus_scrofa:0.51890387497907664027,(((Manis_tetradactyla:0.03498282794153184661,(((Pteropus_scapulatus:0.07995979919691466320,Pteropus_dasymallus:0.10798757656676939709)100:0.11084636996401753262,Rousettus_aegypti:0.22156023712648578727)100:0.26738179375443277275,(Rhinolophus_pumilus:0.36241297925932774993,(Artibeus_jamaicensis:0.54496054671829563532,(Chalinolobus_tuberculatus:0.26150209417341735429,Pipistrellus_abramus:0.37311061082875052186)100:0.63553862563598684243)81:0.09244135415871107542)94:0.09916125838732893494)93:0.07828665505967598304)17:0.01073339413716824751,((((Felis_catus:0.08291043817682841599,Acinonyx_jubatus:0.10686992033144578074)100:0.19692419277902201147,Herpestes_javanicus:0.29191693694647874446)100:0.12508805149340401774,((Vulpes_vulpes:0.21400501518046358140,Canis_familiaris:0.21999544533292519910)100:0.12622447511671300302,(((Ailuropoda_melanoleuca:0.32614378370053204170,((Tremarctos_ornatus:0.08791618060688365099,Arctodus_simus:0.06702446666281162979)100:0.10667680527872461238,(Ursus_americanus:0.10398019784240145058,(Ursus_maritimus:0.02494079411718855277,Ursus_arctos:0.01356997933030098386)100:0.06254950992391312969)100:0.14311486837103973291)60:0.03947656828452764805)100:0.14036015488996511635,((Phoca_vitulina:0.02117314966846769314,Halichoerus_grypus:0.02977487648034909257)100:0.20514288585402418175,(Odobenus_rosmarus:0.30604087055787004834,(Eumetopias_jubatus:0.08720900062572979616,Arctocephalus_foresteri:0.03936018890037894929)100:0.18229886798448316498)96:0.08679687363816117329)100:0.13633864325149191998)56:0.02440357930859121324,(((Enhydra_lutris:0.18433004506733088879,Meles_meles:0.16782630920973096167)100:0.15264034162410441975,(Spilogale_putorius:0.31657034472142198123,Ailurus_fulgens:0.39361301418654143225)72:0.05069184170435377806)71:0.04768837248514710275,Procyon_lotor:0.42283839021103630795)98:0.07906954202918142771)97:0.08547292726850784506)95:0.07344272296685183665)100:0.13538248192626969879,((((Hemiechinus_auritus:0.29538071565316553757,Erinaceus_europaeus:0.31535003813827799934)100:0.83860723882454590861,(Hylomys_suillus:0.54451311513502986816,Echinosorex_gymnura:0.52854159319658200467)100:0.55736664705799943142)78:0.14140860240127381409,((Crocidura_russula:0.50583240005741125778,(Soriculus_fumidus:0.18248893114959358064,Sorex_unguiculatus:0.15739655105751412800)100:0.14007785054068208619)99:0.15820184037693280077,(Urotrichus_talpoides:0.23641672996805290774,(Talpa_europaea:0.15378310203370820775,Mogera_wogura:0.18120461806938409355)100:0.08428542861862614588)100:0.19085928825777440099)65:0.04727230177628159724)46:0.06323284050092534136,((((Ornithorhynchus_anatinus:0.24802543497695073160,(Zaglossus_bruijni:0.06244204959471876676,Tachyglossus_aculeatus:0.04568023521503988132)100:0.21280955199898707320)100:0.58348266900265066681,((Sminthopsis_crassicaudata:0.54758696160487330129,((Dromiciops:0.31529095086259750769,(((Phascolarc:0.52575100085690906759,Vombatus_ursinus:0.21947968846419133038)90:0.06224359874371823698,Dactylopsila_trivirgata:0.38294246886343025205)76:0.06769824800186585723,((Macropus_robustus:0.18402962680699222475,Potorous_tridactylus:0.20303579457450079970)95:0.05944399999190102396,(Distoechur:0.38638398341506635658,Trichosuru:0.23467618391530106758)26:0.03906979146476854958)27:0.02970385870770258369)48:0.05443621214856437379)20:0.02025483501351175650,(Isoodon_macrourus:0.27231776925701717262,((Rhyncholestes_raphanurus:0.14336425386064000076,Caenolestes_fuliginosus:0.23429621085006069325)100:0.22238871311587765645,(Monodelphis_domestica:0.48807326933689776371,Didelphis_:0.30421497583108092488)100:0.17979808528445606619)54:0.07772841601808597178)52:0.08137259157203634297)14:0.02765247334208416341)55:0.08238924214495380038,Notoryctes_typhlops:0.65869423839638918672)100:0.71140007979164332497)100:0.52416633020918113051,((((Bradypus_tridactylus:0.46802032702456169977,Choloepus_didactylus:0.29744362307857835637)100:0.35961760993908592488,Tamandua_tetradactyla:0.70862806589930893431)100:0.15033696214146427539,Dasypus_nnovemcinctus:0.87797433902332866484)99:0.10690517699574407506,(((Procavia_capensis:0.81959521126107437450,(Dugong_dugon:0.38872900479834221477,(Mammut_americanum:0.11907760844034005754,(Loxodonta_african:0.04787465478812921726,(Elephas_maximus:0.03298901694831751774,Mammuthus_primigenius:0.02747547127767434663)61:0.01563837687286162917)97:0.09588455121146510773)100:0.02022344280191035182)80:0.09691328374598814910)99:0.10771799282865113234,(Macroscelides_proboscideus:0.49203049573625262658,Elephantulus_sp.:0.38182690647402417472)100:0.41019634347747802039)40:0.06462460305307701769,(Orycteropus_afer:0.77259737576879206067,(Echinops_telfairi:0.13335335462171138410,Chrysochloris_asiatica:0.56006717863653798783)40:0.05209069805217710070)29:0.04879983438704493109)98:0.08172597311806924225)81:0.03848028924227606118)34:0.02881373153049840083,((((Aotus_trivirgatus:0.25334487210720935124,Cebus_albifrons:0.29026783462216487752)100:0.32763708040613670480,((Pygathrix_nemaeus:0.42691126652052180379,((Macaca_thibetana:0.29290039724709282520,Papio_hamadryas:0.25481961973664857268)94:0.09341589072626561852,Cercopithecus_aethiops:0.37529841171428202085)100:0.12912282596938653989)100:0.18312981819315926613,((Pongo_pygmaeus:0.31889552099031476251,((Pan_paniscus:0.04104169681283088844,Pan_troglodytes:0.04058826891712900148)97:0.04314592066448667829,(Homo_sapiens:0.09743623797708329815,Gorilla_gorilla:0.14522631082500853106)47:0.01714867066863271297)100:0.11202122158617291992)82:0.09012083457454475588,Hylobates_lar:0.33495693894877448527)100:0.24919216286427817164)100:0.16056637938096457452)100:0.31984891617276006714,(Cynocephalus_variegatus:0.94529888043377896523,(Tarsius_bancanus:0.69669135557878292264,(Daubentonia_madagascariensis:0.72606848054288219974,(Nycticebus_coucang:0.71741984819800785900,(Lemur_catta:0.47149540178087678832,Propithecus_verreauxi:0.37603747655843305919)100:0.14858959861964138316)66:0.01172309903306538968)91:0.06705306938567795472)85:0.03460363051445810439)31:0.03481356411007463514)63:0.05387645914493759819,(((Cavia_porcellus:0.68559921157503600497,Thryonomys_swinderianus:0.82024274248332773585)95:0.20018307144306241030,((Anomalurus_sp.:0.80081046494082086529,(Jaculus_jaculus:0.82240143999680048736,(Spalax_ehrenbergi:0.73372353694906444765,((Mus_musculus:0.33495076329999246001,Rattus_norvegicus:0.21805283024557162164)100:0.16566333682011857853,(Cricetulus_griseus:0.41598981053679612296,(Microtus_rossiaemeridionalis:0.11272547404407654015,Volemys_kikuchii:0.12625352291974167862)100:0.22528902874813544477)70:0.08814218495258345498)100:0.33580815334826119578)97:0.14550187276242834700)99:0.09002178959609746789)81:0.12314062932318273202,(Myoxus_gliss:0.70800507187608241466,Sciurus_vulgaris:0.77057116823344862233)88:0.14816244237551801088)24:0.02054929174753082968)18:0.03473174201982118237,(Tupaia_belangeri:0.90930209318661858742,((Lepus_europaeus:0.15059473026025038678,Oryctolagus_cuniculus:0.25237350148993997756)100:0.32951824583823902115,(Ochotona_collaris:0.07304248584705089198,Ochotona_princeps:0.05397362869738305674)100:0.57136259604143724289)100:0.15067959588504734048)37:0.02832611712379618646)12:0.02531150071370673327)36:0.04001498506515326070)66:0.08575505056917701041)51:0.04902589114104959067)26:0.02749624998504760290)38:0.02816926870993008078,((Equus_caballus:0.05241366190040633311,Equus_asinus:0.07146046339483555498)100:0.29868272445265825477,(Tapirus_terrestris:0.32888039264701934838,(Ceratotherium_simum:0.19436701308338796834,Rhinoceros_unicornis:0.16426934325270534099)100:0.12961843021729219094)89:0.04770229947693341299)98:0.09451232720168903367)74:0.05714914935673636592)91:0.05772373807600455348)96:0.06780001750977514285,((Muntiacus_muntjak:0.14109807860016740366,Rangifer_tarandus:0.20626698725221420672)99:0.06511599081744449957,((Bos_taurus:0.13689647423451389852,Bubalus_bubalis:0.15015422940391839890)96:0.07203371899012611657,Ovis_aries:0.20145525074824513490)97:0.05248883223109529483)100:0.21890958781488067952)97:0.07016795500905589900,Hippopotamus_amphibius:0.49397338996459311256)100:0.21934313403848570978)49:0.05268187994980213368,(Physeter_catodon:0.29466470618825230110,Berardius_bairdii_:0.26543347825659469041)15:0.03032237921409652523)100:0.14866961805802170193,Balenoptera_musculus:0.06189015578686577618);
