# Supplementary material for: Potential pitfalls of modelling ribosomal RNA data in phylogenetic tree reconstruction: Evidence from case studies in the Metazoa
Source: BMC Evol Biol. 2011 May 27;11:146. doi: 10.1186/1471-2148-11-146 (PMC3123606; doi:10.1186/1471-2148-11-146)
Supplement: Additional file 2 — Tree reconstruction results. All trees (Newick le format) provided by the DNA model setups the and mixed RNA/DNA model setups of all applied data sets. [file 1471-2148-11-146-S2.ZIP › Mammalia/RAxML_bipartitions.Mammal_RNA.rev.cut.S7Aeva.tre]

(Physeter_catodon:0.05534982098762739056,((Lipotes_vexillifer:0.06993795784714954000,(Hippopotamus_amphibius:0.09982049523074125463,(((Rangifer_tarandus:0.04108891965318757500,Muntiacus_muntjak:0.03331013876055029244)100:0.01726527170683926291,(Ovis_aries:0.04066228726155522027,(Bos_taurus:0.02665222070438334062,Bubalus_bubalis:0.03335036531382191277)99:0.01768259732132108214)98:0.01038211944976993872)100:0.04327908769007900169,((Lama_pacos:0.03393676528020000971,Camelus_bactrianus:0.04613999110306281348)100:0.07679121406032005104,(((Manis_tetradactyla:0.20322567606890673542,(((Herpestes_javanicus:0.05589309993732073656,(Felis_catus:0.01798049552429334744,Acinonyx_jubatus:0.02562831921389590803)100:0.04041656743955590603)99:0.02216580866179154036,((Vulpes_vulpes:0.04617926309345284780,Canis_familiaris:0.04128001633857650288)100:0.03472102110996454216,(((Halichoerus_grypus:0.00973524863043195160,Phoca_vitulina:0.00618472064972271258)100:0.03734267141736723195,((Arctocephalus_foresteri:0.01572618251911998138,Eumetopias_jubatus:0.01901363171003234501)100:0.03106941335020358200,Odobenus_rosmarus:0.06252473280830905811)100:0.01980630320155059645)100:0.02785571463776716564,((((Ursus_maritimus:0.00638628424230883347,Ursus_arctos:0.00339314088956695981)100:0.01806801165917668386,Ursus_americanus:0.02362684408962834048)100:0.03021355514761049979,((Arctodus_simus:0.01595587203231924045,Tremarctos_ornatus:0.02280647800941135867)100:0.01990971589111626902,Ailuropoda_melanoleuca:0.07599218513679038833)70:0.00809771321829809952)100:0.03334817421475131521,(Procyon_lotor:0.08720592048636999216,((Meles_meles:0.03823457478869396464,Enhydra_lutris:0.04016845310952393139)100:0.02737946927935743652,(Spilogale_putorius:0.06539953939539963623,Ailurus_fulgens:0.07523477805219097592)80:0.01121342779562410283)89:0.01348261331544298690)100:0.01899573572201449650)65:0.00854275015079718723)98:0.01772823130746387782)99:0.01709080162745285625)100:0.02473996037813808516,(((((Pipistrellus_abramus:0.07426734797510053943,Chalinolobus_tuberculatus:0.04965796094438132413)100:0.11807539751293066876,Artibeus_jamaicensis:0.11249923774186798564)87:0.01657468812592926069,Rhinolophus_pumilus:0.06560296000071520750)96:0.01943947127651621254,(Rousettus_aegypti:0.05212420423023764182,(Pteropus_dasymallus:0.02190810860442508543,Pteropus_scapulatus:0.01739769809071733953)100:0.02209998288255056453)100:0.04904134624984602536)97:0.02298674986044179497,((((((Zaglossus_bruijni:0.01575127424603761303,Tachyglossus_aculeatus:0.00863210696502565884)100:0.04511652012384177735,Ornithorhynchus_anatinus:0.04640186982631101797)100:0.25866089464342945092,(Notoryctes_typhlops:0.13444630772646881667,((Sminthopsis_crassicaudata:0.10556745066815273471,(((Dactylopsila_trivirgata:0.07980805901104991162,(Vombatus_ursinus:0.04444772678497812407,Phascolarc:0.10574109849553699203)93:0.01478927202207346893)65:0.01006964453157229746,(Distoechur:0.08200289721690461053,(Trichosuru:0.05351523275288743581,(Potorous_tridactylus:0.04352931936486099940,Macropus_robustus:0.03831135475710149146)99:0.01509783180176275594)36:0.00523060863756056368)34:0.00596324700847080270)61:0.01196230699069542915,(Isoodon_macrourus:0.05723392952191207889,((Rhyncholestes_raphanurus:0.03733792810898755449,Caenolestes_fuliginosus:0.04556663156729782310)100:0.04174666189354817036,(Monodelphis_domestica:0.09807889550214692054,Didelphis_:0.05698588887892634680)100:0.04160536570172807674)76:0.01717970561751397049)60:0.01621643413194508512)18:0.00476601177385438824)23:0.00732701547300233097,Dromiciops:0.05653130863425780139)31:0.01646187888653718318)100:0.12167407098116830855)100:0.10502325393650270569,((Dasypus_nnovemcinctus:0.17598401060495225123,((Bradypus_tridactylus:0.09251610198030453536,Choloepus_didactylus:0.06250383841989214095)100:0.05896005148079202368,Tamandua_tetradactyla:0.13220657896851947810)100:0.03653883814230898808)98:0.02031656878276679942,(((Procavia_capensis:0.15246766967217326161,(Dugong_dugon:0.07381104337681609895,(Mammut_americanum:0.02226598092827760528,(Loxodonta_african:0.01239341966654084609,(Elephas_maximus:0.00841621033910978922,Mammuthus_primigenius:0.00769122609359450260)59:0.00338319342405585212)99:0.02280451392523284715)100:0.18999409657026974929)90:0.01915107118812210685)100:0.02397273389816679048,(Elephantulus_sp.:0.07090762899988881096,Macroscelides_proboscideus:0.09839467096229700949)100:0.08041523007504269849)64:0.00961738526423010914,((Echinops_telfairi:0.20305236072411728121,Chrysochloris_asiatica:0.10079119381652915100)39:0.01168778979087121105,Orycteropus_afer:0.15094099637465530073)53:0.01249994976113682696)99:0.02101412060161018253)83:0.00948989526678307473)43:0.00941048703397677835,(((((((Pongo_pygmaeus:0.06196219065487601485,((Pan_troglodytes:0.00973199275850652329,Pan_paniscus:0.00957092304498953321)94:0.00945146333405280821,(Gorilla_gorilla:0.03163012066434683217,Homo_sapiens:0.02027870298598252047)42:0.00504171558305137671)100:0.02647049908036133714)96:0.01969782374815684869,Hylobates_lar:0.06918529717180066374)100:0.04487338030041700815,(Pygathrix_nemaeus:0.09186325016710242264,((Papio_hamadryas:0.05408692931107275670,Macaca_thibetana:0.05899680542994543281)91:0.01445748497528383768,Cercopithecus_aethiops:0.07975415827525821066)100:0.02569398420315359075)100:0.03594885641110736468)100:0.02899123917803441558,(Cebus_albifrons:0.06172678721950717456,Aotus_trivirgatus:0.05289741229530965649)100:0.07149291480905617391)100:0.06856062552011003841,((Tarsius_bancanus:0.13094938572671127597,(((Propithecus_verreauxi:0.07386907614592866378,Lemur_catta:0.09672591780693169661)100:0.03061340028978737707,Nycticebus_coucang:0.14436415157572848877)65:0.00279834272649914177,Daubentonia_madagascariensis:0.13875231069242502380)93:0.01781012528363705438)76:0.00812373653017673183,Cynocephalus_variegatus:0.19394940408495225936)52:0.01008183317558211493)37:0.01089021174001895270,((Sciurus_vulgaris:0.15152635845922185487,Myoxus_gliss:0.14199612311818635146)87:0.03949945520325620629,(((Oryctolagus_cuniculus:0.05925924473927333958,Lepus_europaeus:0.02723685109307832572)100:0.06085475944473730386,(Ochotona_collaris:0.01691996578616595387,Ochotona_princeps:0.01380068749638392600)100:0.10630630886766408161)99:0.03015714950680721887,Tupaia_belangeri:0.16906106928947184365)80:0.00959091567163684877)13:0.01100664299183857012)17:0.00764218195899902739,((Cavia_porcellus:0.14250367221321541544,Thryonomys_swinderianus:0.14863385361781611405)98:0.04285918063238212256,((Jaculus_jaculus:0.15340127140680759332,(Spalax_ehrenbergi:0.13233632398177569423,((Mus_musculus:0.07882235862318308361,Rattus_norvegicus:0.04311132135166196450)100:0.03633685108217590137,((Microtus_rossiaemeridionalis:0.02349972965960992616,Volemys_kikuchii:0.02592972058665733021)100:0.04284030422530957227,Cricetulus_griseus:0.07784789395870615747)59:0.01668358818914635749)100:0.06727577912004029104)99:0.02977529837798949253)100:0.02674272036952980366,Anomalurus_sp.:0.15506097170122037920)95:0.02715675695518665958)33:0.01436085561776381803)51:0.01006652925593271020)75:0.02161032563875477444,(((Erinaceus_europaeus:0.05339356212914368044,Hemiechinus_auritus:0.06430356028020270398)100:0.14967738718165762846,(Echinosorex_gymnura:0.10511255599150345907,Hylomys_suillus:0.10527555017456505237)100:0.09303700757310022496)90:0.03507515010742389555,((Crocidura_russula:0.09763541694285317318,(Soriculus_fumidus:0.03311157424693757234,Sorex_unguiculatus:0.03732745631969897754)100:0.02478589060470214392)100:0.03252120087127052805,((Talpa_europaea:0.03350131318012544712,Mogera_wogura:0.03540038480698883688)100:0.01797586102922479195,Urotrichus_talpoides:0.04616555892944703560)100:0.04345806936294895062)55:0.00996952044591852167)63:0.01338197576304063843)67:0.01178825596108391653)61:0.00680674660662593765)45:0.00297700633477734162)50:0.00501221105463632837,((Equus_asinus:0.01830957178512349418,Equus_caballus:0.01000413034590103174)100:0.05695431942775287804,((Rhinoceros_unicornis:0.03272660671212343497,Ceratotherium_simum:0.03742276923401334499)100:0.03098367385167351967,Tapirus_terrestris:0.06582427624746717276)47:0.00793911373770921601)100:0.02096959773139782379)82:0.01028092866283384331,Sus_scrofa:0.10261224668593012244)80:0.01340380990942216521)92:0.01384980298251424838)97:0.01778222014865447898)100:0.04749639028690706005)36:0.00707777970310029692,(Balaenoptera_physalus:0.01530079900149773457,Balenoptera_musculus:0.01380638276460675364)100:0.03158393690679746346)32:0.00923915044949744774,Berardius_bairdii_:0.05207735885019521699);
