# Supplementary material for: Potential pitfalls of modelling ribosomal RNA data in phylogenetic tree reconstruction: Evidence from case studies in the Metazoa
Source: BMC Evol Biol. 2011 May 27;11:146. doi: 10.1186/1471-2148-11-146 (PMC3123606; doi:10.1186/1471-2148-11-146)
Supplement: Additional file 2 — Tree reconstruction results. All trees (Newick le format) provided by the DNA model setups the and mixed RNA/DNA model setups of all applied data sets. [file 1471-2148-11-146-S2.ZIP › Mammalia/RAxML_bipartitions.Mammal_RNA.rev.cut.S7Beva.tre]

(Balaenoptera_physalus:0.01530165766420343333,((Lipotes_vexillifer:0.07015754049495219469,(Hippopotamus_amphibius:0.09954079599349255347,(((Ovis_aries:0.04049565343585292271,(Bubalus_bubalis:0.03342593806844386395,Bos_taurus:0.02651944297469990483)99:0.01770764909556197392)98:0.01043674183780313527,(Muntiacus_muntjak:0.03306378192686106748,Rangifer_tarandus:0.04100760247564585320)100:0.01701030744386562363)100:0.04285189107065712211,(((((Equus_caballus:0.01004319375083339086,Equus_asinus:0.01818137572911265876)100:0.05624711410649881754,((Ceratotherium_simum:0.03738338227583531265,Rhinoceros_unicornis:0.03249150077784525997)100:0.03072210565674408575,Tapirus_terrestris:0.06556575741852330164)44:0.00814958706810645604)99:0.02071360058994392919,(Manis_tetradactyla:0.20206967682631721273,((((Vulpes_vulpes:0.04594335431661628055,Canis_familiaris:0.04101177922236300816)100:0.03452359051156265318,(((Halichoerus_grypus:0.00960323379129080813,Phoca_vitulina:0.00626221101932900558)100:0.03713980898208554121,(Odobenus_rosmarus:0.06239851944421626051,(Arctocephalus_foresteri:0.01562509563730821519,Eumetopias_jubatus:0.01893383623072864008)100:0.03079197905997928600)100:0.01964928886671958239)100:0.02778314826051243164,((((Ursus_maritimus:0.00635600202593953213,Ursus_arctos:0.00338952596083441941)100:0.01773762442963686126,Ursus_americanus:0.02388104789316439214)100:0.03002799235697875546,(Ailuropoda_melanoleuca:0.07582956567789278512,(Tremarctos_ornatus:0.02278128845834324206,Arctodus_simus:0.01591948722017134943)100:0.01992991147578397626)66:0.00807358070754330207)100:0.03350936131357089981,(Procyon_lotor:0.08686812255338385858,((Enhydra_lutris:0.03985703598440679812,Meles_meles:0.03820819386805032747)100:0.02750528187967049218,(Ailurus_fulgens:0.07496358286730203657,Spilogale_putorius:0.06540454251338938263)80:0.01122206741096587468)89:0.01336784800707600807)100:0.01870087411761516688)65:0.00857358146000525810)98:0.01773137814495298961)99:0.01705372110103406738,(Herpestes_javanicus:0.05567381585248811632,(Felis_catus:0.01786326235486465630,Acinonyx_jubatus:0.02566903657675137160)100:0.04016386440327536500)99:0.02183807092304319158)100:0.02500699590725393925,(((((Hylomys_suillus:0.10474672465096009077,Echinosorex_gymnura:0.10501174600802666570)100:0.09301396489136967705,(Hemiechinus_auritus:0.06409660433821373626,Erinaceus_europaeus:0.05358005269809840154)100:0.14990539384580567339)94:0.03509510468487647694,((Crocidura_russula:0.09718571033854248031,(Sorex_unguiculatus:0.03732517244889602820,Soriculus_fumidus:0.03296996706514292164)99:0.02471019907546482056)100:0.03268145513487526882,(Urotrichus_talpoides:0.04586365729367478106,(Talpa_europaea:0.03328301744723248523,Mogera_wogura:0.03543541586374351210)100:0.01798627270469344702)100:0.04329946440669860813)67:0.00985542287628565425)70:0.01308381641371130812,((((Ornithorhynchus_anatinus:0.04624113733473617788,(Tachyglossus_aculeatus:0.00863311420423105297,Zaglossus_bruijni:0.01563287231878446662)100:0.04479670145775802720)100:0.25608911988773758184,(Notoryctes_typhlops:0.13416649539743019659,(Dromiciops:0.05692299505994375536,(Sminthopsis_crassicaudata:0.10575986349145891086,(((Dactylopsila_trivirgata:0.07942123720115669416,(Vombatus_ursinus:0.04428464436661026793,Phascolarc:0.10534338439470244952)94:0.01475319337755464678)71:0.01020503296154942965,(Distoechur:0.08178771568598193487,(Trichosuru:0.05359285401713785590,(Potorous_tridactylus:0.04357836591532682213,Macropus_robustus:0.03795452944243088433)99:0.01477420808468512224)30:0.00531357433106983620)36:0.00602178214074617236)59:0.01202417750387082228,(((Didelphis_:0.05624425863830410932,Monodelphis_domestica:0.09776814491208102309)100:0.04148370156935889119,(Rhyncholestes_raphanurus:0.03699126561751223119,Caenolestes_fuliginosus:0.04566989641360660879)100:0.04179500850445173193)75:0.01711488596655253921,Isoodon_macrourus:0.05704288134742683397)61:0.01597170651828109036)16:0.00453434974807713498)20:0.00716987200444580471)35:0.01611224575085525024)100:0.12070759001934271148)100:0.10344883727515648275,((((Procavia_capensis:0.15158372574939951716,((Mammut_americanum:0.02220792311673195837,(Loxodonta_african:0.01230915185972207039,(Mammuthus_primigenius:0.00767291179593158294,Elephas_maximus:0.00838970307519819845)65:0.00339413808130495116)99:0.02262498045938425920)100:0.18885228429106840076,Dugong_dugon:0.07394708426406386426)93:0.01886548253658447069)100:0.02425269607569633182,(Macroscelides_proboscideus:0.09824947265291517073,Elephantulus_sp.:0.07047362195712379707)100:0.08080397210955095333)64:0.00960645589066894991,(Orycteropus_afer:0.15167649131044855237,(Echinops_telfairi:0.20191267962020614801,Chrysochloris_asiatica:0.09963124375458139170)47:0.01129949109994796141)52:0.01247158734844450168)99:0.02079239279839993279,(Dasypus_nnovemcinctus:0.17505618786450036217,(Tamandua_tetradactyla:0.13341340564902681720,(Choloepus_didactylus:0.06239241806992299605,Bradypus_tridactylus:0.09195641324355965929)100:0.05870119707227060279)100:0.03655171665610792986)99:0.02037485605933847532)74:0.00987330817067980093)55:0.00989955123765668722,((((Tupaia_belangeri:0.16825091620180177010,((Ochotona_collaris:0.01673033182005013650,Ochotona_princeps:0.01390105250329903841)100:0.10614743333443402151,(Oryctolagus_cuniculus:0.05900557562677082035,Lepus_europaeus:0.02729972355101232748)100:0.06045226970975291908)100:0.03040091273788141091)84:0.00965271991086426653,(Sciurus_vulgaris:0.15147602904955048686,Myoxus_gliss:0.14181590475420932651)86:0.03949936421845178652)14:0.01140885945580336937,((Cynocephalus_variegatus:0.19415096440613668904,(Tarsius_bancanus:0.12975279214600438094,(Daubentonia_madagascariensis:0.13787531373396078038,(Nycticebus_coucang:0.14493542412289889265,(Propithecus_verreauxi:0.07389252224970571659,Lemur_catta:0.09609030748215842410)100:0.03009119351791732580)71:0.00276017790929560750)96:0.01793547987788688541)76:0.00764709418888206982)49:0.00988438721933335152,((Aotus_trivirgatus:0.05271010675939261092,Cebus_albifrons:0.06153798814109195936)100:0.07125061066182951375,((Pygathrix_nemaeus:0.09177083798898548472,(Cercopithecus_aethiops:0.07924470774604946977,(Macaca_thibetana:0.05892040712382846240,Papio_hamadryas:0.05389159601758495427)91:0.01432186857146110041)100:0.02539646831515331854)100:0.03607724766096875868,(Hylobates_lar:0.06888900156597184410,(Pongo_pygmaeus:0.06231401497709260218,((Pan_paniscus:0.00955108042940311548,Pan_troglodytes:0.00977565241611528385)93:0.00936117200889073978,(Gorilla_gorilla:0.03157210089277327075,Homo_sapiens:0.02027916620932277564)45:0.00511028721238687526)100:0.02644212274332553500)95:0.01962839518400451982)100:0.04507723741213921775)100:0.02878402448953457440)100:0.06892745069927470880)36:0.01110852870624150397)17:0.00783501643185774595,((Cavia_porcellus:0.14177242553779209611,Thryonomys_swinderianus:0.14869904331384434237)97:0.04220434249061605358,(Anomalurus_sp.:0.15541653704516703027,(Jaculus_jaculus:0.15310673979012878743,(Spalax_ehrenbergi:0.13165052449142577995,((Rattus_norvegicus:0.04304936525846065482,Mus_musculus:0.07927895806970199077)100:0.03592526473642961016,(Cricetulus_griseus:0.07830846911117485265,(Microtus_rossiaemeridionalis:0.02329839963434919906,Volemys_kikuchii:0.02622689501215048555)100:0.04274155888384029850)64:0.01692216756185956419)100:0.06773929944648364454)99:0.03000538416734867958)100:0.02654172394214931313)95:0.02771715923080452296)36:0.01434110629878558585)66:0.00992283257049874148)84:0.02132545346281128698)70:0.01142500161579030997,(((Pteropus_scapulatus:0.01736437110911819709,Pteropus_dasymallus:0.02172132598844642160)100:0.02195720861387190706,Rousettus_aegypti:0.05179478580115583208)100:0.04872248723029314055,(Rhinolophus_pumilus:0.06517786554448828928,(Artibeus_jamaicensis:0.11226715736534652323,(Pipistrellus_abramus:0.07436409371706334537,Chalinolobus_tuberculatus:0.04970724461178033238)100:0.11805823464849041216)89:0.01644454414473116299)97:0.01922374902255488335)97:0.02306926635172849849)61:0.00710437423050780305)46:0.00309629721439626596)61:0.00509496381844348235)83:0.00979259258620206186,Sus_scrofa:0.10238078495695430992)81:0.01345340704104607162,(Camelus_bactrianus:0.04624345415584459051,Lama_pacos:0.03363869733622442543)100:0.07688921492756412013)93:0.01393931495173001550)97:0.01826378987287685315)100:0.04737407715501603528)38:0.00678929684440644169,(Berardius_bairdii_:0.05202359945136023761,Physeter_catodon:0.05542868945024141680)43:0.00942566535054173774)100:0.03111881706851387860,Balenoptera_musculus:0.01372605699541603816);
