# Supplementary material for: Potential pitfalls of modelling ribosomal RNA data in phylogenetic tree reconstruction: Evidence from case studies in the Metazoa
Source: BMC Evol Biol. 2011 May 27;11:146. doi: 10.1186/1471-2148-11-146 (PMC3123606; doi:10.1186/1471-2148-11-146)
Supplement: Additional file 2 — Tree reconstruction results. All trees (Newick le format) provided by the DNA model setups the and mixed RNA/DNA model setups of all applied data sets. [file 1471-2148-11-146-S2.ZIP › Mammalia/RAxML_bipartitions.Mammal_RNA.rev.cut.S7Ceva.tre]

((((Rangifer_tarandus:0.04613595896045944583,Muntiacus_muntjak:0.03596665113937201619)100:0.01768700357079167756,(Ovis_aries:0.04827426603252082254,(Bos_taurus:0.03069194260601708010,Bubalus_bubalis:0.03457436617969095183)98:0.01925892459198466633)99:0.01202054590166343542)100:0.04813305043356167628,((Camelus_bactrianus:0.05275425184743413876,Lama_pacos:0.03738972232391312572)100:0.08446740387238647896,((((Ceratotherium_simum:0.04264512424764054649,Rhinoceros_unicornis:0.03964476116484112050)100:0.03590133356883672133,(Tapirus_terrestris:0.07623066695345703803,(Equus_asinus:0.01908593106676622145,Equus_caballus:0.01129007520406620328)100:0.06747695293573149899)49:0.00840589911515931057)99:0.02324022780828045170,(((((Chalinolobus_tuberculatus:0.06276546467150921627,Pipistrellus_abramus:0.08609437428130690961)100:0.13924457422204422619,Artibeus_jamaicensis:0.13393240756926411139)78:0.01683938374512992942,Rhinolophus_pumilus:0.08207335186957540052)91:0.01967628943848233336,(Rousettus_aegypti:0.05929777356985872772,(Pteropus_scapulatus:0.01998069583986879574,Pteropus_dasymallus:0.02353471333569174748)100:0.02623562219837827225)100:0.05607839622184201261)95:0.02507008124456506365,((((((Dasypus_nnovemcinctus:0.20388985071396370508,((Choloepus_didactylus:0.07289246725291377571,Bradypus_tridactylus:0.11007688824661569782)100:0.06648686851788289387,Tamandua_tetradactyla:0.15941840101252094386)100:0.04274871819024279179)98:0.01854079377110485691,(((Chrysochloris_asiatica:0.11603315361525699811,Echinops_telfairi:0.24584930737645813159)42:0.01446207485758941452,Orycteropus_afer:0.17517212950282262662)32:0.01201487084967903414,((Procavia_capensis:0.18510128105037434998,(Dugong_dugon:0.08562008518494557130,(Mammut_americanum:0.02462614664118856211,(Loxodonta_african:0.01231907958960350505,(Elephas_maximus:0.00813807436676665212,Mammuthus_primigenius:0.00735823393956602876)50:0.00308862335400196747)100:0.02453030076685706884)100:0.22741753359842686866)94:0.02342641265926532698)100:0.02532313020119252717,(Elephantulus_sp.:0.08519106791257786970,Macroscelides_proboscideus:0.11621493449755769534)100:0.09244022819089782461)49:0.01029942315740314633)99:0.02078061904666975504)84:0.01576054950854662712,(((Ornithorhynchus_anatinus:0.05319257357386504570,(Tachyglossus_aculeatus:0.00953524685372996415,Zaglossus_bruijni:0.01484606954929352900)100:0.05246961707800368996)100:0.30468370265816951958,(Notoryctes_typhlops:0.14845848107897516299,((Sminthopsis_crassicaudata:0.11856797896343014564,(((Dactylopsila_trivirgata:0.09154626898607380603,(Phascolarc:0.12224546399150586218,Vombatus_ursinus:0.04954237641796997021)92:0.01563797999568317804)75:0.01194607960202136165,(Distoechur:0.09546160954405906451,(Trichosuru:0.05998973476610491851,(Macropus_robustus:0.04158488182232990271,Potorous_tridactylus:0.04648166678767416682)99:0.01577675216729424248)39:0.00574854233366472924)28:0.00586529960040334079)39:0.01314518550365291819,(((Rhyncholestes_raphanurus:0.03906562858411295053,Caenolestes_fuliginosus:0.05167487996793335842)100:0.05216813195702557637,(Didelphis_:0.06657116897567520730,Monodelphis_domestica:0.11176315523584165468)100:0.04664787606506465290)80:0.01975739834848498980,Isoodon_macrourus:0.06531623953986702424)67:0.01803964305612321475)11:0.00441161043710017967)20:0.00746478095539492362,Dromiciops:0.06641225840514042300)32:0.01744220671038001352)100:0.14733706720773159793)100:0.12446459044672629479,(((Tupaia_belangeri:0.20172193561397680495,((Ochotona_princeps:0.01364821276069081921,Ochotona_collaris:0.01864710995252473469)100:0.12974582804676523806,(Oryctolagus_cuniculus:0.06355880901251148574,Lepus_europaeus:0.03213468707822619841)100:0.07376760195904387418)100:0.03375263129643184951)74:0.01135917060113613049,((Sciurus_vulgaris:0.17640795553555105313,Myoxus_gliss:0.16787546937609348907)88:0.03568858552725393679,((Thryonomys_swinderianus:0.17633578037559885510,Cavia_porcellus:0.16386608096555749237)96:0.03911599507230108935,(Anomalurus_sp.:0.18807348961660461106,(Jaculus_jaculus:0.18349813462048872315,(((Mus_musculus:0.08852797587444095895,Rattus_norvegicus:0.05280884497155412943)100:0.04299451109983700586,((Volemys_kikuchii:0.02794301262282800763,Microtus_rossiaemeridionalis:0.02604555724076612622)100:0.05102708479552913595,Cricetulus_griseus:0.09037081313151552886)49:0.01680176456403404892)100:0.07695084754589121001,Spalax_ehrenbergi:0.15904098780538766800)98:0.02975910748862505353)99:0.02946701219311914990)96:0.02845553954605502950)34:0.00891985013538856494)26:0.01049555011555061701)23:0.00786564782955847738,(((Aotus_trivirgatus:0.06123725416355596529,Cebus_albifrons:0.06799576548676540544)100:0.08473990298477029892,((Hylobates_lar:0.07769994089201952281,(Pongo_pygmaeus:0.06924341240015255416,((Pan_troglodytes:0.00989072783069417337,Pan_paniscus:0.01003930720373931440)94:0.00975791226162170920,(Homo_sapiens:0.02297296891013820078,Gorilla_gorilla:0.03309464608542213998)45:0.00484611391090133178)100:0.03066946487823271617)97:0.02323597397595057387)100:0.04967831131121057398,(Pygathrix_nemaeus:0.10412836488234172849,(Cercopithecus_aethiops:0.08847480393356600692,(Papio_hamadryas:0.06086002030487398795,Macaca_thibetana:0.06871395658714832266)77:0.01685058559860282829)100:0.03310244496922026131)100:0.04457678670828776890)100:0.03491806735843851206)100:0.07467770692412037392,(Cynocephalus_variegatus:0.22818346008470963282,(Tarsius_bancanus:0.15209135293315784176,(Daubentonia_madagascariensis:0.15454665248131344013,(Nycticebus_coucang:0.16563588102792836665,(Lemur_catta:0.11429565342440801967,Propithecus_verreauxi:0.08884098059631180544)100:0.03363198514966164038)71:0.00318839385413609722)97:0.01747465646203353457)90:0.00982352121348882036)37:0.00820605187774062911)39:0.01252456820595188730)53:0.00854559172178006102)32:0.00510594955432337478)70:0.02229031747641169181,(((Hylomys_suillus:0.12369612164301467538,Echinosorex_gymnura:0.12304666792415752674)100:0.11276867986127876720,(Hemiechinus_auritus:0.07558319755140646690,Erinaceus_europaeus:0.06130070930523118244)100:0.17759004513025564154)87:0.03671325706186161913,(((Sorex_unguiculatus:0.04173206232549969696,Soriculus_fumidus:0.04187795557043893363)99:0.03000059716287561268,Crocidura_russula:0.11790659106771088360)100:0.03698947414650675253,((Talpa_europaea:0.03812773013870660727,Mogera_wogura:0.04403576724239913892)100:0.02156550351992504722,Urotrichus_talpoides:0.05182707289979174986)100:0.04833697697686198391)60:0.01187796568132915877)58:0.01451402817106829495)51:0.00968007522513027532,((Herpestes_javanicus:0.06592539582339720927,(Acinonyx_jubatus:0.02760391089525193742,Felis_catus:0.01889252656767231170)100:0.04711310210590665543)100:0.02677020155711864677,((Vulpes_vulpes:0.05174878920551878592,Canis_familiaris:0.04770275552794200902)100:0.03736735798200220560,(((Halichoerus_grypus:0.01147112042498947722,Phoca_vitulina:0.00545828954873220709)100:0.04620260062031627396,(Odobenus_rosmarus:0.07014457813897038985,(Eumetopias_jubatus:0.02034078240165946433,Arctocephalus_foresteri:0.01669526030382101345)100:0.03795067225884549839)100:0.02263875607811900031)100:0.02983716644395932246,((Procyon_lotor:0.10272706492164682124,((Enhydra_lutris:0.04474948269872765227,Meles_meles:0.04243233761013978644)100:0.03270278527327150769,(Spilogale_putorius:0.07474141822981013317,Ailurus_fulgens:0.08411555825328075053)81:0.01181065394568481947)91:0.01438819024796669094)99:0.01629903092850240945,((Ursus_americanus:0.02379560235250717179,(Ursus_maritimus:0.00606978742231736174,Ursus_arctos:0.00341880229774578319)100:0.01868091123366362113)100:0.03074827247574812156,(Ailuropoda_melanoleuca:0.08145507080230370012,(Tremarctos_ornatus:0.02317547921412159775,Arctodus_simus:0.01582853263989710685)100:0.02340324651987116603)55:0.00759586093034883732)100:0.03736076637054358551)71:0.00777814218483119813)99:0.01863225903169987707)95:0.01653866289358786948)100:0.02961676027261109234)32:0.00380083102829303909,Manis_tetradactyla:0.23336379240915428035)25:0.00535885873752669530)48:0.00561034522699046037)82:0.01331512195426043724,Sus_scrofa:0.11795522302847172291)84:0.01384768752694857767)93:0.01287680441657694172)97:0.01841616181464833524,(Lipotes_vexillifer:0.08075129487325616306,((Berardius_bairdii_:0.06039542251243084497,Physeter_catodon:0.06406089357364080916)46:0.01167047357223078077,(Balaenoptera_physalus:0.01636948339091225460,Balenoptera_musculus:0.01556745417948240777)100:0.03432677426059518172)48:0.00951910199671387146)100:0.05152228529604943597,Hippopotamus_amphibius:0.11918031900695887082);
