# Supplementary material for: Potential pitfalls of modelling ribosomal RNA data in phylogenetic tree reconstruction: Evidence from case studies in the Metazoa
Source: BMC Evol Biol. 2011 May 27;11:146. doi: 10.1186/1471-2148-11-146 (PMC3123606; doi:10.1186/1471-2148-11-146)
Supplement: Additional file 2 — Tree reconstruction results. All trees (Newick le format) provided by the DNA model setups the and mixed RNA/DNA model setups of all applied data sets. [file 1471-2148-11-146-S2.ZIP › Mammalia/RAxML_bipartitions.Mammal_RNA.rev.cut.S7Deva.tre]

(((Hippopotamus_amphibius:0.12435097323766797217,(((Rangifer_tarandus:0.05029897356273405062,Muntiacus_muntjak:0.04115269121850664152)100:0.01980788694290009158,(Ovis_aries:0.04856465414919163698,(Bubalus_bubalis:0.04076475794201610964,Bos_taurus:0.03264652109452351875)98:0.02147110152585911952)98:0.01396302962733335894)100:0.05485088867080750719,((Camelus_bactrianus:0.05743232429948853801,Lama_pacos:0.04179208585261497827)100:0.09639694723911119978,(Sus_scrofa:0.12760522172518667938,((Manis_tetradactyla:0.25410880513640521361,(((((((((Aotus_trivirgatus:0.06635098662252983392,Cebus_albifrons:0.07934819909378926228)100:0.08961956037195370484,((Hylobates_lar:0.08465830071128627177,(Pongo_pygmaeus:0.07800778497089916330,((Gorilla_gorilla:0.03888568846067498586,Homo_sapiens:0.02576145056556209539)41:0.00609928626452000810,(Pan_paniscus:0.01177459123236327017,Pan_troglodytes:0.01234804831204608898)94:0.01211542230882369821)100:0.03349945606431359302)96:0.02556033392798194928)100:0.05750209840172917225,(Pygathrix_nemaeus:0.11598465694612593302,(Cercopithecus_aethiops:0.10155699562759920584,(Macaca_thibetana:0.07356390653448144357,Papio_hamadryas:0.06789076502839877514)82:0.01740329017219080857)100:0.03006021152974603511)100:0.04540721833392805801)100:0.03571988986514437053)100:0.08398414429484467314,(((Daubentonia_madagascariensis:0.17520060241802765111,(Nycticebus_coucang:0.18220942111331819846,(Propithecus_verreauxi:0.09343935267760662688,Lemur_catta:0.12297423977313795551)99:0.03734477826340881768)70:0.00350410213229353533)95:0.02107435540133056548,Tarsius_bancanus:0.16296652927486457441)77:0.01290442057119084267,Cynocephalus_variegatus:0.24495583746457894048)56:0.01291688495299595819)45:0.01539408574616289715,((Tupaia_belangeri:0.20408558637542062453,((Ochotona_collaris:0.01956432982191504827,Ochotona_princeps:0.01753503421934267392)100:0.13058632551247115194,(Lepus_europaeus:0.03481730586791385862,Oryctolagus_cuniculus:0.07135105288839105331)100:0.07319189955140555093)100:0.03671688571513476856)78:0.01694408696536029227,(Myoxus_gliss:0.18571638499541831546,Sciurus_vulgaris:0.19504560000561210753)77:0.04379411206033830689)8:0.01379275260707042358)6:0.00744331425157853614,((Thryonomys_swinderianus:0.19077778463654612717,Cavia_porcellus:0.17316457110520797058)98:0.05688843388031525339,(((Spalax_ehrenbergi:0.17290037734171737061,((Mus_musculus:0.09908803512753430742,Rattus_norvegicus:0.05491300842339853078)100:0.04639304275782051012,((Microtus_rossiaemeridionalis:0.02909927816557655519,Volemys_kikuchii:0.03214340975968500713)100:0.05324556797461322405,Cricetulus_griseus:0.09878768877542495885)60:0.02081741564990316137)100:0.08411596240656933621)99:0.03798094883892422224,Jaculus_jaculus:0.18939919973018176647)100:0.03172180491689310239,Anomalurus_sp.:0.20083352812919239017)94:0.03506374238771201024)24:0.01870347348661650227)62:0.01262089862825867444,(((Dasypus_nnovemcinctus:0.21846246276928646401,((Bradypus_tridactylus:0.11918582414222175792,Choloepus_didactylus:0.08101853625868818409)100:0.07572439451158083368,Tamandua_tetradactyla:0.17035547617476978766)100:0.04734561022798403074)99:0.02781231423296115501,((Orycteropus_afer:0.19077426766856531160,(Echinops_telfairi:0.25887799950510698155,Chrysochloris_asiatica:0.12985328009814317562)37:0.01203386654944379325)44:0.01879380572461858412,((Macroscelides_proboscideus:0.12231359753224838038,Elephantulus_sp.:0.09289193583839611135)100:0.09960386539625853963,(Procavia_capensis:0.19708606456217958591,(Dugong_dugon:0.08857273600145613990,((Loxodonta_african:0.01504477405144502566,(Mammuthus_primigenius:0.00943968462276889402,Elephas_maximus:0.01030805409878553063)62:0.00435280835338890375)99:0.02892471071916813408,Mammut_americanum:0.02621360059441784837)100:0.24104116186941043631)89:0.02377509882652243875)99:0.02810697030150533307)57:0.01360263558255641290)99:0.02612110962435722564)82:0.01110156251257109900,((Ornithorhynchus_anatinus:0.05947621281062533127,(Tachyglossus_aculeatus:0.01028542687208522897,Zaglossus_bruijni:0.01976888031961160017)100:0.05634413454040494013)100:0.32558628141304224446,(Notoryctes_typhlops:0.16910844275909356349,((((((Rhyncholestes_raphanurus:0.04563017228697397593,Caenolestes_fuliginosus:0.05597654813036639920)100:0.05168046026862951198,(Didelphis_:0.07151207675585390111,Monodelphis_domestica:0.12201227450558455034)100:0.05310261197346016065)76:0.01970822855621439176,Isoodon_macrourus:0.07041465760278256547)66:0.02052523462881582564,((Dactylopsila_trivirgata:0.10123098611345400510,(Phascolarc:0.13515792943431723105,Vombatus_ursinus:0.05526639732448999226)95:0.01718823279940693075)74:0.01298325041807116102,((Trichosuru:0.06576540824440051114,(Potorous_tridactylus:0.05338439885540751523,Macropus_robustus:0.04684191229915057875)99:0.01825385960502091259)31:0.00815879831267460678,Distoechur:0.10258128928423008996)28:0.00564833980315015017)64:0.01433070365662040234)20:0.00605535197003477695,Sminthopsis_crassicaudata:0.13057172119337298599)18:0.01020371606120053926,Dromiciops:0.06761752685277561126)31:0.02084716892689393586)100:0.15191765707874266278)100:0.13577603554254852325)51:0.01277308377077590422)73:0.02792316087853910153,(((Hylomys_suillus:0.13154927067515306827,Echinosorex_gymnura:0.13795281062060035793)100:0.11810062157492634549,(Erinaceus_europaeus:0.06981753381813159132,Hemiechinus_auritus:0.07865876051018029502)100:0.18232543666570955043)94:0.05091896845811391681,((Crocidura_russula:0.12371008992141435678,(Sorex_unguiculatus:0.04594145058953796185,Soriculus_fumidus:0.04144534280480233895)99:0.02963761711794432596)100:0.04224018575466532976,((Mogera_wogura:0.04416044601872907982,Talpa_europaea:0.04053543326111361950)100:0.02303599379057748309,Urotrichus_talpoides:0.05621306601956380100)100:0.05254771123506860042)72:0.01295525091075791328)55:0.01452118682869714753)63:0.01398778714280559006,(((Acinonyx_jubatus:0.03114877827055004614,Felis_catus:0.02180275318824367523)100:0.04981225401758795912,Herpestes_javanicus:0.06857475710189653295)99:0.02774813640563356457,((((Phoca_vitulina:0.00753419310346041104,Halichoerus_grypus:0.01169408959305699713)100:0.04514421362215104844,((Arctocephalus_foresteri:0.01824670832324472303,Eumetopias_jubatus:0.02437965751743739751)100:0.03840392983500295898,Odobenus_rosmarus:0.07664749715741710212)100:0.02460182686943162764)100:0.03354582072221875405,(((Ursus_americanus:0.02892038960806561296,(Ursus_maritimus:0.00783668455246341357,Ursus_arctos:0.00400312670046811502)100:0.02222081775436700671)100:0.03670280117175703238,(Ailuropoda_melanoleuca:0.09336299589107352470,(Tremarctos_ornatus:0.02730195166072484081,Arctodus_simus:0.01991574576518444217)100:0.02438230733270210782)71:0.00995656023340774771)100:0.04061747695207702791,(Procyon_lotor:0.10744061567329454832,((Enhydra_lutris:0.05001394052882057739,Meles_meles:0.04781255664586130799)100:0.03410201251994878641,(Ailurus_fulgens:0.09545966587928006453,Spilogale_putorius:0.08225372757388833833)84:0.01264539676540504462)92:0.01707999744554318869)100:0.02350556092179510725)63:0.01155998399934844365)99:0.02282381741869698652,(Canis_familiaris:0.05109968221199196609,Vulpes_vulpes:0.05643950598323601436)100:0.04243349980682031147)99:0.01977638201952116453)100:0.03174642563618484958)23:0.00499015875099130708,((Rhinolophus_pumilus:0.07950317224245612158,(Artibeus_jamaicensis:0.13958615200416596425,(Pipistrellus_abramus:0.09169700334380552487,Chalinolobus_tuberculatus:0.06412649427560869475)100:0.14501624808226581953)87:0.02170364234727306316)97:0.02404154773392577077,(Rousettus_aegypti:0.06336770987944415068,(Pteropus_dasymallus:0.02835792756795140965,Pteropus_scapulatus:0.01950663221497701133)100:0.02674488230544765088)100:0.05977075441883655804)98:0.03231778134613216141)40:0.00523338707060418129)49:0.00646693322179559341,((Ceratotherium_simum:0.04506629225205008304,Rhinoceros_unicornis:0.04125463025341915418)100:0.04092975318158954129,(Tapirus_terrestris:0.08216571505873490611,(Equus_caballus:0.01316181669230239056,Equus_asinus:0.02137960210259697708)100:0.06716816294599017856)55:0.01013432422207606251)99:0.02569039075855266904)79:0.01383120624366782070)78:0.01477086465149425945)89:0.01548350492858852241)96:0.02526590725265494622)100:0.05891010721045213810,(Physeter_catodon:0.06725783206838119310,Berardius_bairdii_:0.06531377382952024968)48:0.01009743098418826139)46:0.00974957002973240831,(Balaenoptera_physalus:0.01857938098645165945,Balenoptera_musculus:0.01659691327869410732)100:0.03639123683772234330,Lipotes_vexillifer:0.08917505373424405857);
