# Supplementary material for: Potential pitfalls of modelling ribosomal RNA data in phylogenetic tree reconstruction: Evidence from case studies in the Metazoa
Source: BMC Evol Biol. 2011 May 27;11:146. doi: 10.1186/1471-2148-11-146 (PMC3123606; doi:10.1186/1471-2148-11-146)
Supplement: Additional file 2 — Tree reconstruction results. All trees (Newick le format) provided by the DNA model setups the and mixed RNA/DNA model setups of all applied data sets. [file 1471-2148-11-146-S2.ZIP › Mammalia/RAxML_bipartitions.Mammal_RNA.rev.cut.S7Eeva.tre]

(Balaenoptera_physalus:0.01996794728837469890,((Lipotes_vexillifer:0.10001616281686008525,((((Rangifer_tarandus:0.05614511104412400061,Muntiacus_muntjak:0.04419313929691088411)100:0.02076749436053419023,(Ovis_aries:0.05804737694900087563,(Bubalus_bubalis:0.04213698975832591564,Bos_taurus:0.03712378331212834448)99:0.02315167995927503233)98:0.01619368978839642870)100:0.06218354752332593688,((Camelus_bactrianus:0.06641294790109637802,Lama_pacos:0.04559416001657233541)100:0.10470694312151460070,(Sus_scrofa:0.14830714491633772978,(((Rhinoceros_unicornis:0.04926845764221278456,Ceratotherium_simum:0.05130862631714117744)100:0.04459663447064414477,((Equus_caballus:0.01460891748702306675,Equus_asinus:0.02231794069653060542)100:0.08304305590803756632,Tapirus_terrestris:0.09377316228291956990)56:0.01275065434697744866)99:0.02870464825108743484,((Manis_tetradactyla:0.29583182100575206031,((((((Ornithorhynchus_anatinus:0.06865948167179017347,(Zaglossus_bruijni:0.01863559584801834784,Tachyglossus_aculeatus:0.01160299233257129116)100:0.06540856763347856206)100:0.38250604488111505930,((Dromiciops:0.08067655132988330036,(Sminthopsis_crassicaudata:0.14752937667772844654,((Isoodon_macrourus:0.07916513671195171686,((Caenolestes_fuliginosus:0.06241526485705881783,Rhyncholestes_raphanurus:0.04790918514167669812)100:0.06459465914581515034,(Monodelphis_domestica:0.13970206578912411355,Didelphis_:0.08341197897997069954)100:0.06070187828306682770)81:0.02274934242505620777)70:0.02264713553069310631,((Dactylopsila_trivirgata:0.11304489710602320940,(Vombatus_ursinus:0.06086385329836151159,Phascolarc:0.15435529475955636625)93:0.01752866986477347871)78:0.01561048631262754866,(((Macropus_robustus:0.04993189537315225607,Potorous_tridactylus:0.05683827395254614084)100:0.01846946716458046020,Trichosuru:0.07326924440897313040)32:0.00873939139909722836,Distoechur:0.11841387909596864936)25:0.00562904828280895442)50:0.01508587993024875298)19:0.00516213600962568339)21:0.00957925096219656297)39:0.02148481920710225423,Notoryctes_typhlops:0.19025331989381344400)100:0.19067187768177801255)100:0.15957869782227365740,(((Chrysochloris_asiatica:0.16172852271225363063,(Echinops_telfairi:0.31452335065631620292,Orycteropus_afer:0.20810436226004364046)19:0.01707688040509230606)21:0.01603329863764627397,((Procavia_capensis:0.23863448639398313067,((Mammut_americanum:0.02954636942088063531,(Loxodonta_african:0.01490695878833456570,(Elephas_maximus:0.00998040961474581587,Mammuthus_primigenius:0.00901790178474994909)54:0.00403305209891902453)100:0.03070118073513464566)100:0.29056847168013760774,Dugong_dugon:0.10503190774520389239)95:0.02775036959050713667)99:0.03058809259651894610,(Elephantulus_sp.:0.11021004415996092651,Macroscelides_proboscideus:0.14677790308563645749)100:0.11458099609418144482)39:0.01535968704106728359)99:0.02694351874321870149,(Dasypus_nnovemcinctus:0.25418910296926594539,(Tamandua_tetradactyla:0.19979549982489250293,(Bradypus_tridactylus:0.14294272933734702979,Choloepus_didactylus:0.09186085374657135261)100:0.08403480077313969787)100:0.05675877918735619532)98:0.02585661079511292898)82:0.01476579093235368123)41:0.00950904132240981345,((((Cebus_albifrons:0.08658953707232612540,Aotus_trivirgatus:0.07655224289581294417)100:0.11031999826077026894,(((Cercopithecus_aethiops:0.11294583648712441803,(Macaca_thibetana:0.08543791130991132410,Papio_hamadryas:0.07528200405627945291)82:0.01961904990149129432)100:0.04033863233634299439,Pygathrix_nemaeus:0.13023888450523790627)100:0.05273251029312520100,(Hylobates_lar:0.09426955548815646457,(Pongo_pygmaeus:0.08672160036129181182,((Pan_troglodytes:0.01224455970260206195,Pan_paniscus:0.01223962568993429423)93:0.01245769552689922170,(Homo_sapiens:0.02863195350227702024,Gorilla_gorilla:0.04037919889382603905)41:0.00589891443085401729)100:0.03726340473249897811)97:0.03014242253940618149)100:0.06430811527925794913)100:0.04251945017705087426)100:0.09709919519163003054,(((Myoxus_gliss:0.21785607417622390725,Sciurus_vulgaris:0.22640646937358702151)86:0.03952510543367424717,((Thryonomys_swinderianus:0.22454462716868173189,Cavia_porcellus:0.20232582930980269609)97:0.05137328376422847787,(Anomalurus_sp.:0.23273413538210729889,(((((Microtus_rossiaemeridionalis:0.03265586205568243860,Volemys_kikuchii:0.03344787623454647391)100:0.06309424160108377533,Cricetulus_griseus:0.11404222793207380304)57:0.02202273285894267713,(Rattus_norvegicus:0.06630811686442109054,Mus_musculus:0.10980351167495991382)100:0.05342722245343509840)100:0.09448958323729735043,Spalax_ehrenbergi:0.20676241540837386745)98:0.04301628447366250690,Jaculus_jaculus:0.22690131017362830113)100:0.03666910560458725571)95:0.03589705264231390219)29:0.01094697652363846134)32:0.01728183605154065550,((Tarsius_bancanus:0.19015323818775903275,((Nycticebus_coucang:0.21024982399400862776,(Propithecus_verreauxi:0.11350362094999957852,Lemur_catta:0.14265873302508572107)100:0.03898056193006672193)74:0.00382454450683998928,Daubentonia_madagascariensis:0.19644352539849310735)98:0.01920566938639395316)91:0.02163301684493641047,(Tupaia_belangeri:0.23820199060566796256,((Oryctolagus_cuniculus:0.07718158931896033914,Lepus_europaeus:0.03926745006484620021)100:0.09163568238204961025,(Ochotona_collaris:0.02130572248475951641,Ochotona_princeps:0.01756783096997878088)100:0.15699648477385436118)99:0.03746190749161615319)77:0.01918358303718462748)23:0.01171642585620903676)8:0.00522191618935516182)9:0.00211255346242725022,Cynocephalus_variegatus:0.30446929833274888333)60:0.01191789218053942480)64:0.02645285101158896882,(((Hemiechinus_auritus:0.09164818085491226174,Erinaceus_europaeus:0.08067998917240251644)100:0.21312236767455555730,(Echinosorex_gymnura:0.16514159806121475604,Hylomys_suillus:0.15641010425577245302)100:0.14108621669086898742)85:0.05698617456320816815,((Crocidura_russula:0.14816835839942893438,(Sorex_unguiculatus:0.05141658823595497002,Soriculus_fumidus:0.05167655650108580329)99:0.03770611924990954766)100:0.04757400776304619022,(Urotrichus_talpoides:0.06322814011271848944,(Mogera_wogura:0.05361896283787988965,Talpa_europaea:0.04566088130364261838)100:0.02681730764031750591)100:0.05889709604493854889)72:0.01507923547382643455)45:0.01499894431330901258)46:0.01244378191676385505,((Herpestes_javanicus:0.08302458624507555451,(Felis_catus:0.02278365749319428979,Acinonyx_jubatus:0.03310263185073217956)100:0.05749607117964183195)99:0.03216038664097018579,((Canis_familiaris:0.05938758611328334713,Vulpes_vulpes:0.06329171249640326569)100:0.04549502392636537579,((((Ursus_americanus:0.02909004604131196908,(Ursus_arctos:0.00403800963666946754,Ursus_maritimus:0.00749641837510974310)100:0.02261563829490755712)100:0.03717492058662583837,(Ailuropoda_melanoleuca:0.09913205636396561771,(Arctodus_simus:0.01968333734765373780,Tremarctos_ornatus:0.02752381594624662975)100:0.02820608129238379863)62:0.00933988529941341857)100:0.04521869775110586021,(Procyon_lotor:0.12567187623548273234,((Ailurus_fulgens:0.10749904646742801384,Spilogale_putorius:0.09394274090100888930)80:0.01167700238375251991,(Enhydra_lutris:0.05537193316690341982,Meles_meles:0.05236030663860270079)100:0.04013315921516959900)91:0.01811480165141478998)99:0.02027160702911984247)61:0.01045437378521657350,((Phoca_vitulina:0.00656945227734658573,Halichoerus_grypus:0.01392433646379652445)100:0.05666879052409778961,((Arctocephalus_foresteri:0.01913857363580027948,Eumetopias_jubatus:0.02605795503669402699)100:0.04707648739188404624,Odobenus_rosmarus:0.08588925167264639671)100:0.02711121675833082570)100:0.03573067522616656111)99:0.02288795475882343666)95:0.02044986376061982969)100:0.03800321109284449800)25:0.00416488351476588907)21:0.00624274219783476671,((Rhinolophus_pumilus:0.10031818873075264154,(Artibeus_jamaicensis:0.16610412708419514116,(Pipistrellus_abramus:0.10464567630761675843,Chalinolobus_tuberculatus:0.08123422332549962155)100:0.17575897576717061654)80:0.02164833548008677708)93:0.02591426441293809627,(Rousettus_aegypti:0.07316153587674915915,(Pteropus_scapulatus:0.02339921990847371527,Pteropus_dasymallus:0.02982906078181830206)100:0.03155593449534940115)100:0.06845254841322431782)97:0.02995805629172263243)39:0.00769350460659671935)77:0.01683203813675515290)80:0.01556388063738953047)91:0.01562019843154156297)96:0.02297404462285033283,Hippopotamus_amphibius:0.14744085434141154800)100:0.06405831180786729362)46:0.01120198978610708815,(Berardius_bairdii_:0.07469002214523545735,Physeter_catodon:0.07745214866616030591)52:0.01484080589288811272)100:0.04284340064985269619,Balenoptera_musculus:0.01877854128570975029);
