# Supplementary material for: Potential pitfalls of modelling ribosomal RNA data in phylogenetic tree reconstruction: Evidence from case studies in the Metazoa
Source: BMC Evol Biol. 2011 May 27;11:146. doi: 10.1186/1471-2148-11-146 (PMC3123606; doi:10.1186/1471-2148-11-146)
Supplement: Additional file 2 — Tree reconstruction results. All trees (Newick le format) provided by the DNA model setups the and mixed RNA/DNA model setups of all applied data sets. [file 1471-2148-11-146-S2.ZIP › Mammalia/RAxML_bipartitions.Mammal_RNA.rev.cut.S7Feva.tre]

(Balaenoptera_physalus:0.01852469970727912627,(Lipotes_vexillifer:0.08877374401992341180,((Hippopotamus_amphibius:0.12382742420880672729,(((Muntiacus_muntjak:0.04073485195580097556,Rangifer_tarandus:0.05032082558083253443)100:0.01942867255427525516,((Bos_taurus:0.03239247364258340117,Bubalus_bubalis:0.04066850608955061702)99:0.02130402271437638675,Ovis_aries:0.04847279630665723982)98:0.01412721876260537857)100:0.05460630813795460531,(((((Ceratotherium_simum:0.04526273241952397108,Rhinoceros_unicornis:0.04072704900856762011)100:0.04159141137164013707,((Equus_caballus:0.01314375329589406380,Equus_asinus:0.02124794721177000051)100:0.06607288490124541003,Tapirus_terrestris:0.08207394556339268898)51:0.01000791185794218385)99:0.02468430562686078564,(Manis_tetradactyla:0.25091145625196786817,((((Rousettus_aegypti:0.06337334420206026941,(Pteropus_dasymallus:0.02808444027610335070,Pteropus_scapulatus:0.01959439185682323656)100:0.02636545782377430064)100:0.05930809432307250495,(((Chalinolobus_tuberculatus:0.06384738998897210305,Pipistrellus_abramus:0.09125808166009381772)100:0.14516141686311373471,Artibeus_jamaicensis:0.13841927010724169866)81:0.02139463166431456592,Rhinolophus_pumilus:0.07935738686613458270)96:0.02385262085335691437)98:0.02949985769228320384,(((((Thryonomys_swinderianus:0.19006018798911836210,Cavia_porcellus:0.17150609515164316754)98:0.05597337878674672751,(Anomalurus_sp.:0.20029672395603129176,(Jaculus_jaculus:0.18875754288650156698,(Spalax_ehrenbergi:0.17176189680115067082,((Rattus_norvegicus:0.05474199609424187235,Mus_musculus:0.09869109836562180160)100:0.04591226414670564193,(Cricetulus_griseus:0.09900586237144827495,(Microtus_rossiaemeridionalis:0.02892022667718737242,Volemys_kikuchii:0.03215961261194166809)100:0.05287102662199318071)60:0.02126113428528818294)100:0.08457753812904822421)99:0.03777657615086841419)100:0.03240016927382501077)94:0.03472092267440546332)29:0.01839062811968024402,(((Myoxus_gliss:0.18488201432172102212,Sciurus_vulgaris:0.19365801212122929487)77:0.04403344169204108371,(((Oryctolagus_cuniculus:0.07088563458791163896,Lepus_europaeus:0.03496771781986039718)100:0.07210905881833232223,(Ochotona_collaris:0.01949488394047048379,Ochotona_princeps:0.01745747373340137895)100:0.13122830441578064997)100:0.03751551484633224021,Tupaia_belangeri:0.20244014320582129352)80:0.01640307648044900951)8:0.01405582032236184567,(((Aotus_trivirgatus:0.06565712256855725515,Cebus_albifrons:0.07937233970914595038)100:0.08909308206238360228,((Hylobates_lar:0.08392541564152136702,(Pongo_pygmaeus:0.07792264992905867382,((Pan_troglodytes:0.01234825551049892334,Pan_paniscus:0.01171859361632923702)93:0.01193143083187175185,(Gorilla_gorilla:0.03872616918734970298,Homo_sapiens:0.02568589235292462886)45:0.00613343805303837725)100:0.03331451859788450709)96:0.02570233270427889349)100:0.05741502429822833292,(Pygathrix_nemaeus:0.11529615121955988366,(Cercopithecus_aethiops:0.10084890720273610720,(Papio_hamadryas:0.06757809362209078741,Macaca_thibetana:0.07307850037967780765)85:0.01719061857945157826)100:0.02981831912746415666)100:0.04552785592962588918)100:0.03546141365633860565)100:0.08494615466721876229,(Cynocephalus_variegatus:0.24450281467574658256,((Daubentonia_madagascariensis:0.17428740228236619392,((Lemur_catta:0.12200650915718713740,Propithecus_verreauxi:0.09287288418213647534)99:0.03708554139411205514,Nycticebus_coucang:0.18210673514471623080)72:0.00363306090288887697)97:0.02137135934263817080,Tarsius_bancanus:0.16083405960941279944)80:0.01214886951557627229)53:0.01243830959529822720)39:0.01539226509948772234)11:0.00808724052423774077)61:0.01232806745529124205,(((Dasypus_nnovemcinctus:0.21782756926960125665,(Tamandua_tetradactyla:0.16989186360203589743,(Bradypus_tridactylus:0.11797010805550429968,Choloepus_didactylus:0.08100352202244551214)100:0.07454766325384534764)100:0.04708792508310218061)98:0.02811278907409929875,(((Procavia_capensis:0.19570433016544805382,(Dugong_dugon:0.08786360202456024171,((Loxodonta_african:0.01495395173219803663,(Mammuthus_primigenius:0.00941302486828472090,Elephas_maximus:0.01027346951799353036)65:0.00436488105829134412)100:0.02880443405916900332,Mammut_americanum:0.02605299910437659100)100:0.23859387626309677688)87:0.02422120233361644073)99:0.02808335060612940359,(Elephantulus_sp.:0.09217048608772457352,Macroscelides_proboscideus:0.12175574146354818661)100:0.09921733304018794108)47:0.01352596008474901863,((Chrysochloris_asiatica:0.12890727258149586865,Echinops_telfairi:0.25795985615962424564)37:0.01195380936082287952,Orycteropus_afer:0.19033636911745888121)35:0.01812203505595716066)99:0.02548740184201995704)82:0.01123127828434951521,(((Tachyglossus_aculeatus:0.01028664340798559305,Zaglossus_bruijni:0.01962101067563753673)100:0.05620628758786928858,Ornithorhynchus_anatinus:0.05897983349248014928)100:0.31976728612838517529,(Notoryctes_typhlops:0.16896377279104551894,(Dromiciops:0.06763811889046325576,(((Isoodon_macrourus:0.07030046506204121193,((Didelphis_:0.07089084291694733309,Monodelphis_domestica:0.12154574858383429548)100:0.05279307919918356518,(Rhyncholestes_raphanurus:0.04529795708018790473,Caenolestes_fuliginosus:0.05592065166981871616)100:0.05164823116552261228)80:0.01969172040772515508)70:0.02001290426739830292,(((Trichosuru:0.06582154127653504216,(Macropus_robustus:0.04640855108982244043,Potorous_tridactylus:0.05317192473120142121)100:0.01781338559356707152)30:0.00815705950033922787,Distoechur:0.10178252375440662025)26:0.00552228091824540947,((Phascolarc:0.13411052948970261789,Vombatus_ursinus:0.05510590178628577140)92:0.01706271051394911073,Dactylopsila_trivirgata:0.10000178002047975523)65:0.01310206755853344368)54:0.01431689707127162085)18:0.00596471307039391288,Sminthopsis_crassicaudata:0.13018163478771008212)21:0.01023987043502251441)38:0.01930847517911836453)100:0.15092271004438034820)100:0.13392950959284605217)50:0.01339348921663480185)72:0.02712434739430718417,(((Urotrichus_talpoides:0.05651427344644241457,(Mogera_wogura:0.04426250405406013250,Talpa_europaea:0.04031106263800497691)100:0.02279746701832771269)100:0.05324249693232704916,(Crocidura_russula:0.12256321424070969195,(Sorex_unguiculatus:0.04586816414845625717,Soriculus_fumidus:0.04140351660876044615)100:0.03012444890076791670)100:0.04209281360894323587)72:0.01255755504053143561,((Hemiechinus_auritus:0.07819428151096459445,Erinaceus_europaeus:0.06971685354460951944)100:0.18136508226599218352,(Echinosorex_gymnura:0.13769331351361427385,Hylomys_suillus:0.13122105367176276070)100:0.11761248390789909302)92:0.05155114097822034031)55:0.01385716538211137494)62:0.01362058998006429079)61:0.00818097442784223271,(((Acinonyx_jubatus:0.03095463583639616531,Felis_catus:0.02191707963982472696)100:0.04902187695895234010,Herpestes_javanicus:0.06897625302408161296)99:0.02615462546338518518,((Canis_familiaris:0.05031260492698574199,Vulpes_vulpes:0.05635891801980362492)100:0.04251602084583097629,(((Odobenus_rosmarus:0.07647339375614559120,(Arctocephalus_foresteri:0.01815677086395764070,Eumetopias_jubatus:0.02424735546329246164)100:0.03782163255023994475)100:0.02441340415838475983,(Phoca_vitulina:0.00759110117910183867,Halichoerus_grypus:0.01155062726828728729)100:0.04503465160488462349)100:0.03409871825482169161,((((Enhydra_lutris:0.04949880213545988783,Meles_meles:0.04774841706341607234)100:0.03407385954607469736,(Ailurus_fulgens:0.09516077010047351015,Spilogale_putorius:0.08205853411262752084)84:0.01270466622337723152)92:0.01691062258152773931,Procyon_lotor:0.10681761077645707259)100:0.02328572457474359717,((Ursus_americanus:0.02899640527290450395,(Ursus_maritimus:0.00779256772170458089,Ursus_arctos:0.00398879519795726587)100:0.02194085555147994027)100:0.03622485090386009382,((Arctodus_simus:0.01989542462789856830,Tremarctos_ornatus:0.02721838409830087610)100:0.02449976301062884235,Ailuropoda_melanoleuca:0.09304894818388106947)68:0.00984294878360601408)100:0.04059895191801012743)54:0.01115367334929357780)99:0.02184423862187945958)99:0.02091428939071229842)100:0.03240212766452368887)45:0.00468640334769752573)46:0.00631031442734345319)81:0.01319167739461897353,Sus_scrofa:0.12687384067294868450)76:0.01526018447519669752,(Lama_pacos:0.04145493477445873903,Camelus_bactrianus:0.05764967460515778991)100:0.09581833733818738430)88:0.01579747389019228732)97:0.02563759731726126742)100:0.05896862843810903032,(Berardius_bairdii_:0.06528243649344797617,Physeter_catodon:0.06702904682992866237)45:0.01038208283141765081)44:0.00927090947878103123)100:0.03603919689097988960,Balenoptera_musculus:0.01649051032046720475);
