# Supplementary material for: Potential pitfalls of modelling ribosomal RNA data in phylogenetic tree reconstruction: Evidence from case studies in the Metazoa
Source: BMC Evol Biol. 2011 May 27;11:146. doi: 10.1186/1471-2148-11-146 (PMC3123606; doi:10.1186/1471-2148-11-146)
Supplement: Additional file 2 — Tree reconstruction results. All trees (Newick le format) provided by the DNA model setups the and mixed RNA/DNA model setups of all applied data sets. [file 1471-2148-11-146-S2.ZIP › Primates/RAxML_bipartitions.Primates_RNA.54.RNAsalsa.GTReva.tre]

(Saimiri_sciureus:0.06922581064958863162,(((((Tarsius_bancanus:0.03489221462390154627,Tarsius_syrichta:0.04568687257780394001)100:0.09450323704244995016,((Macropus_robustus:0.36169037293380867926,(Balaenoptera_musculus:0.11566260788266734261,(Ursus_maritimus:0.13083596449584899979,Equus_caballus:0.06865718844368781659)95:0.02978020817012382720)99:0.02245877562019119034)56:0.01889904957208139377,(Daubentonia_madagascariensis:0.13852713627724511092,(((Varecia_variegata:0.05009148724132002350,((Eulemur_macaco:0.00510132774592007062,(Eulemur_mongoz:0.01554359221676991816,Eulemur_fulvus:0.00950050589884844816)100:0.00839423887994760268)100:0.02125524383995454694,Lemur_catta:0.03952312840361126012)100:0.01716041031424658803)100:0.02714448599312248300,(Propithecus_verreauxi:0.00000644456327265256,coquereli:0.00000644456327265256)100:0.08649879252300021748)100:0.03659359817039561230,(Perodicticus_potto:0.06956238755523860839,((Galago_senegalensis:0.04563057025005588796,Otolemur_crassicaudatus:0.03525135512157137607)100:0.03725061996998190600,(Loris_tardigradus:0.04562690851727806834,Nycticebus_coucang:0.05920956982103138533)100:0.02868247014975501552)89:0.01049069850068310751)100:0.08016940597902263987)46:0.00139922832082639234)88:0.02164143734430172897)29:0.00949879154294495584)100:0.07147616151947112917,(((((Presbytis_melalophos:0.03467615347874727916,Trachypithecus_obscurus:0.03280092356281389537)93:0.00887818487545381785,(Semnopithecus_entellus:0.04867188655312350287,(Pygathrix_nemaeus:0.04229327227315321514,(Nasalis_larvatus:0.03387970704269450961,Pygathrix_roxellana:0.03774265737612838428)41:0.00337581869476237355)91:0.00868286222342686334)71:0.00540601073959799672)97:0.01071100229745379322,(Procolobus_badius:0.04006183095360504182,Colobus_guereza:0.03590746556352274882)65:0.00606483961358680098)100:0.02103270195623557770,((Chlorocebus_tantalus:0.00392894453409563336,(Chlorocebus_pygerythrus:0.00627056303978417839,(Chlorocebus_aethiops:0.00000644456327265256,Cercopithecus_aethiops:0.00000644456327265256)100:0.00762835037079402124)83:0.00310704175325301427)100:0.04989356496469301433,((Papio_hamadryas:0.02501649638394764369,Theropithecus_gelada:0.01850267164833667780)100:0.02422374886357797977,(Macaca_sylvanus:0.01944547351268709895,(Macaca_thibetana:0.02871230873601269412,(Macaca_mulatta:0.01309003764981022007,Macaca_fascicularis:0.00897660183438640097)91:0.00651718410889295680)100:0.01345270632850882608)100:0.02106058402832226492)83:0.01106366062978920116)100:0.02001527420910388308)100:0.03842889066092758377,((Nomascus_siki:0.02608082266587711043,((Hylobates_lar:0.01214537426322826602,(Hylobates_agilis:0.01688206380433343590,Hylobates_pileatus:0.01595849946983332948)76:0.00199160715548865348)72:0.00597617449588829473,Symphalangus_syndactylus:0.01711766700509062544)85:0.00413096936994877123)100:0.03847590311382739076,((Pongo_pygmaeus:0.02353463034776016871,Pongo_abelii:0.01666660619430273410)100:0.04696153429383660705,((Homo_sapiens:0.00929400675368533512,Homo_sp.:0.00209237966599009131)100:0.01729169405805420709,(Gorilla_gorilla:0.02910999004151780881,(Pan_troglodytes:0.00674748299399162421,Pan_paniscus:0.00794991316111711907)98:0.00907420629659029879)83:0.00358715794083062315)91:0.00770320222327993808)100:0.02488345431687337059)100:0.03504187468509400299)100:0.03197080940404268407)100:0.07238795477018668267,Callicebus:0.07051572417779322643)45:0.01041267449648079595,(Aotus_lemurinus:0.04523955528988608810,Cebus_albifrons:0.05902932940283096147)31:0.00764425374280722388)46:0.01242524133570475746,Ateles_belzebuth:0.04683531361221618394);
