# Supplementary material for: Potential pitfalls of modelling ribosomal RNA data in phylogenetic tree reconstruction: Evidence from case studies in the Metazoa
Source: BMC Evol Biol. 2011 May 27;11:146. doi: 10.1186/1471-2148-11-146 (PMC3123606; doi:10.1186/1471-2148-11-146)
Supplement: Additional file 2 — Tree reconstruction results. All trees (Newick le format) provided by the DNA model setups the and mixed RNA/DNA model setups of all applied data sets. [file 1471-2148-11-146-S2.ZIP › Primates/RAxML_bipartitions.Primates_RNA.54.RNAsalsa.S16Aeva.tre]

(Saimiri_sciureus:0.07781585985475183986,(Cebus_albifrons:0.06665444744505422126,(Aotus_lemurinus:0.05487773474414139874,(Callicebus_donacophilus:0.07296448641402683566,(((Tarsius_bancanus:0.04403970954937482668,Tarsius_syrichta:0.05291314968478966901)100:0.11993086485329947088,((((Varecia_variegata:0.05880062985680137300,(Lemur_catta:0.04883281416300846306,(Eulemur_macaco:0.00676099730999569701,(Eulemur_mongoz:0.01883426588502926796,Eulemur_fulvus:0.01189759243830664469)95:0.00911363610340217012)100:0.02404932117323181975)100:0.02135105328373987366)100:0.03880755226154410792,(Propithecus_coquereli:0.00000046415670269324,Propithecus_verreauxi:0.00000046415670269324)100:0.10508811339006070285)100:0.05415090985179307759,(Daubentonia_madagascariensis:0.15666335880548393211,(Perodicticus_potto:0.07819095417510905921,((Galago_senegalensis:0.05435041207519767520,Otolemur_crassicaudatus:0.04119374058108637299)100:0.04491629741785751334,(Nycticebus_coucang:0.06921911579037927364,Loris_tardigradus:0.05684068089980091193)100:0.03663814956510144660)98:0.01646073388975903551)100:0.09565162101610934220)50:0.00672869406868174726)86:0.02905845122948532908,(Macropus_robustus:0.43186828062248933113,(Balaenoptera_musculus:0.14455613212439513693,(Ursus_maritimus:0.14673734545692718179,Equus_caballus:0.08905060904251867193)96:0.03247585067366102335)99:0.02268113734047829885)88:0.02506217625341520747)62:0.01366734175965197452)100:0.08595519971506976331,(((((Trachypithecus_obscurus:0.04118671578649037851,Presbytis_melalophos:0.04360246596486387627)75:0.00811656710305935260,(Semnopithecus_entellus:0.05822668340860404773,(Nasalis_larvatus:0.04248181286024761694,(Pygathrix_roxellana:0.04548821554627732050,Pygathrix_nemaeus:0.04739058596132529610)27:0.00792155420322402173)69:0.00960619098542846162)65:0.00810206212416223794)90:0.01167463460339567341,(Procolobus_badius:0.04724264050259641828,Colobus_guereza:0.04471691014219891097)73:0.00817743107387585919)98:0.02706271960576582536,(((Papio_hamadryas:0.03034602484288022317,Theropithecus_gelada:0.02127354816612094315)100:0.02777208556705332634,((Macaca_thibetana:0.03291505885853215907,(Macaca_mulatta:0.01564382683769975982,Macaca_fascicularis:0.01088462604917145651)84:0.00746136213442742495)100:0.01769688397554692802,Macaca_sylvanus:0.02445718936448562641)100:0.02478090708681213866)78:0.01185670954052205767,(Chlorocebus_tantalus:0.00483421088240342921,(Chlorocebus_pygerythrus:0.00750693867076703252,(Cercopithecus_aethiops:0.00000046415670269324,Chlorocebus_aethiops:0.00000046415670269324)100:0.00904241590433441794)83:0.00374147137650600705)100:0.05824983720039585838)99:0.02141018740312932572)100:0.05240430736429031039,((Nomascus_siki:0.03093816606021758051,(((Hylobates_agilis:0.01977442092296017445,Hylobates_pileatus:0.01909408788155543199)71:0.00385538336366125388,Hylobates_lar:0.01274589971124260972)59:0.00647382908966448196,Symphalangus_syndactylus:0.01823234941401251363)75:0.00482427005977630139)100:0.04752362002440683325,(((Homo_sp.:0.00229071676557221406,Homo_sapiens:0.01187593959446134155)100:0.02111006876925426365,((Pan_troglodytes:0.00858934213263459756,Pan_paniscus:0.00881383592208120729)95:0.01057152583934218432,Gorilla_gorilla:0.03494411823328688604)77:0.00411003115248462138)84:0.00873990113737372482,(Pongo_pygmaeus:0.02764475874537912839,Pongo_abelii:0.01918006473934009623)100:0.05200739797321727448)100:0.03151012673751061449)100:0.04670318639494625002)100:0.04689325492805901385)100:0.08500535754683830048)58:0.01388023567846369613)37:0.01097928185025530932)75:0.01663016713398701371,Ateles_belzebuth:0.05744368447749748779);
