# Supplementary material for: Potential pitfalls of modelling ribosomal RNA data in phylogenetic tree reconstruction: Evidence from case studies in the Metazoa
Source: BMC Evol Biol. 2011 May 27;11:146. doi: 10.1186/1471-2148-11-146 (PMC3123606; doi:10.1186/1471-2148-11-146)
Supplement: Additional file 2 — Tree reconstruction results. All trees (Newick le format) provided by the DNA model setups the and mixed RNA/DNA model setups of all applied data sets. [file 1471-2148-11-146-S2.ZIP › Primates/RAxML_bipartitions.Primates_RNA.54.RNAsalsa.S16Beva.tre]

(Saimiri_sciureus:0.07755217229435981685,(Cebus_albifrons:0.06411260468873150598,(Aotus_lemurinus:0.05224829134432604216,((((Tarsius_syrichta:0.05014863344967260272,Tarsius_bancanus:0.04086532327274514792)100:0.09938423280373039070,((Macropus_robustus:0.36940219557742820511,((Ursus_maritimus:0.13799286066829449804,Equus_caballus:0.07716070619292875188)95:0.03169845941796896327,Balaenoptera_musculus:0.12809795522921560429)97:0.01815175185129822358)76:0.02351584454029137863,(((Propithecus_coquereli:0.00000127583745956162,Propithecus_verreauxi:0.00000127583745956162)100:0.09519159053366989254,(Varecia_variegata:0.05427017683634684925,(Lemur_catta:0.04468195957395520307,((Eulemur_mongoz:0.01825141537856840579,Eulemur_fulvus:0.01134618834269565668)91:0.00884437959121091820,Eulemur_macaco:0.00619242081515696333)100:0.02371067929241278335)99:0.01848034088289750645)100:0.03411794763023937721)100:0.04488476797187040956,(Daubentonia_madagascariensis:0.14357047559546132209,(Perodicticus_potto:0.07536091109892073536,((Galago_senegalensis:0.05206323315458682988,Otolemur_crassicaudatus:0.03987018097687048540)100:0.03971241515245071269,(Nycticebus_coucang:0.06349888493848312998,Loris_tardigradus:0.05434159718275904938)99:0.03231366902286171572)99:0.01662279110866288559)100:0.08318935087055688571)79:0.00825757881417244974)94:0.02671768865519950215)54:0.01117080943616228887)100:0.07168099836070555841,(((((Nasalis_larvatus:0.04295674616473642987,((Semnopithecus_entellus:0.05411610391102049389,Pygathrix_roxellana:0.04624847654602892016)39:0.00460215830619413718,Pygathrix_nemaeus:0.05072676489631956775)34:0.00305736383297957335)75:0.01203529477620470141,(Presbytis_melalophos:0.03990434579919261565,Trachypithecus_obscurus:0.03866167989890025719)64:0.00865882272421713076)88:0.00992373649328857042,(Procolobus_badius:0.04433213958328582893,Colobus_guereza:0.04150423849247408814)80:0.00739400761705245272)99:0.02469563189840750725,((Chlorocebus_tantalus:0.00511285278682714877,(Chlorocebus_pygerythrus:0.00737152612083785252,(Chlorocebus_aethiops:0.00000127583745956162,Cercopithecus_aethiops:0.00000127583745956162)100:0.00872879829461815394)84:0.00320338448790483642)100:0.05577178339819406638,((((Macaca_mulatta:0.01496895761157476107,Macaca_fascicularis:0.01061091778694525818)80:0.00757849542828486957,Macaca_thibetana:0.03082180252503341142)99:0.01576744445672557601,Macaca_sylvanus:0.02414452661496020724)100:0.02314485270632140462,(Papio_hamadryas:0.02890686063810444031,Theropithecus_gelada:0.02046479451221850862)100:0.02560849851466125149)77:0.01074913607275802298)100:0.01910296473741196835)100:0.04741047263754542829,(((Symphalangus_syndactylus:0.01739374833629999534,((Hylobates_pileatus:0.01797241633101968189,Hylobates_agilis:0.01846006597222581841)67:0.00373265091616662489,Hylobates_lar:0.01216514151022042751)55:0.00584838273853821415)71:0.00557518767698253741,Nomascus_siki:0.02847869615328630852)100:0.04316138536758646477,((Pongo_pygmaeus:0.02532679129871386395,Pongo_abelii:0.01964730931447666515)100:0.04646270135403218760,((Homo_sp.:0.00225807091199129025,Homo_sapiens:0.01101224970993248779)100:0.01966631244180081992,(Gorilla_gorilla:0.03331208536103553997,(Pan_paniscus:0.00838478443714578414,Pan_troglodytes:0.00864565528225671835)97:0.01026369738246429852)83:0.00355943094223217264)94:0.00969940987487805280)100:0.02744596176083307498)100:0.04114056702717898417)100:0.03688773519581901861)100:0.07765645406460998379,Callicebus_donacophilus:0.07057510834196338567)55:0.01354184436558486700)50:0.01329792931536007139)64:0.01590295941824113046,Ateles_belzebuth:0.05732969005666677109);
