# Supplementary material for: Potential pitfalls of modelling ribosomal RNA data in phylogenetic tree reconstruction: Evidence from case studies in the Metazoa
Source: BMC Evol Biol. 2011 May 27;11:146. doi: 10.1186/1471-2148-11-146 (PMC3123606; doi:10.1186/1471-2148-11-146)
Supplement: Additional file 2 — Tree reconstruction results. All trees (Newick le format) provided by the DNA model setups the and mixed RNA/DNA model setups of all applied data sets. [file 1471-2148-11-146-S2.ZIP › Primates/RAxML_bipartitions.Primates_RNA.54.RNAsalsa.S16eva.tre]

(Ateles_belzebuth:0.05079660556631397650,(Cebus_albifrons:0.06089060522920603652,(Aotus_lemurinus:0.04902997102181669981,(((((((Macaca_sylvanus:0.02275384006101832321,(Macaca_thibetana:0.03119676114512372894,(Macaca_fascicularis:0.01023314268703622541,Macaca_mulatta:0.01416435833227491087)80:0.00662876461617252326)100:0.01659107743893233067)100:0.02320206778125956035,(Theropithecus_gelada:0.02048238035731208065,Papio_hamadryas:0.02680200809019209207)100:0.02754836833232560470)82:0.01119435500801666677,(Chlorocebus_tantalus:0.00511011442487719226,((Chlorocebus_aethiops:0.00000270799843425322,Cercopithecus_aethiops:0.00000270799843425322)100:0.00833812386851431192,Chlorocebus_pygerythrus:0.00632342063962644096)66:0.00284843736688807471)100:0.05176529056710439669)99:0.01827553852571997539,((Procolobus_badius:0.04469629099027681157,Colobus_guereza:0.04409506389407278487)79:0.00793188797388115832,((Semnopithecus_entellus:0.05034841051040894744,(Pygathrix_roxellana:0.04832633883437796596,(Nasalis_larvatus:0.03408920092997037160,Pygathrix_nemaeus:0.04599327322822589076)61:0.00651636964540539161)79:0.00713534035341936278)72:0.00848459648442724014,(Trachypithecus_obscurus:0.03643860804789253449,Presbytis_melalophos:0.03851461193704601438)92:0.00948308770812951278)91:0.00988064328383215541)100:0.02504942066260382530)100:0.04660122428730278238,((Nomascus_siki:0.02863614997196382503,((Hylobates_lar:0.01182939737118073042,(Hylobates_pileatus:0.01782077441663463060,Hylobates_agilis:0.01860636377831018443)83:0.00322445619726093556)83:0.00666073983118821520,Symphalangus_syndactylus:0.01600593116013310918)78:0.00250411469755019945)100:0.04646969552391053138,(((Homo_sp.:0.00220069518870579395,Homo_sapiens:0.01055149347651771451)100:0.01962832274183009054,((Pan_troglodytes:0.00761038475794362061,Pan_paniscus:0.00807425784319663539)90:0.00895963433730891101,Gorilla_gorilla:0.03121957905286863039)75:0.00416983547566545255)78:0.00692924795659741275,(Pongo_abelii:0.01900193874710532499,Pongo_pygmaeus:0.02643429171922131310)100:0.05201693772326141524)99:0.02729620155809012530)100:0.04328060631894443261)100:0.04584527822252625062,((Tarsius_syrichta:0.05132806490680736494,Tarsius_bancanus:0.03623684410003123746)100:0.11353295715715788772,(((((Propithecus_coquereli:0.00000270799843425322,Propithecus_verreauxi:0.00000270799843425322)100:0.09559421970264588009,(Varecia_variegata:0.05384793316476781111,(Lemur_catta:0.04387526249248754895,(Eulemur_macaco:0.00620152237660176638,(Eulemur_mongoz:0.01825315796579787472,Eulemur_fulvus:0.01083305952441019661)97:0.00868357952407376732)100:0.02318760640244202018)100:0.01997482685066852282)100:0.03561767276418278949)100:0.04667208310806827964,Daubentonia_madagascariensis:0.14745191388331965743)30:0.00148707075605997337,(Perodicticus_potto:0.07002565791644671522,((Nycticebus_coucang:0.06540738143059490750,Loris_tardigradus:0.05228680671828788568)100:0.03106794307649236517,(Galago_senegalensis:0.04912931161249790152,Otolemur_crassicaudatus:0.03769629898908134769)100:0.04233177669573148783)94:0.01411324491634413300)100:0.09118811880157105809)81:0.02530867446914766838,((Balaenoptera_musculus:0.13130791362080548867,(Equus_caballus:0.08271414781938188354,Ursus_maritimus:0.14481044993058075909)97:0.03492839354287093773)99:0.01758787302420884366,Macropus_robustus:0.42104340274881091322)88:0.02473013657612809293)57:0.01454404838095296401)100:0.08383632836672273714)100:0.07541779109756620303,Callicebus:0.06740975964079737315)52:0.01271151142728663141)20:0.00593864605085400125)80:0.01475718523864810207,Saimiri_sciureus:0.06836128741279028087);
