# Supplementary material for: Potential pitfalls of modelling ribosomal RNA data in phylogenetic tree reconstruction: Evidence from case studies in the Metazoa
Source: BMC Evol Biol. 2011 May 27;11:146. doi: 10.1186/1471-2148-11-146 (PMC3123606; doi:10.1186/1471-2148-11-146)
Supplement: Additional file 2 — Tree reconstruction results. All trees (Newick le format) provided by the DNA model setups the and mixed RNA/DNA model setups of all applied data sets. [file 1471-2148-11-146-S2.ZIP › Primates/RAxML_bipartitions.Primates_RNA.54.RNAsalsa.S6Aeva.tre]

(Cebus_albifrons:0.05884381653434819087,(Aotus_lemurinus:0.05026327593620846107,((((((Chlorocebus_tantalus:0.00393732579542072601,((Cercopithecus_aethiops:0.00000101892230015572,Chlorocebus_aethiops:0.00000101892230015572)100:0.00735510826650895375,Chlorocebus_pygerythrus:0.00593453434743962394)74:0.00282958215565004469)100:0.05388988168673789630,((Macaca_sylvanus:0.02225687207709583365,(Macaca_thibetana:0.03052394150089366570,(Macaca_fascicularis:0.01099595047210459066,Macaca_mulatta:0.01422918651409254762)80:0.00601192630163597912)98:0.01466890881145428878)100:0.01953799346146536595,(Theropithecus_gelada:0.01797015828954268493,Papio_hamadryas:0.02534461229278263741)100:0.02411796138809649617)93:0.01374003879466269631)99:0.01632627330968369761,((Colobus_guereza:0.04080863517091221776,Procolobus_badius:0.04140965336717345596)73:0.00723274161941708967,(((Pygathrix_nemaeus:0.04838261213078490219,(Pygathrix_roxellana:0.04005488597644977361,Nasalis_larvatus:0.03346098067139349069)39:0.00659250801562747627)64:0.00633198959888162625,Semnopithecus_entellus:0.04797986096388997396)41:0.00661760452084850844,(Presbytis_melalophos:0.03799961271818579067,Trachypithecus_obscurus:0.02940578795345459573)91:0.01102699271575358943)82:0.00901864542266868525)100:0.02482474836666085857)100:0.04387235962582351767,((Nomascus_siki:0.02290026593561406490,((Hylobates_lar:0.01142216194682041386,(Hylobates_pileatus:0.01721513591451028988,Hylobates_agilis:0.01653860806304301503)87:0.00302208837345411185)86:0.00647348255419741368,Symphalangus_syndactylus:0.01735092095747795340)70:0.00159936447144614236)100:0.04072132924359470052,(((Homo_sapiens:0.01096605914762323157,Homo_sp.:0.00233402728490653523)100:0.01715753212676777995,(Gorilla_gorilla:0.03018363693567055125,(Pan_paniscus:0.00695699819422717063,Pan_troglodytes:0.00767269449831279888)85:0.00880231697539957982)80:0.00399574887115653875)87:0.00621966270937205669,(Pongo_abelii:0.01892075636427351798,Pongo_pygmaeus:0.02180482728786338475)100:0.04520278357078347936)99:0.02650729324922465949)100:0.03981412668022408369)100:0.04015749469515655229,((Tarsius_syrichta:0.04438782215593702757,Tarsius_bancanus:0.03470405591951999935)100:0.09927455003698848479,((((Propithecus_verreauxi:0.00000101892230015572,Propithecus_coquereli:0.00000101892230015572)100:0.09383722307447585342,(Varecia_variegata:0.04887201328145267948,(Lemur_catta:0.04200202136384493384,((Eulemur_fulvus:0.01004030934442031765,Eulemur_mongoz:0.01667996158969633352)99:0.00986925189924621471,Eulemur_macaco:0.00409290750132887751)100:0.02190266898562409290)100:0.02044382804507234239)100:0.02669549870698864277)100:0.04487654774201693675,((Perodicticus_potto:0.06451967867800431633,((Galago_senegalensis:0.05094083423995088983,Otolemur_crassicaudatus:0.03495930857040822903)100:0.03929018494503569436,(Loris_tardigradus:0.04970133917672673457,Nycticebus_coucang:0.06343098271533560706)100:0.03062648081844204784)86:0.01175862776643688337)100:0.08919215236270608416,Daubentonia_madagascariensis:0.14643269015590584803)16:0.00243183312818521418)87:0.02596778237512427367,((Balaenoptera_musculus:0.12840334755112883802,(Equus_caballus:0.07273524013369574159,Ursus_maritimus:0.13404324176318430095)92:0.02997003225971579810)99:0.02316187261650991258,Macropus_robustus:0.41082007656167573995)66:0.02178989455955483712)33:0.01043306657077906936)100:0.08002554332766996514)100:0.07029737192079782426,(Saimiri_sciureus:0.07415672092763651857,Ateles_belzebuth:0.04841225789384068223)53:0.01054539094739368084)47:0.00671875829815175504)49:0.00931211383067900335,Callicebus:0.07247262946511705273);
