# Supplementary material for: Potential pitfalls of modelling ribosomal RNA data in phylogenetic tree reconstruction: Evidence from case studies in the Metazoa
Source: BMC Evol Biol. 2011 May 27;11:146. doi: 10.1186/1471-2148-11-146 (PMC3123606; doi:10.1186/1471-2148-11-146)
Supplement: Additional file 2 — Tree reconstruction results. All trees (Newick le format) provided by the DNA model setups the and mixed RNA/DNA model setups of all applied data sets. [file 1471-2148-11-146-S2.ZIP › Primates/RAxML_bipartitions.Primates_RNA.54.RNAsalsa.S6Beva.tre]

(Cebus_albifrons:0.06007176473348194851,(Aotus_lemurinus:0.05095548253422207269,((((Tarsius_bancanus:0.03511998006750641221,Tarsius_syrichta:0.04473446609791149886)100:0.09943698010784036978,((Macropus_robustus:0.41511328213531600850,(Balaenoptera_musculus:0.13179359149511882254,(Ursus_maritimus:0.13547698071131095143,Equus_caballus:0.07508811868713602400)94:0.02969963059639525380)99:0.02367064736892771776)67:0.02092388001055960761,((((Varecia_variegata:0.04919171226178427336,((Eulemur_macaco:0.00411747808965971275,(Eulemur_fulvus:0.01013403452197098042,Eulemur_mongoz:0.01673984043718873202)99:0.00986923357575382638)100:0.02196359239701806479,Lemur_catta:0.04243824857446280852)100:0.02064728155894495973)100:0.02675375945706525566,(Propithecus_verreauxi:0.00000077837811878383,Propithecus_coquereli:0.00000077837811878383)100:0.09407914825642348100)100:0.04605838325017471563,Daubentonia_madagascariensis:0.15011626592338855879)30:0.00192897017787022496,(Perodicticus_potto:0.06593881376325715082,((Nycticebus_coucang:0.06405434132632528699,Loris_tardigradus:0.05047234779499090024)100:0.03163771661586803341,(Galago_senegalensis:0.05115886192387053555,Otolemur_crassicaudatus:0.03469291664851038154)100:0.03959776689336549221)85:0.01171350527109371077)100:0.09150506861339828546)82:0.02648060022781406619)29:0.01096175640476645258)100:0.08215130492847284860,((((Chlorocebus_tantalus:0.00431229525120797267,(Chlorocebus_pygerythrus:0.00597096573686747758,(Chlorocebus_aethiops:0.00000077837811878383,Cercopithecus_aethiops:0.00000077837811878383)100:0.00741097054785251619)77:0.00258212430974539891)100:0.05515884472071048983,((Macaca_sylvanus:0.02249259327659264285,((Macaca_mulatta:0.01442920212903987982,Macaca_fascicularis:0.01097954515577633308)77:0.00647917549882987606,Macaca_thibetana:0.03054934551795881678)98:0.01459270956961794020)100:0.01969776209813369275,(Papio_hamadryas:0.02575227152228731428,Theropithecus_gelada:0.01823566353920461763)100:0.02477237574811418097)92:0.01330664086758957983)99:0.01653458347181458940,(((Trachypithecus_obscurus:0.03043706866588368268,Presbytis_melalophos:0.03805204367758845824)90:0.01095732128272182415,(Semnopithecus_entellus:0.04819440093636862682,(Pygathrix_nemaeus:0.04897833647822712189,(Nasalis_larvatus:0.03348594272534709260,Pygathrix_roxellana:0.04073102396631460981)41:0.00669376623617579016)61:0.00626090979843380111)36:0.00639330924077655127)84:0.00844812018132001276,(Colobus_guereza:0.04132078254780565535,Procolobus_badius:0.04205006081304488164)82:0.00776632521343460520)100:0.02475571089339621139)100:0.04369945776480864408,((Nomascus_siki:0.02323411936358248109,((Hylobates_lar:0.01156540172781919673,(Hylobates_agilis:0.01676292156222146390,Hylobates_pileatus:0.01750642067330025059)86:0.00304634193336761425)79:0.00624213816903083571,Symphalangus_syndactylus:0.01754406879560026569)67:0.00193453097016382520)100:0.04140823084399623127,(((Homo_sp.:0.00234950399606335047,Homo_sapiens:0.01129985756246337444)100:0.01747625445404901376,(Gorilla_gorilla:0.03060450161887558196,(Pan_paniscus:0.00692454914515434287,Pan_troglodytes:0.00806725596159809343)86:0.00883148582814497971)82:0.00412692048571484341)88:0.00710799917237040814,(Pongo_abelii:0.01896324191972641529,Pongo_pygmaeus:0.02216009035484008821)100:0.04536566343243309679)99:0.02722230596425805060)100:0.04048217226591127593)100:0.04013823673253823221)100:0.07230975062879425874,(Ateles_belzebuth:0.04828063182824496313,Saimiri_sciureus:0.07510997678444539249)52:0.01114860333841137703)48:0.00669919571799426714)50:0.00949089921832017500,Callicebus:0.07316681558933892104);
