# Supplementary material for: Potential pitfalls of modelling ribosomal RNA data in phylogenetic tree reconstruction: Evidence from case studies in the Metazoa
Source: BMC Evol Biol. 2011 May 27;11:146. doi: 10.1186/1471-2148-11-146 (PMC3123606; doi:10.1186/1471-2148-11-146)
Supplement: Additional file 2 — Tree reconstruction results. All trees (Newick le format) provided by the DNA model setups the and mixed RNA/DNA model setups of all applied data sets. [file 1471-2148-11-146-S2.ZIP › Primates/RAxML_bipartitions.Primates_RNA.54.RNAsalsa.S6Ceva.tre]

(Callicebus_donacophilus:0.07281157253891724912,(Aotus_lemurinus:0.05095308447576362559,((((Tarsius_syrichta:0.04455776865575650919,Tarsius_bancanus:0.03536496350364714408)100:0.09929423756948969892,((((Propithecus_verreauxi:0.00000077618048170839,Propithecus_coquereli:0.00000077618048170839)100:0.09436049428236442660,(Varecia_variegata:0.04908773213027776278,(Lemur_catta:0.04241928626719693174,(Eulemur_macaco:0.00413579428384591458,(Eulemur_mongoz:0.01674641379697214272,Eulemur_fulvus:0.01014210665394991474)99:0.00986001439780370345)100:0.02199203911924271435)100:0.02073366874828469139)100:0.02661867843487526059)100:0.04681390909924851990,((Perodicticus_potto:0.06580059047249665893,((Galago_senegalensis:0.05122777726818636412,Otolemur_crassicaudatus:0.03469019644865244806)100:0.03987424221542536923,(Nycticebus_coucang:0.06391049574724319560,Loris_tardigradus:0.05069634314021826543)100:0.03152658006642113792)83:0.01174740754687160667)100:0.08984242493614459646,Daubentonia_madagascariensis:0.14964412151195638501)15:0.00248198806667613431)85:0.02644266158930918403,(Macropus_robustus:0.41559579055499007438,(Balaenoptera_musculus:0.13130114429003594823,(Equus_caballus:0.07526692278356506005,Ursus_maritimus:0.13526447012572140327)94:0.03004016529781326078)99:0.02385471678756630187)67:0.02090389292796724849)34:0.01078211989108091885)100:0.08233984007205541467,(((((Trachypithecus_obscurus:0.03046225814357112968,Presbytis_melalophos:0.03807125250799348742)90:0.01077904794136046000,((Pygathrix_nemaeus:0.04910444824506964012,(Pygathrix_roxellana:0.04070061965182295016,Nasalis_larvatus:0.03355094669275894559)52:0.00653753249149881168)66:0.00626966986893938861,Semnopithecus_entellus:0.04828675167835506932)46:0.00646337088857050664)86:0.00835591119696819234,(Colobus_guereza:0.04120753610243272497,Procolobus_badius:0.04221488321933044435)82:0.00780414798402919753)100:0.02476957473869575987,(((Papio_hamadryas:0.02576266029713239827,Theropithecus_gelada:0.01824736713488990178)100:0.02478135036702494923,(Macaca_sylvanus:0.02249013007919940105,(Macaca_thibetana:0.03065750007886098791,(Macaca_mulatta:0.01446177664569398350,Macaca_fascicularis:0.01095138286900150006)77:0.00641328100861226959)98:0.01452748878651303512)100:0.01979453631390843543)93:0.01323450095678718047,(Chlorocebus_tantalus:0.00436561684626928046,((Cercopithecus_aethiops:0.00000077618048170839,Chlorocebus_aethiops:0.00000077618048170839)100:0.00741334707653961648,Chlorocebus_pygerythrus:0.00597380830674289296)73:0.00253258225581511238)100:0.05529035572020465222)99:0.01669435235345324148)100:0.04343677258227433141,(((Pongo_abelii:0.01896904640744241990,Pongo_pygmaeus:0.02215127618136757820)100:0.04533111489102618907,((Homo_sapiens:0.01130010083114693122,Homo_sp.:0.00234948639718140281)100:0.01745673515701210918,(Gorilla_gorilla:0.03058971981560989345,(Pan_troglodytes:0.00806444775880611926,Pan_paniscus:0.00692520629177970255)85:0.00884193979621376511)77:0.00413172040834265935)86:0.00713849801550218467)100:0.02717695003915850116,(Nomascus_siki:0.02309511752024320450,((Hylobates_lar:0.01156021772118395394,(Hylobates_pileatus:0.01750733735055450685,Hylobates_agilis:0.01678584992195951767)88:0.00304780530247002494)78:0.00632855985407131203,Symphalangus_syndactylus:0.01750830523230819877)69:0.00197805668975935354)100:0.04140381663830189352)100:0.04054873977619736364)100:0.04025200294275210061)100:0.07225552530762038850,(Saimiri_sciureus:0.07520027833145957741,Ateles_belzebuth:0.04817279788330890156)56:0.01118853341985275550)47:0.00673791218212839438)49:0.00955846501823248360,Cebus_albifrons:0.06028188412046943390);
