# Supplementary material for: Potential pitfalls of modelling ribosomal RNA data in phylogenetic tree reconstruction: Evidence from case studies in the Metazoa
Source: BMC Evol Biol. 2011 May 27;11:146. doi: 10.1186/1471-2148-11-146 (PMC3123606; doi:10.1186/1471-2148-11-146)
Supplement: Additional file 2 — Tree reconstruction results. All trees (Newick le format) provided by the DNA model setups the and mixed RNA/DNA model setups of all applied data sets. [file 1471-2148-11-146-S2.ZIP › Primates/RAxML_bipartitions.Primates_RNA.54.RNAsalsa.S6Deva.tre]

(Callicebus_donacophilus:0.11434280391977956481,(Aotus_lemurinus:0.08018983343717234202,((((Macropus_robustus:0.75552053490882742359,(Balaenoptera_musculus:0.23772094487415248998,(Ursus_maritimus:0.22379841761165644720,Equus_caballus:0.14405081369863315111)97:0.03832676241096577563)97:0.04079803301794134029)59:0.03078516039493442435,(((Daubentonia_madagascariensis:0.27270369722016302161,(((((Eulemur_fulvus:0.01541282325372380323,Eulemur_mongoz:0.02269705441565857823)98:0.01466958298577026101,Eulemur_macaco:0.00720428419490739842)100:0.03478102639189515483,Lemur_catta:0.07166088612262437596)100:0.03736560302336616735,Varecia_variegata:0.08598900337042175712)100:0.05418999958803904365,(Propithecus_coquereli:0.00000034709937557385,Propithecus_verreauxi:0.00000034709937557385)100:0.16992007425680288879)100:0.08382617143231317625)39:0.00267937888358844986,(Perodicticus_potto:0.12022352710144676435,((Nycticebus_coucang:0.11224233934687881387,Loris_tardigradus:0.08754512920602067205)100:0.05422120494195489110,(Galago_senegalensis:0.08685811117747087307,Otolemur_crassicaudatus:0.05120360612112727361)100:0.06702801506508740403)77:0.01824615072867026913)100:0.16038495243247025135)88:0.04387305277709978302,(Tarsius_bancanus:0.06078317538470556086,Tarsius_syrichta:0.07529669720358431184)100:0.19025556043876551415)55:0.02560916425214514874)100:0.13769916602887929957,((((Chlorocebus_tantalus:0.00562896533401865962,((Chlorocebus_aethiops:0.00000034709937557385,Cercopithecus_aethiops:0.00000034709937557385)100:0.01083708523727166910,Chlorocebus_pygerythrus:0.00857370207151950635)85:0.00422541989859488189)100:0.09274190299081470912,((Papio_hamadryas:0.04195560514602180574,Theropithecus_gelada:0.02510125855622574384)100:0.04338555904657092482,(Macaca_sylvanus:0.03157424786563019919,(Macaca_thibetana:0.04864212805440584764,(Macaca_mulatta:0.02010693786415279627,Macaca_fascicularis:0.01615262443424677827)89:0.00884455100530695190)99:0.02346384204946311280)100:0.03121033760592139411)95:0.02637799420296261729)99:0.03437859857398565394,(((Trachypithecus_obscurus:0.04676514338688823880,Presbytis_melalophos:0.06016421243710562416)90:0.01756979256505175266,((Pygathrix_nemaeus:0.07765114396662436969,(Nasalis_larvatus:0.05019029431418097625,Pygathrix_roxellana:0.05864294159370705972)60:0.01109265095486961124)70:0.00745608245051110775,Semnopithecus_entellus:0.08286906366900056997)40:0.00619059441513425315)89:0.01786171404990567757,(Colobus_guereza:0.06737519081318639469,Procolobus_badius:0.06340107416759410697)66:0.01243296300008604229)100:0.04223664362392128002)100:0.06948244289711190402,((Nomascus_siki:0.03814015612630280300,(Symphalangus_syndactylus:0.02636329994381616734,((Hylobates_agilis:0.02563799520267068602,Hylobates_pileatus:0.02714084064046792116)81:0.00415401717059075883,Hylobates_lar:0.01798135923092541305)75:0.00921023893046319340)86:0.00625756208463287313)100:0.06678237258829129719,(((Homo_sp.:0.00318319995656010700,Homo_sapiens:0.01685955157376853308)100:0.02828373425454749554,(Gorilla_gorilla:0.04638195816605546196,(Pan_troglodytes:0.01029606848882188078,Pan_paniscus:0.01070879381008716519)93:0.01265625924254789106)88:0.00531297478660356162)89:0.01265003837234741045,(Pongo_abelii:0.02629097399626428161,Pongo_pygmaeus:0.03584010270332620152)100:0.08315189978352857669)100:0.04446970718568399317)100:0.07252700834201537827)100:0.06531649184532553609)100:0.13269604716875665895,(Saimiri_sciureus:0.11920662196787154552,Ateles_belzebuth:0.07944451761028570314)45:0.01492274998101844954)41:0.00861401444718018668)41:0.01541236606494887813,Cebus_albifrons:0.10468579552828519152);
