# Supplementary material for: Potential pitfalls of modelling ribosomal RNA data in phylogenetic tree reconstruction: Evidence from case studies in the Metazoa
Source: BMC Evol Biol. 2011 May 27;11:146. doi: 10.1186/1471-2148-11-146 (PMC3123606; doi:10.1186/1471-2148-11-146)
Supplement: Additional file 2 — Tree reconstruction results. All trees (Newick le format) provided by the DNA model setups the and mixed RNA/DNA model setups of all applied data sets. [file 1471-2148-11-146-S2.ZIP › Primates/RAxML_bipartitions.Primates_RNA.54.RNAsalsa.S7Aeva.tre]

((Saimiri_sciureus:0.06848140611757923268,Ateles_belzebuth:0.04669898323936855916)67:0.01462102256646586815,(Aotus_lemurinus:0.04802634467784156619,((((((Chlorocebus_tantalus:0.00447130714065135763,(Chlorocebus_pygerythrus:0.00685278160657496176,(Cercopithecus_aethiops:0.00000255625785061758,Chlorocebus_aethiops:0.00000255625785061758)100:0.00745905890524526261)80:0.00332479516090381649)100:0.05270782455355752655,((Papio_hamadryas:0.02592772336027495544,Theropithecus_geladaMacaca_sylvanus:0.02014998895257090472)100:0.02517357109347098665,((Macaca_thibetana:0.03025363674135560232,(Macaca_fascicularis:0.01022270240426875927,Macaca_mulatta:0.01423307480934760637)84:0.00710747599083592311)99:0.01592124877925243237,Macaca_syl:0.02275397865922022117)100:0.02315031353616387594)76:0.01007054335911238691)99:0.01810231584708514932,(((Semnopithecus_entellus:0.04862968106364483345,(Pygathrix_nemaeus:0.04668863262233324818,(Pygathrix_roxellanaNasalis_larvatus:0.04114494358362064813,Nasalis_la:0.03489264645232263706)57:0.00648200942846021994)78:0.00778828380443093420)69:0.00792138295185616098,(Presbytis_melalophos:0.03859440649669255291,Trachypithecus_obscurus:0.03606722100939781933)84:0.00919458552597109818)92:0.01099677186815760377,(Colobus_guereza:0.04178620708160632469,Procolobus_badius:0.04318723102211510789)71:0.00701669640184218041)100:0.02517899652867832891)100:0.04562940793040189125,(((Pongo_abelii:0.01865565779001586780,Pongo_pygmaeus:0.02537443298065299863)100:0.04677805419261676229,((Homo_sp.:0.00218461713213316099,Homo_sapiens:0.01048318708865366745)100:0.01924711014470238679,(Gorilla_gorilla:0.03138370878414959569,(Pan_troglodytes:0.00794044304660361175,Pan_paniscusNomascus_siki:0.00736541684054026549)92:0.00938001935532435140)70:0.00395732696704678092)80:0.00757559806105235264)100:0.02872907505849552415,(Nomascus_s:0.02688504272076872731,(Symphalangus_syndactylus:0.01751767484873651901,(Hylobates_lar:0.01216123197893497279,(Hylobates_agilis:0.01847374240696187525,Hylobates_pileatus:0.01697526642961888141)80:0.00307131958756355107)76:0.00602402485087409449)86:0.00439846309243132564)100:0.04376795062996202690)100:0.04224030421242637445)100:0.03974152876243423893,((Tarsius_syrichta:0.04826678998596362763,Tarsius_bancanus:0.03633676690902638839)100:0.10368459857905147625,((Macropus_robustus:0.39426346437412679302,(Balaenoptera_musculus:0.12719690108009526486,(Ursus_maritimus:0.13977057663075762028,Equus_caballus:0.07406799230407393186)97:0.03282785750751498338)99:0.02056421523494455020)85:0.02278748664299462545,((((((Eulemur_mongoz:0.01807176230246904103,Eulemur_fulvus:0.01078825334889723167)98:0.00904609823319569434,Eulemur_macaco:0.00438919202006189408)100:0.02205932187741094230,Lemur_catta:0.04309337463315453948)100:0.01960950861951601606,Varecia_variegata:0.05385525084894460246)100:0.03248809475248851802,(Propithecus_coquereli:0.00000255625785061758,Propithecus_verreauxi:0.00000255625785061758)100:0.09449504444990509955)100:0.04528297315090990677,((((Loris_tardigradus:0.05195431986871586194,Nycticebus_coucang:0.06163413735562847662)100:0.03162298195333018702,(Otolemur_crassicaudatus:0.03746599594220511448,Galago_senegalensis:0.04623776675500522459)100:0.03936693214963993964)89:0.01178113572192681681,Perodicticus_potto:0.07308640587722278759)100:0.08646813491777934069,Daubentonia_madagascariensis:0.14280773559641699033)26:0.00439444481518941246)83:0.02606075352639064188)53:0.01450862404306712053)100:0.08133391583834247152)100:0.07362733455553784057,Callicebus_donacophilus:0.06725972632260956985)42:0.01183391859052112215)28:0.00748936367648098816,Cebus_albifrons:0.05656123493659757223);
