# Supplementary material for: Potential pitfalls of modelling ribosomal RNA data in phylogenetic tree reconstruction: Evidence from case studies in the Metazoa
Source: BMC Evol Biol. 2011 May 27;11:146. doi: 10.1186/1471-2148-11-146 (PMC3123606; doi:10.1186/1471-2148-11-146)
Supplement: Additional file 2 — Tree reconstruction results. All trees (Newick le format) provided by the DNA model setups the and mixed RNA/DNA model setups of all applied data sets. [file 1471-2148-11-146-S2.ZIP › Primates/RAxML_bipartitions.Primates_RNA.54.RNAsalsa.S7Beva.tre]

(Ateles_belzebuth:0.04656873594165427538,(Cebus_albifrons:0.05696617312036022368,(Aotus_lemurinus:0.04795301579846303341,(Callicebus_donacophilus:0.06717531280411118133,(((((Pongo_abelii:0.01859017375437452962,Pongo_pygmaeus:0.02541296735460640138)100:0.04673823810170174564,((Homo_sapiens:0.01050582171347945633,Homo_sp.:0.00218531688091762842)100:0.01924461510750895277,(Gorilla_gorilla:0.03133714731166267059,(Pan_troglodytes:0.00798670583018684828,Pan_paniscus:0.00735972059897594972)93:0.00944395660890240927)76:0.00394276014449496288)81:0.00776946894070735649)100:0.02872110301444509572,((Symphalangus_syndactylus:0.01743624663971349992,(Hylobates_lar:0.01215220644275208893,(Hylobates_pileatus:0.01702083090055304254,Hylobates_agilis:0.01852493769516047606)77:0.00306813604350111282)76:0.00608732540323397766)87:0.00452620039274539369,Nomascus_siki:0.02679417160395667838)100:0.04383837312174546086)100:0.04232828112885127919,((((Trachypithecus_obscurus:0.03622525121513023305,Presbytis_melalophos:0.03837963553173102949)84:0.00900450295054785674,((Pygathrix_nemaeus:0.04693245145283539421,(Pygathrix_roxellana:0.04113448370864315057,Nasalis_larvatus:0.03486506785947050130)56:0.00630187393660174618)82:0.00778503345489011452,Semnopithecus_entellus:0.04841344895220461159)71:0.00790210857846160818)91:0.01072551909558526646,(Colobus_guereza:0.04163360268353478305,Procolobus_badius:0.04337742157244743602)74:0.00716923838198720367)100:0.02502353285809075581,((Chlorocebus_tantalus:0.00451620830998341466,(Chlorocebus_pygerythrus:0.00685579344469028091,(Cercopithecus_aethiops:0.00000254953246688102,Chlorocebus_aethiops:0.00000254953246688102)100:0.00745616566201812419)79:0.00329008646351535306)100:0.05287057946996612939,((Theropithecus_gelada:0.02017820711231350927,Papio_hamadryas:0.02591341870716383500)100:0.02531726780893162401,(((Macaca_mulatta:0.01425321572226448917,Macaca_fascicularis:0.01015163634488103900)84:0.00708174802619258859,Macaca_thibetana:0.03029560728266384589)99:0.01589161406016910416,Macaca_sylvanus:0.02253952612757233187)100:0.02319916392438302680)78:0.00997576092936199900)99:0.01843770377288900600)100:0.04523411996918657446)100:0.03975550337402966594,((Tarsius_ba:0.03668077859048963357,Tarsius_sy:0.04819705517524824900)100:0.10417590313256487600,((((((Eulemur_macaco:0.00445817554715141357,(Eulemur_fulvus:0.01080411551186725647,Eulemur_mongoz:0.01802145671937848900)98:0.00900763260013416438)100:0.02204210535535479007,Lemur_catta:0.04314544786018428835)100:0.01976618822600507627,Varecia_variegata:0.05371391062242660691)100:0.03236373670498978589,(Propithecus_verreauxi:0.00000254953246688102,Propithecus_coquereli:0.00000254953246688102)100:0.09442699285836753109)100:0.04533545393524882755,(Daubentonia_madagascariensis:0.14346948581358170971,(Perodicticus_potto:0.07326145709221303093,((Nycticebus_coucang:0.06154999310217703495,Loris_tardigradus:0.05220065688265428799)100:0.03174729187791102553,(Galago_senegalensis:0.04624238562860864127,Otolemur_crassicaudatus:0.03750401503331980690)100:0.03939183366340485992)91:0.01181890895645827146)100:0.08638366648805091697)33:0.00454838348829296208)86:0.02630975477722521938,(Macropus_robustus:0.39469183381506878217,((Ursus_maritimus:0.13970722446608685452,Equus_caballus:0.07440192014756934202)96:0.03317928568951385160,Balaenoptera_musculus:0.12705273590638882508)98:0.02066698823722976780)68:0.02281885191253244308)51:0.01443381437795392304)100:0.08150763257733734113)100:0.07379974902261085545)41:0.01178014988254984241)26:0.00757408232599772382)67:0.01441829096600625096,Saimiri_sciureus:0.06861457999037302857);
