# Supplementary material for: Potential pitfalls of modelling ribosomal RNA data in phylogenetic tree reconstruction: Evidence from case studies in the Metazoa
Source: BMC Evol Biol. 2011 May 27;11:146. doi: 10.1186/1471-2148-11-146 (PMC3123606; doi:10.1186/1471-2148-11-146)
Supplement: Additional file 2 — Tree reconstruction results. All trees (Newick le format) provided by the DNA model setups the and mixed RNA/DNA model setups of all applied data sets. [file 1471-2148-11-146-S2.ZIP › Primates/RAxML_bipartitions.Primates_RNA.54.RNAsalsa.S7Ceva.tre]

(Tarsius_sy:0.05591089047954714286,(((Macropus_robustus:0.47216173423557361577,(Balaenoptera_musculus:0.14701269627346091884,(Equus_caballus:0.09216606614135602893,Ursus_maritimus:0.16015400886371622402)98:0.03701489173294997964)99:0.02139811079932925006)88:0.02904389965374559041,(((Propithecus_verreauxi:0.00000292545190933519,Propithecus_coquereli:0.00000292545190933519)100:0.11224357498049669646,(Varecia_variegata:0.06436220658274735551,(Lemur_catta:0.04995884437116181881,(Eulemur_macaco:0.00574244891258354935,(Eulemur_fulvus:0.01202275631283720829,Eulemur_mongoz:0.01849093291260202679)96:0.00991849066495900829)100:0.02540858922403962245)100:0.02355251862189166462)100:0.03869911113668726005)100:0.05353320756472237235,(Daubentonia_madagascariensis:0.17081975451467479310,(Perodicticus_potto:0.08571810752256717181,((Nycticebus_coucang:0.07124915000231543671,Loris_tardigradus:0.06289672085083328201)100:0.03605078132311111128,(Galago_senegalensis:0.05483542007738115981,Otolemur_crassicaudatus:0.04231124503391505559)100:0.04569897197299866570)89:0.01364396442428401565)100:0.09936442325691990929)20:0.00473988807129133247)80:0.02951127229656157550)48:0.01353571013867992112,((((Nomascus_sikiTrachypithecus_obscurus:0.03048581674333953120,(((Hylobates_pileatus:0.01948593980930973107,Hylobates_agilis:0.02099294597558663822)79:0.00347875163362773359,Hylobates_lar:0.01389864215850474677)80:0.00720950964140728255,Symphalangus_syndactylus:0.01893808345972671642)89:0.00607985744516773875)100:0.05084776596274383220,((Pongo_abelii:0.02039818991173489998,Pongo_pygmaeus:0.02986230410959111667)100:0.05835166593847446875,((Gorilla_gorilla:0.03519921329802157273,(Pan_troglodytes:0.00827617217203135795,Pan_paniscus:0.00820812736576937568)94:0.01021714636246245228)69:0.00359345261539289985,(Homo_sapiens:0.01133496905958884110,Homo_sp.:0.00240771327859485261)100:0.02303934881962356462)82:0.00852061776553132352)99:0.03241152001221325740)100:0.04936092745548253252,(((Colobus_guereza:0.04702399342363545315,Procolobus_badius:0.04833228878468011358)62:0.00744976891191685350,((((Nasalis_larvatus:0.03843163520436172764,Pygathrix_roxellana:0.04335379354645044203)53:0.00697247916584680955,Pygathrix_nemaeus:0.05228023604330403473)86:0.00877594841145618899,Semnopithecus_entellus:0.05736564903006681482)74:0.00872518688610173128,(Presbytis_melalophos:0.04517487684540025944,Trachypith:0.03975147071845290536)85:0.01016719447183608849)92:0.01304282707449982981)99:0.03061136441075314185,((Chlorocebus_tantalus:0.00505683414064998261,((Chlorocebus_aethiops:0.00000292545190933519,Cercopithecus_aethiops:0.00000292545190933519)100:0.00822465054230323879,Chlorocebus_pygerythrus:0.00747103909434366793)68:0.00333779355848305443)100:0.06190941912496376875,((Papio_hamadryas:0.02998326668285597463,Theropithecus_gelada:0.02241311907323964223)100:0.03007283820779870637,(Macaca_sylvanus:0.02367338664939790463,(Macaca_thibetana:0.03599462040776832406,(Macaca_fascicularis:0.01147603108298679044,Macaca_mulatta:0.01494619078440093639)90:0.00758474205553469252)99:0.01857499147940973316)100:0.02681775320144864916)82:0.01344363169610694568)99:0.02216493450990627417)100:0.05326628817612974465)100:0.04677006626981249082,(Callicebus_donacophilus:0.07748020918802533963,(Aotus_lemurinus:0.05094748079947868796,((Ateles_belzebuth:0.05212663731531358424,Saimiri_sciureus:0.07611365777455543491)58:0.01550316263851792865,Cebus_albifrons:0.06563742227118263273)30:0.00758819935775543932)50:0.01248273042513638707)100:0.08634127303996724789)100:0.09539233347523004558)100:0.13065142614402705523,Tarsius_ba:0.04270595089390972349);
