# Supplementary material for: Potential pitfalls of modelling ribosomal RNA data in phylogenetic tree reconstruction: Evidence from case studies in the Metazoa
Source: BMC Evol Biol. 2011 May 27;11:146. doi: 10.1186/1471-2148-11-146 (PMC3123606; doi:10.1186/1471-2148-11-146)
Supplement: Additional file 2 — Tree reconstruction results. All trees (Newick le format) provided by the DNA model setups the and mixed RNA/DNA model setups of all applied data sets. [file 1471-2148-11-146-S2.ZIP › Primates/RAxML_bipartitions.Primates_RNA.54.RNAsalsa.S7Deva.tre]

(Saimiri_sciureus:0.07572333498238026372,(Cebus_albifrons:0.06086231250056370334,(Aotus_lemurinus:0.05132734601469934876,(Callicebus_donacophilus:0.07178741700452356822,((((Nomascus_siki:0.02781428877871659419,(Symphalangus_syndactylus:0.01856827185539800668,((Hylobates_agilis:0.01912739765630649957,Hylobates_pileatus:0.01762781793662550334)75:0.00332396545826877483,Hylobates_lar:0.01272608832042044710)70:0.00612660787975100474)82:0.00489719998164075184)100:0.04452377585954397921,(((Gorilla_gorillaPan_troglodytes:0.03276781786089030812,(Pan_paniscus:0.00774277972232518489,Pan_troglo:0.00842000132563779612)95:0.01047653128453606558)82:0.00389117674838928684,(Homo_sp.:0.00227994502611677261,Homo_sapiens:0.01136876176931783493)100:0.02030234860003409317)87:0.00872927013309288818,(Pongo_pygmaeus:0.02681997822428097353,Pongo_abelii:0.01891683822221575453)100:0.04789659737115470328)100:0.03027082573057910883)100:0.04329234411906433128,(((Procolobus_badius:0.04473927641806035860,Colobus_guereza:0.04414042785503203420)70:0.00739028420711523512,(((Pygathrix_nemaeus:0.04880884453372558163,(Nasalis_larvatus:0.03700727033126513521,Pygathrix_roxellana:0.04183088986132553477)43:0.00714310536305097932)82:0.00818724630138883448,Semnopithecus_entellus:0.05295904708185194404)61:0.00754331761429902388,(Presbytis_melalophos:0.04258043173567508527,Trachypithecus_obscurus:0.03772900857091723154)71:0.00910240503077777534)93:0.01181553063591746916)99:0.02622967278625082041,((Chlorocebus_tantalus:0.00466592758884098492,(Chlorocebus_pygerythrus:0.00732985649752408014,(Chlorocebus_aethiops:0.00000060894719879584,Cercopithecus_aethiops:0.00000060894719879584)100:0.00795954047536304686)85:0.00361968842440781556)100:0.05663149782562326012,((Papio_hamadryas:0.02817435071134456737,Theropithecus_gelada:0.02082353746345928444)100:0.02640455288356166955,(Macaca_sylvanus:0.02369910015331565256,((Macaca_fascicularis:0.01056941207558647830,Macaca_mulatta:0.01515804060104363957)87:0.00734207536411448595,Macaca_thibetana:0.03181533055826690076)100:0.01694451931591900440)100:0.02437312036036827848)71:0.01021046818145205683)99:0.01935123345041884352)100:0.04785468775332833019)100:0.04418595719934335919,((Tarsius_ba:0.04230135476883310763,Tarsius_sy:0.04875950872431085437)100:0.10912042641017888345,((Macropus_robustus:0.41788717054708318654,((Equus_caballus:0.08010070539928353106,Ursus_maritimus:0.14519720562615792692)96:0.03216717529990371915,Balaenoptera_musculus:0.13575415759856424014)98:0.02368915524063024136)71:0.02086742521531789393,(((Varecia_variegata:0.05724852650788705283,(Lemur_catta:0.04571769059343799846,(Eulemur_macaco:0.00489974493930094013,(Eulemur_mongoz:0.01865074623894659098,Eulemur_fulvus:0.01136867496877193469)96:0.00933135789223794171)100:0.02358765796185199534)100:0.02091303703511448314)100:0.03574851684376351146,(Propithecus_coquereli:0.00000060894719879584,Propithecus_verreauxi:0.00000060894719879584)100:0.10112311352512057261)100:0.04957995786391199838,(Daubentonia_madagascariensis:0.15054578486764755296,(Perodicticus_potto:0.07953105503909860263,((Otolemur_crassicaudatus:0.03981164728982505147,Galago_senegalensis:0.04927633519990848310)100:0.04119210606919317813,(Loris_tardigradus:0.05585344505225342537,Nycticebus_coucang:0.06497395748443997310)100:0.03470281072158615948)92:0.01340800958760521647)100:0.09041291237171453221)48:0.00733195044950613051)87:0.02712548516770262388)69:0.01644737851899075870)100:0.08409308287848971109)100:0.07647529861367517723)33:0.01154469473594532322)36:0.01005052958106614040)69:0.01589276828132832331,Ateles_belzebuth:0.05080812518367818637);
