# Supplementary material for: Potential pitfalls of modelling ribosomal RNA data in phylogenetic tree reconstruction: Evidence from case studies in the Metazoa
Source: BMC Evol Biol. 2011 May 27;11:146. doi: 10.1186/1471-2148-11-146 (PMC3123606; doi:10.1186/1471-2148-11-146)
Supplement: Additional file 2 — Tree reconstruction results. All trees (Newick le format) provided by the DNA model setups the and mixed RNA/DNA model setups of all applied data sets. [file 1471-2148-11-146-S2.ZIP › Primates/RAxML_bipartitions.Primates_RNA.54.RNAsalsa.S7Eeva.tre]

((Ateles_belzebuth:0.05487161439490519099,Saimiri_sciureus:0.08070332554541588543)75:0.01540121265658079067,(Aotus_lemurinus:0.05273506575633464533,(Callicebus:0.07871339215322668836,(((Tarsius_bancanus:0.04690267870346680884,Tarsius_syrichta:0.05360949744578026588)100:0.12490182442598427026,((((Varecia_variegata:0.06507455278561685708,(Lemur_catta:0.05112081840926473164,((Eulemur_fulvus:0.01205576267138133706,Eulemur_mongoz:0.01835057448112342726)95:0.00997766373342932368,Eulemur_macaco:0.00572088333399252066)100:0.02574138990494963947)100:0.02405705232189081499)100:0.04205073389367912362,(Propithecus_verreauxi:0.00000063643548959582,Propithecus_coquereli:0.00000063643548959582)100:0.11435535923053528895)100:0.05440842744849886531,(Daubentonia_madagascariensis:0.17035011164726468480,(Perodicticus_potto:0.08939823481578462738,((Galago_senegalensis:0.05454815838247533549,Otolemur_crassicaudatus:0.04314040672056138059)100:0.04580755538204717842,(Nycticebus_coucang:0.07189471271486272408,Loris_tardigradus:0.06292420590584521523)100:0.03741494022247214557)89:0.01367008724639457405)100:0.09962758779907984752)36:0.00685759603486047094)77:0.02954717889495378502,(Macropus_robustus:0.47320563870389104055,(Balaenoptera_musculus:0.14889296592805231767,(Ursus_maritimus:0.15769409310404580715,Equus_caballus:0.09673174022918418213)98:0.03457204655535096871)98:0.02230573870611603920)90:0.02540158663918278686)64:0.01588396550755924799)100:0.08932489574380293729,((((Pongo_pygmaeus:0.02939577746088456803,Pongo_abelii:0.01980612140821885400)100:0.05737796642970478117,((Homo_sp.:0.00234475034317690924,Homo_sapiens:0.01156835311718631618)100:0.02285336109542127764,((Pan_troglodytes:0.00826609938752351919,Pan_paniscus:0.00812093843419718457)94:0.01050283736436234683,Gorilla_gorilla:0.03510781383501363623)79:0.00356579182602128264)85:0.00941315200774471214)99:0.03210539406827863512,(Nomascus_siki:0.03072505823006283984,(Symphalangus_syndactylus:0.01943851566014387702,(Hylobates_lar:0.01402292330012315340,(Hylobates_pileatus:0.01932678536831662977,Hylobates_agilis:0.02087162144515994008)76:0.00325313192614058071)74:0.00689044923816431888)86:0.00626380692654528691)100:0.04896963340616553029)100:0.04714954406456161456,(((Chlorocebus_tantalus:0.00476635045590816618,(Chlorocebus_pygerythrus:0.00752366178856558009,(Chlorocebus_aethiops:0.00000063643548959582,Cercopithecus_aethiops:0.00000063643548959582)100:0.00819322271163568441)84:0.00362132331110406706)100:0.06204655267093359128,((Macaca_sylvanus:0.02347247825427025911,(Macaca_thibetana:0.03474918412685772118,(Macaca_mulatta:0.01457319428088633441,Macaca_fascicularis:0.01108003452887921896)90:0.00726656706818613451)100:0.01800268660782153307)100:0.02639593690175863136,(Theropithecus_gelada:0.02139475274696560347,Papio_hamadryas:0.02969192416097780896)100:0.02919554774519705909)78:0.01353887873984953825)99:0.02250632564044150602,(((Semnopithecus_entellus:0.05770634989882472005,(Pygathrix_roxellana:0.05137663600960663129,(Nasalis_larvatus:0.03813885833787512142,Pygathrix_nemaeus:0.04175835003271899382)59:0.00676827624162665027)89:0.00852283582282802044)72:0.00763453941659909818,(Trachypithecus_obscurus:0.03935279154683785086,Presbytis_melalophos:0.04577476192779041803)74:0.00913078640760612084)92:0.01382196611511541350,(Colobus_guereza:0.04638363742043009885,Procolobus_badius:0.04614814182058758069)69:0.00741677472556627557)100:0.02752970372458925924)100:0.05374703063022583799)100:0.04919384135619686571)100:0.08660895672786457500)37:0.01223823262331381542)40:0.00775811939762781778,Cebus_albifrons:0.06891151407478358915);
