# Supplementary material for: Potential pitfalls of modelling ribosomal RNA data in phylogenetic tree reconstruction: Evidence from case studies in the Metazoa
Source: BMC Evol Biol. 2011 May 27;11:146. doi: 10.1186/1471-2148-11-146 (PMC3123606; doi:10.1186/1471-2148-11-146)
Supplement: Additional file 2 — Tree reconstruction results. All trees (Newick le format) provided by the DNA model setups the and mixed RNA/DNA model setups of all applied data sets. [file 1471-2148-11-146-S2.ZIP › Primates/RAxML_bipartitions.Primates_RNA.54.RNAsalsa.S7Feva.tre]

(Saimiri_sciureus:0.07573406991405511046,(Cebus_albifrons:0.06102573724066358285,(Aotus_lemurinus:0.05128000636614674784,((((Tarsius_bancanus:0.04256182937230757607,Tarsius_syrichta:0.04845110715244042160)100:0.10904417104028243934,((Macropus_robustus:0.41686813991331572726,(Balaenoptera_musculus:0.13489488051981862737,(Ursus_maritimus:0.14460086516960415914,Equus_caballus:0.08014930533146973068)96:0.03262834954671194748)98:0.02369421243605313032)76:0.02074937644263606662,(((Varecia_variegata:0.05702887024714430042,(Lemur_catta:0.04568559932408121360,(Eulemur_macaco:0.00491080049304828958,(Eulemur_fulvus:0.01137785286340753203,Eulemur_mongoz:0.01863823723584526193)97:0.00932528216906787326)100:0.02359677866475951361)100:0.02107205984078593108)100:0.03575777388647690541,(Propithecus_coquereli:0.00000060927515720454,Propithecus_verreauxi:0.00000060927515720454)100:0.10076297704175597725)100:0.04938028706757541242,(Daubentonia_madagascariensis:0.15075846038925563852,(((Loris_tardigradus:0.05597302679438464351,Nycticebus_coucang:0.06482237578562068114)100:0.03470023917651046674,(Otolemur_crassicaudatus:0.03990083380964670745,Galago_senegalensis:0.04922606622164149570)100:0.04117430238472664927)92:0.01338897664233526866,Perodicticus_potto:0.07947730687744057609)100:0.08978802293632844045)51:0.00754217857969662585)92:0.02720299600958060726)70:0.01645424340213772971)100:0.08404667033070878368,(((Nomascus_siki:0.02764739316226479809,((Hylobates_lar:0.01268948028243191938,(Hylobates_pileatus:0.01761211255732411662,Hylobates_agilis:0.01911847543424617657)73:0.00334161098927956588)65:0.00619167846079364450,Symphalangus_syndactylus:0.01844821868438533199)84:0.00500873043944574398)100:0.04441163373694408112,(((Homo_sp.:0.00227769314695716813,Homo_sapiens:0.01135743285200026438)100:0.02025357343550167333,((Pan_troglodytes:0.00841230840902973051,Pan_paniscus:0.00773379637233078190)94:0.01048460799506231028,Gorilla_gorilla:0.03272401738237362689)79:0.00388977097240994713)87:0.00873086323051515747,(Pongo_pygmaeus:0.02678421437106066894,Pongo_abelii:0.01890273076141903846)100:0.04782960481648661916)100:0.03016140814441511595)100:0.04331905742206744458,(((Chlorocebus_tantalus:0.00470044306857390643,(Chlorocebus_pygerythrus:0.00732770147892483365,(Cercopithecus_aethiops:0.00000060927515720454,Chlorocebus_aethiops:0.00000060927515720454)100:0.00795382930215869297)86:0.00357901240061303831)100:0.05665179573424046489,((Macaca_sylvanus:0.02362409738637816919,(Macaca_thibetana:0.03189840112390529558,(Macaca_mulatta:0.01517323604494736147,Macaca_fascicularis:0.01053348295958670897)88:0.00726272069634542085)100:0.01692962417889801174)100:0.02440761976027283620,(Theropithecus_gelada:0.02081489219736497309,Papio_hamadryas:0.02814653158622366230)100:0.02640995119309082206)72:0.01016799956635481422)99:0.01966223644661233005,(((Presbytis_melalophos:0.04242316909581799605,Trachypithecus_obscurus:0.03786294044576995338)72:0.00892424702402862778,((Pygathrix_roxellana:0.04896489680498569003,(Nasalis_larvatus:0.03691826485383378764,Pygathrix_nemaeus:0.04190466309961646957)40:0.00698656949999969072)82:0.00824364555879183655,Semnopithecus_entellus:0.05285209742019938289)62:0.00755173640985306628)93:0.01171854277880957258,(Colobus_guereza:0.04400156018993308521,Procolobus_badius:0.04482554870206099246)68:0.00745767626935144035)100:0.02610387987449063613)100:0.04745218057225912556)100:0.04422015086065849560)100:0.07648815437709004239,Callicebus:0.07154412500046254675)36:0.01148647996100713754)39:0.01011438812433360264)78:0.01577962561515113341,Ateles_belzebuth:0.05062856554642369139);
