# Supplementary material for: Potential pitfalls of modelling ribosomal RNA data in phylogenetic tree reconstruction: Evidence from case studies in the Metazoa
Source: BMC Evol Biol. 2011 May 27;11:146. doi: 10.1186/1471-2148-11-146 (PMC3123606; doi:10.1186/1471-2148-11-146)
Supplement: Additional file 2 — Tree reconstruction results. All trees (Newick le format) provided by the DNA model setups the and mixed RNA/DNA model setups of all applied data sets. [file 1471-2148-11-146-S2.ZIP › Tunicata/RAxML_bipartitions.Tunicata_18S.88.RNAsalsa.cut.GTReva.tre]

((((Doliolum_nationalis:0.00000136883810363244,Doliolum_denticulatu:0.00000136883810363244)100:0.08701226337181677817,(((Pycnoclavella_aff.:0.00342170293168290009,Clavelina_meridionalis:0.00673877723312776497)98:0.00817508217316647093,((Megalodicopia_hians:0.01100732283052437144,((Corella_inflata:0.01400167979794641505,Corella_eumyota:0.01738260697008830319)100:0.02032514667388885671,Chelyosoma_siboja:0.00175983829873552038)49:0.00080287975878460334)95:0.00731554119891728288,((Ciona_savignyi:0.01155567695003878979,Ciona_intestinalis:0.01174667241027807507)97:0.00878697360514279872,(((Perophora_viridis:0.00283174712796641992,(Perophora_japonica:0.00133008917717026306,Ecteinascidia_herdmanni:0.00268041219874047814)12:0.00000136883810363244)44:0.00196932355576561998,Ecteinascidia_turbinata:0.01425485391971212726)97:0.00459716038506764735,(((Ascidia_ceratodes:0.00393490011931678894,(Ascidia_ahodori:0.00427785012676562462,(Phallusia_fumigata:0.01353506651290921001,Phallusia_mammilata:0.00086488835463381013)51:0.00229393007665816681)60:0.00287702059915294090)49:0.00152039825073101631,Phallusia_nigra:0.02447392087874689440)100:0.02169569750879062411,Ascidiella_sp.:0.00435583446547394785)59:0.00417625224875840372)72:0.00350363930360106596)20:0.00168470302748800716)16:0.00150312397270039666)42:0.00526162414675209432,(((Branchiostoma_floridae:0.08122519274323636296,(Petromyzon_marinus:0.05895741589833335128,((Chrysemys_sp.:0.00475649206261618152,(Anolis_carolinensis:0.00422492586552591746,(Homo_sapiens:0.02233619269501902968,Gallus_gallus:0.00843484371966739949)79:0.00523839285573291912)67:0.00219058895557358016)99:0.01383086807786843876,(Xenopus_laevis:0.01491455477673259145,Raja_schmidti:0.02260706876137359017)65:0.00283304640461747330)100:0.02392418376674924213)100:0.03923063281025464255)73:0.01722814140686300052,((Saccoglossus_pusillus:0.08847740953144837828,(Ptychodera_flava:0.01457816028804391310,Balanoglossus_carnosus:0.01473655987967518663)80:0.00714827157446992160)100:0.02606389967527746390,(Strongylocentrotus_purpu:0.03392838742603546814,(Antedon_serrata:0.02791277405702306813,Asterias_amurensis:0.05936909081730050441)66:0.00598457376007708632)100:0.02861709109734256531)57:0.01514554402795860802)100:0.03234216287271707291,((((Molgula_complanata:0.02425808095998669908,((((Molgula_bleizi:0.00285827669240364211,(Molgula_pacifica:0.00163550507816324279,Molgula_oculata:0.00081721434134619114)100:0.00373192042912070957)57:0.00084031252115344740,(Molgula_occulta:0.00327446108027836143,Molgula_citrina:0.01086706492808791127)57:0.00119468379689490617)40:0.00098280150864296038,Molgula_pugetiensis:0.00270363775206179701)100:0.02299844146221992694,((Molgula_manhattensis:0.00163085168214501539,Molgula_retortiformis:0.00163305928142634953)97:0.00170323709616954934,(Molgula_arenata:0.00080840431663741635,Molgula_provisionalis:0.00082526962253653166)100:0.00405661647096530482)100:0.01625503425372683969)43:0.00416370512761137044)72:0.00932109606069383111,Molgula_occidentalis:0.02028051894509247041)100:0.06039958545260392525,(((((((Microcosmus_squamiger:0.02466113435011200658,(Microcosmus_sabatieri:0.01394542414346123388,Microcosmus_polymorphus:0.00780396960402053759)91:0.00708807021359893295)100:0.01512989982648301791,Pyura_haustor:0.00206642868996969719)19:0.00227026857943291374,(Herdmania_sp.:0.00280119191104250681,((Herdmania_momus_#1:0.00000136883810363244,Herdmania_curvata:0.00000136883810363244)100:0.00185112840672195392,Herdmania_momus_#2:0.03334992459687779326)98:0.00383089941058455683)97:0.00582891581106069218)11:0.00252933230550020849,Pyura_dura:0.00231548942819208422)4:0.00129108525277026845,Boltenia_villosa:0.00300521820513611516)9:0.00169283988549521103,(Pyura_gangelion:0.00670713014229222179,(Cnemidocarpa_humilis:0.01830733168557037438,((Metandrocarpa_taylori:0.00578457718491958307,((Polycarpa_mytiligera:0.00831538513176726009,(Polycarpa_pomaria:0.00425068951244037853,Dendrodoa_grossularia:0.00181530368730138084)34:0.00172151854292695102)23:0.00084358350500114839,(((Symplegma_viride:0.00692645202913398129,(Botryllus_schlosseri_#2:0.00549017479039923435,(Botryllus_schlosseri_#1:0.00567960678002819418,(Botryllus_planus:0.00000136883810363244,Botrylloides_violacea:0.00000136883810363244)99:0.00181934723940085810)100:0.00915044193666571075)95:0.00354272096663233458)59:0.00348923518550232686,Cnemidocarpa_finmarkiensi:0.00623624495271018868)24:0.00205319378858177847,Polycarpa_papillata:0.00743125539505471149)3:0.00000136883810363244)5:0.00163443354459131369)29:0.00256445095643807611,(Pelonaia_corrugata:0.00162553380943332936,(Styela_plicata:0.00000136883810363244,(Styela_montereyensis:0.00000136883810363244,Styela_gibbsii:0.00000136883810363244)90:0.00163908462934221708)80:0.00249393807076951505)82:0.00414620058426175362)13:0.00056528689899309364)86:0.00862708818234626112)30:0.00189371630204498357)42:0.00138985150349572179,((Halocynthia_igaboja:0.00246907465473596025,Halocynthia_spinosa:0.00498168602142411848)100:0.00575552529695359371,Halocynthia_roretzi:0.00582294539629454617)69:0.00180370737408504862)93:0.02035970948055989063)98:0.01641774646796219372,((Oikopleura_dioica:0.01660978503252353439,Megalocercus_huxleyi:0.01654979193329792625)98:0.01778739933284539596,(Oikopleura_sp.:0.03439868598055956933,Oikopleura_labradoriensi:0.01750806765555942834)98:0.01464408573521256730)100:0.13753146892473822049)71:0.00746317292124841145)99:0.01629578657839290609)85:0.00912407375560504025)81:0.00749957051817987368,(Iasis_cylindrica:0.00893933907805545547,((Cyclosalpa_quadriluminis:0.00990425980388255113,Salpa_thompsoni:0.01522422653241190839)75:0.00541726225404637936,(Ihlea_racovitzai:0.05590389846040354216,Thalia_democratica:0.02213227015274051024)62:0.01065211159751272042)68:0.00385919012597660260)100:0.04264649080792143332)100:0.01526908398441344759,(Pyrosomella_verticillata:0.00165305179726524970,Pyrosoma_atlanticum:0.00583058293260110220)78:0.00000136883810363244,Pyrosoma_godeauxi:0.00000136883810363244);
