# Supplementary material for: Potential pitfalls of modelling ribosomal RNA data in phylogenetic tree reconstruction: Evidence from case studies in the Metazoa
Source: BMC Evol Biol. 2011 May 27;11:146. doi: 10.1186/1471-2148-11-146 (PMC3123606; doi:10.1186/1471-2148-11-146)
Supplement: Additional file 2 — Tree reconstruction results. All trees (Newick le format) provided by the DNA model setups the and mixed RNA/DNA model setups of all applied data sets. [file 1471-2148-11-146-S2.ZIP › Tunicata/RAxML_bipartitions.Tunicata_18S.88.RNAsalsa.cut.S16Aeva.tre]

(Salpa_thompsoni:0.02114794549120729492,((Ihlea_racovitzai:0.06998999592264627811,Thalia_democratica:0.03254046525747652380)66:0.01361266989450752966,(Iasis_cylindrica:0.01186754160320622857,(((Doliolum_denticulatu:0.00000040959425925732,Doliolum_nationalis:0.00000040959425925732)100:0.12392026478272208379,((((Megalodicopia_hians:0.01680132073122416261,(Chelyosoma_siboja:0.00265917097026235894,(Corella_eumyota:0.02485854687923906570,Corella_inflata:0.02113496181409425800)100:0.03066637155928396072)46:0.00115987549312122776)96:0.01044462738252668367,((Ciona_intestinalis:0.01906787256659758789,Ciona_savignyi:0.01675676653851887465)96:0.01333564173088346363,(((Perophora_viridis:0.00412300509070597648,(Ecteinascidia_herdmanni:0.00404707682140419134,Perophora_japonica:0.00220780701976976872)18:0.00000040959425925732)54:0.00397706839535203523,Ecteinascidia_turbinata:0.02115484209300986379)95:0.00523273840757402294,(Ascidiella_sp.:0.00673086999133193972,(Ascidia_ceratodes:0.00364553310931219629,(Ascidia_ahodori:0.00616478115357147697,(Phallusia_mammilata:0.00121828571460609039,(Phallusia_fumigata:0.01963903761862761943,Phallusia_nigra:0.03704046474633248404)28:0.00013961659995070390)41:0.00357579675226792982)74:0.00629322316462198328)100:0.03507061054607744921)58:0.00530540637968591761)59:0.00575274208062355116)12:0.00233544650579171681)15:0.00441883839940074817,(Pycnoclavella_aff.:0.00495825676554038745,Clavelina_meridionalis:0.01058029498910796617)99:0.01221829943849637654)47:0.00882149055588500944,((((Halocynthia_roretzi:0.00896815585428791147,(Halocynthia_igaboja:0.00377015073629976541,Halocynthia_spinosa:0.00623036711553552613)100:0.00871140768131251943)87:0.00418617535802821156,(((Microcosmus_squamiger:0.03738742213537524228,(Microcosmus_sabatieri:0.02027267110448702572,Microcosmus_polymorphus:0.01124335783635854562)78:0.00860219071394749749)100:0.02040711051557243111,Boltenia_villosa:0.00196286222563266501)35:0.00355660783559056011,((Pyura_gangelion:0.01015894582188323590,((((((Symplegma_viride:0.00728856209544050549,(((Botrylloides_violacea:0.00000040959425925732,Botryllus_planus:0.00000040959425925732)99:0.00267614013870443902,Botryllus_schlosseri_#1:0.00862745448236529495)100:0.01193889443058631684,Botryllus_schlosseri_#2:0.00930282265730207614)95:0.00654551965657934696)74:0.00627373408449449863,Metandrocarpa_taylori:0.00713372284337054647)20:0.00282867470658473450,((Polycarpa_mytiligera:0.01259646671807605062,(Polycarpa_pomaria:0.00505481772917112764,Dendrodoa_grossularia:0.00272990827691900776)53:0.00258765447430377030)37:0.00128246638373743995,Polycarpa_papillata:0.01009553719486210900)7:0.00000040959425925732)31:0.00338435369864836496,Cnemidocarpa_finmarkiensi:0.00918711692751312051)41:0.00375967738563615572,(Pelonaia_corrugata:0.00244531435134264430,((Styela_montereyensis:0.00000040959425925732,Styela_gibbsii:0.00000040959425925732)88:0.00245051426317932164,Styela_plicata:0.00000040959425925732)82:0.00372950753457021661)81:0.00624346346311383926)17:0.00000040959425925732,Cnemidocarpa_humilis:0.02827755729074722668)91:0.01154167951190294104)48:0.00164687906751956933,(((Herdmania_sp.:0.00404222186762194860,((Herdmania_momus_#1:0.00000040959425925732,Herdmania_curvata:0.00000040959425925732)100:0.00270344334586378838,Herdmania_momus_#2:0.04817278301810235669)98:0.00558206909830627138)94:0.00887766740772242754,Pyura_dura:0.00367470484356749623)23:0.00253534184602466394,Pyura_haustor:0.00609766892053597610)16:0.00204688107645017905)26:0.00260746309016948079)29:0.00000040959425925732)92:0.03091690839244812597,(Molgula_occidentalis:0.02642785391079907620,(Molgula_complanata:0.03695432289769415291,((Molgula_pugetiensis:0.00378322509118272964,(((Molgula_pacifica:0.00238471149701352525,Molgula_oculata:0.00119022731412083619)99:0.00527466249439018965,Molgula_bleizi:0.00431539424284768224)48:0.00132494282281234122,(Molgula_citrina:0.01576563603091208840,Molgula_occulta:0.00458587958041198861)51:0.00197343008375578484)36:0.00132053943137237046)99:0.03419105187499273113,((Molgula_provisionalis:0.00119014678931671182,Molgula_arenata:0.00120828264608839912)99:0.00613683724276928213,(Molgula_manhattensis:0.00239376700463154448,Molgula_retortiformis:0.00239543779088939417)98:0.00232389885459590535)100:0.02105183847339113512)43:0.00663564261702443651)64:0.01433145150939301588)100:0.07898422852864407651)95:0.03315742340222394002,(((Branchiostoma_floridae:0.11613944054429153896,(Petromyzon_marinus:0.07719005552312244167,(Raja_schmidti:0.02990000523609227454,((Chrysemys_sp.:0.00692121119812441708,(Anolis_carolinensis:0.00560945385348981217,(Homo_sapiens:0.03120725948050146262,Gallus_gallus:0.01151184811526969991)85:0.00769154629512364737)69:0.00260060000933991751)98:0.02058124419611309999,Xenopus_laevis:0.02138986884272174940)66:0.00416207620283054122)100:0.03733217529234327675)100:0.05100424973979225673)56:0.02004784253073168404,((Saccoglossus_pusillus:0.10792225829457002817,(Ptychodera_flava:0.01971403519693920928,Balanoglossus_carnosus:0.02196558436735942393)81:0.01074710809034782298)97:0.03178180469597558649,(Antedon_serrata:0.03259779284719383635,(Asterias_amurensis:0.06789814369480332013,Strongylocentrotus_purpu:0.04502422093722865254)72:0.01147265950269111753)100:0.04209837489246680275)68:0.02150008175788769432)100:0.04323904770389361968,((Oikopleura_dioica:0.02398477684047531713,Megalocercus_huxleyi:0.02189961293883798191)96:0.02267496913822772409,(Oikopleura_sp.:0.04807328736691562215,Oikopleura_labradoriensi:0.02520437668188938232)86:0.01668608444373077468)100:0.19385060890786448562)54:0.01538129535768875157)98:0.02423566083071585983)71:0.01017864144509270270)87:0.01193432554057143914,(Pyrosoma_godeauxi:0.00000040959425925732,(Pyrosomella_verticillata:0.00246506735201165077,Pyrosoma_atlanticum:0.00864221479774512219)71:0.00000040959425925732)100:0.02363791236963300180)100:0.06325710332185613405)59:0.00711659455029154189)52:0.00639936188815990337,Cyclosalpa_quadriluminis:0.01588811036698210138);
