# Supplementary material for: Potential pitfalls of modelling ribosomal RNA data in phylogenetic tree reconstruction: Evidence from case studies in the Metazoa
Source: BMC Evol Biol. 2011 May 27;11:146. doi: 10.1186/1471-2148-11-146 (PMC3123606; doi:10.1186/1471-2148-11-146)
Supplement: Additional file 2 — Tree reconstruction results. All trees (Newick le format) provided by the DNA model setups the and mixed RNA/DNA model setups of all applied data sets. [file 1471-2148-11-146-S2.ZIP › Tunicata/RAxML_bipartitions.Tunicata_18S.88.RNAsalsa.cut.S16Beva.tre]

(((Salpa_thompsoni:0.01583613535548411555,(Ihlea_racovitzai:0.05938485542682953033,Thalia_democratica:0.02882184760816830504)66:0.01178682278746969597)52:0.00590258321639344427,Cyclosalpa_quadriluminis:0.01377119967321227371)54:0.00750667831105880992,(((((Branchiostoma_floridae:0.09694558630693654588,(((Petromyzon_marinus:0.06429643200970872052,(Raja_schmidti:0.02479009132823689968,(Xenopus_laevis:0.01983913191065677165,((Anolis_carolinensis:0.00512404423702351400,(Gallus_gallus:0.01035917899952163920,Homo_sapiens:0.02802949404658905061)71:0.00724418910487877044)38:0.00181596058091293921,Chrysemys_sp.:0.00695830598470092987)91:0.01798200553749995656)55:0.00581284129729669249)100:0.03830866560512901503)100:0.05497044535069709609,(Saccoglossus_pusillus:0.09286910800749789696,(Ptychodera_flava:0.01815520155039390335,Balanoglossus_carnosus:0.01912740746017789831)79:0.01019437080112382994)94:0.02328838946149197273)30:0.01524034938333618597,(Strongylocentrotus_purpu:0.04009383141220931174,(Asterias_amurensis:0.06608566803462080641,Antedon_serrata:0.03291709551073995071)57:0.00811132687543808691)100:0.03283686224099258144)40:0.01564426891299704192)100:0.03898257614159669759,((((Halocynthia_roretzi:0.00743724144180005643,(Halocynthia_igaboja:0.00313461699430520437,Halocynthia_spinosa:0.00520760959575656667)100:0.00722350499647867340)84:0.00330157232181300768,((((Cnemidocarpa_humilis:0.02357584420607224465,((Pelonaia_corrugata:0.00205218272100590043,(Styela_plicata:0.00000087316234667887,(Styela_gibbsii:0.00000087316234667887,Styela_montereyensis:0.00000087316234667887)89:0.00206821049141847927)81:0.00314024706903139094)84:0.00558025740725093776,(((((Botryllus_schlosseri_#2:0.00770132267364976014,(Botryllus_schlosseri_#1:0.00725737819409959066,(Botryllus_planus:0.00000087316234667887,Botrylloides_violacea:0.00000087316234667887)99:0.00226300053905649024)100:0.00984864965756139521)95:0.00546115205618604490,Symplegma_viride:0.00602367156503194265)77:0.00523531591606760539,Metandrocarpa_taylori:0.00590370876445296244)28:0.00238174700781100404,(Polycarpa_papillata:0.00842525419860236553,(Polycarpa_mytiligera:0.01062615815638476638,(Dendrodoa_grossularia:0.00232348684648202948,Polycarpa_pomaria:0.00415290191855134661)61:0.00212345979302830477)40:0.00106624553711005907)9:0.00000087316234667887)33:0.00254101611860229303,Cnemidocarpa_finmarkiensi:0.00798509851527889371)48:0.00310929850964881569)21:0.00000087316234667887)88:0.00966357646820814251,Pyura_gangelion:0.00833339814205650599)48:0.00134891255273790174,((Pyura_dura:0.00313649219266112561,(Herdmania_sp.:0.00363083078412033836,(Herdmania_momus_#2:0.04225723257093853824,(Herdmania_momus_#1:0.00000087316234667887,Herdmania_curvata:0.00000087316234667887)100:0.00237156725035879814)98:0.00487278370003145240)95:0.00733925356300444212)36:0.00216344821762866476,Pyura_haustor:0.00514324676855879102)19:0.00197524232402256084)24:0.00217757130464017604,((Microcosmus_squamiger:0.03067175194108613667,(Microcosmus_sabatieri:0.01688189932706220947,Microcosmus_polymorphus:0.00988520381967719110)81:0.00714266744073649342)100:0.01614308783102965175,Boltenia_villosa:0.00194307773372795131)29:0.00298164602902767362)26:0.00000087316234667887)90:0.02676036671809767578,(Molgula_occidentalis:0.02213855016860941105,((Molgula_complanata:0.03280738589960661977,((Molgula_arenata:0.00104611054898598867,Molgula_provisionalis:0.00104392353232920002)99:0.00527798096278455069,(Molgula_manhattensis:0.00208071916858123922,Molgula_retortiformis:0.00208394881599607710)97:0.00207286316881966429)100:0.01811515339985367984)67:0.00582825124761220201,(((Molgula_oculata:0.00103938492399806097,Molgula_pacifica:0.00208207779804591960)99:0.00511585862178412856,((Molgula_citrina:0.01374775116932363574,Molgula_occulta:0.00417062025882169399)47:0.00117294066378936432,Molgula_bleizi:0.00402615383298744311)30:0.00103890797833651287)34:0.00000087316234667887,Molgula_pugetiensis:0.00431136181898038404)100:0.02804351927812206990)67:0.01218906861930082672)100:0.06302989928025252986)94:0.02076602852498760782,((Megalocercus_huxleyi:0.01812346307669708903,Oikopleura_dioica:0.02310191484738791795)92:0.01788383651656133902,(Oikopleura_labradoriensi:0.02318082737091017170,Oikopleura_sp.:0.04351367947980704781)95:0.01549351813365155983)100:0.15019239536531955870)39:0.00842215079717580084)97:0.02197809202350060886,((((((Phallusia_nigra:0.02824671894875836406,(Phallusia_mammilata:0.00106534792822448633,(Ascidia_ahodori:0.00750903734748211305,Phallusia_fumigata:0.01617023759465894064)31:0.00070826097904707101)56:0.00301971063213827412)90:0.00461410359974156331,Ascidia_ceratodes:0.00376462697273535676)100:0.02751464573762093038,Ascidiella_sp.:0.00667879196847921686)62:0.00373758624905079842,(Perophora_viridis:0.00318524983580925321,((Perophora_japonica:0.00000087316234667887,Ecteinascidia_turbinata:0.01963000373713390603)43:0.00209709220745490357,Ecteinascidia_herdmanni:0.00337779695031334556)26:0.00000087316234667887)95:0.00727354380894440575)61:0.00496933338541920028,((Ciona_savignyi:0.01493474577642045671,Ciona_intestinalis:0.01521335659513536887)96:0.01066055480584589266,((Corella_eumyota:0.02113784196336949625,Corella_inflata:0.01935972145961942226)100:0.02346482965725090256,(Megalodicopia_hians:0.01475497725533832932,Chelyosoma_siboja:0.00235371788359183551)42:0.00270611746848021129)96:0.00826348008563679640)23:0.00176943556272943768)16:0.00315611055409648240,(Clavelina_meridionalis:0.00905977048707260445,Pycnoclavella_aff.:0.00387836469636295691)99:0.01001864115960434884)51:0.00691211707774517028)74:0.00823587680372142757,(Doliolum_denticulatu:0.00000087316234667887,Doliolum_nationalis:0.00000087316234667887)100:0.09927988037665474996)94:0.01075960149903115726,(Pyrosoma_godeauxi:0.00000087316234667887,(Pyrosomella_verticillata:0.00207533254647436277,Pyrosoma_atlanticum:0.00731256636279280312)80:0.00000087316234667887)100:0.01947814755892406796)100:0.05121672406269093397,Iasis_cylindrica:0.00979269065207799029);
