# Supplementary material for: Potential pitfalls of modelling ribosomal RNA data in phylogenetic tree reconstruction: Evidence from case studies in the Metazoa
Source: BMC Evol Biol. 2011 May 27;11:146. doi: 10.1186/1471-2148-11-146 (PMC3123606; doi:10.1186/1471-2148-11-146)
Supplement: Additional file 2 — Tree reconstruction results. All trees (Newick le format) provided by the DNA model setups the and mixed RNA/DNA model setups of all applied data sets. [file 1471-2148-11-146-S2.ZIP › Tunicata/RAxML_bipartitions.Tunicata_18S.88.RNAsalsa.cut.S16eva.tre]

(((Iasis_cylindrica:0.01013238862637196903,((Cyclosalpa_quadriluminis:0.01064303403227063669,Salpa_thompsoni:0.01695074924650391557)45:0.00385106365521772041,(Ihlea_racovitzai:0.05631305032461565024,Thalia_democratica:0.02598901308801879195)41:0.01098412003944520925)38:0.00762957368266291465)100:0.05554765841287580969,(((((Tun74_Molg:0.02592983730929869501,((((Molgula_retortiformis:0.00216136232042241994,Molgula_manhattensis:0.00215766096680226199)98:0.00223665421177601234,(Molgula_provisionalis:0.00077880022517359837,Molgula_arenata:0.00123934054498574166)99:0.00574551124654218166)100:0.02089042374338884872,(((Molgula_oculata:0.00103604671825047417,Molgula_pacifica:0.00207213829289748389)99:0.00513890087144511492,((Molgula_citrina:0.01341455508758244812,Molgula_occulta:0.00412445722318234911)56:0.00119587347324195351,Molgula_bleizi:0.00404176866743179587)32:0.00103435681293857881)40:0.00071665355166166029,Molgula_pugetiensis:0.00359169286537194300)99:0.03039149045819042327)56:0.00534343997486101934,Molgula_complanata:0.03192932128787847462)83:0.01340311048507056985)100:0.07143863059818579553,((Halocynthia_roretzi:0.00819720282421314630,(Halocynthia_spinosa:0.00564467552698812419,Halocynthia_igaboja:0.00357306293907844316)100:0.00807460237785978356)86:0.00398898892773238631,((((Tun107_Her:0.00321820455784963639,((Herdmania_momus_#1:0.00000111832850615073,Herdmania_curvata:0.00000111832850615073)100:0.00211638451567630744,Herdmania_momus_#2:0.03380047113546961329)98:0.00412469571707579485)93:0.00765254591351033960,((((Cnemidocarpa_finmarkiensi:0.00847766136170036676,((((Symplegma_viride:0.00608012493862239694,(((Botryllus_planus:0.00000111832850615073,Botrylloides_violacea:0.00000111832850615073)100:0.00248830651285052466,Botryllus_schlosseri_#1:0.00744676927375085510)100:0.01101535863501012374,Botryllus_schlosseri_#2:0.00920046979663016740)93:0.00611224801856346915)80:0.00578592503187443704,Metandrocarpa_taylori:0.00671046419492533908)21:0.00201916432262251892,Polycarpa_papillata:0.00986948640299451646)13:0.00000111832850615073,(Polycarpa_mytiligera:0.01076952816614393758,(Dendrodoa_grossularia:0.00357659008626631846,Polycarpa_pomaria:0.00442929028316484206)60:0.00216434001876762618)42:0.00107342245764957263)36:0.00349162065017081039)46:0.00214894976089755616,((Pelonaia_corrugata:0.00222102107254263867,((Styela_montereyensis:0.00000111832850615073,Styela_gibbsii:0.00000111832850615073)87:0.00220060560903893388,Styela_plicata:0.00000111832850615073)81:0.00337890642857398022)80:0.00593345378971109252,Cnemidocarpa_humilis:0.02647920192688128435)28:0.00000111832850615073)90:0.00948264796349162532,Pyura_gangelion:0.01142640770648131916)41:0.00200708464870798676,Pyura_haustorHerdmania_sp.:0.00659257801244396684)13:0.00101455300491799772)14:0.00177025196135969023,Pyura_dura:0.00262660807244653694)28:0.00317111976117020458,(Boltenia_villosa:0.00173945322675032161,((Microcosmus_sabatieri:0.01613236025764269374,Microcosmus_polymorphus:0.01062087284722952781)71:0.00743994424631087316,Microcosmus_squamiger:0.03192983175101223037)100:0.02066113630651591690)39:0.00203876080040078268)28:0.00216628011072211813)95:0.02969473530451985019)98:0.02881511289683919702,(((Branchiostoma_floridae:0.09904223890786528761,(Petromyzon_marinus:0.06774704199987002795,(Raja_schmidti:0.02583763984604419556,(((Anolis_carolinensis:0.00459653755685244820,(Homo_sapiens:0.02529595202325714276,Gallus_gallus:0.00905684711286139366)83:0.00649040502137088453)64:0.00207885656518766622,Chrysemys_sp.:0.00554613694273172267)97:0.01771842935164649052,Xenopus_laevis:0.01867096137183474336)59:0.00285600508623288542)100:0.02951191661290511470)100:0.04157575515073086425)59:0.01697848817502292315,((Saccoglossus_pusillus:0.08839955143349459421,(Ptychodera_flava:0.01571629798363152059,Balanoglossus_carnosus:0.01883699061846944370)82:0.01089435753545515452)99:0.02697309836418387147,(Antedon_serrata:0.02495481094664858332,(Strongylocentrotus_purpu:0.03603144883162853057,Asterias_amurensis:0.05053912545316233129)91:0.01088817027803329167)100:0.03541721692168518787)78:0.01822047837095934486)100:0.03705200539971363616,((Tun21_Oiko:0.02137475959680804408,Tun18_Mega:0.01818266079537132068)95:0.02126771588773940583,(Oikopleura_sp.:0.03932998900436299183,Oikopleura_labradoriensi:0.02264079531252353658)80:0.01524823496547416876)100:0.16529852780729864525)70:0.01274873239775005558)99:0.02491777864799377129,((Clavelina_meridionalis:0.00950293930534546437,Pycnoclavella_aff.:0.00453308047127415001)99:0.01053249235227471901,((Megalodicopia_hians:0.01515595102920328820,((Corella_eumyota:0.01935271724301202215,Corella_inflata:0.01483667053665621571)100:0.02479258752080475831,Chelyosoma_siboja:0.00235776960845784532)40:0.00104086098623523996)95:0.00932302266827827152,((((Perophora_viridis:0.00341260976644546443,(Ecteinascidia_herdmanni:0.00372633223502566533,Perophora_japonica:0.00204771323382317181)19:0.00000111832850615073)49:0.00382511620585306543,Ecteinascidia_turbinata:0.01940435948685564210)94:0.00497962584766908824,((Ascidia_ceratodes:0.00304897838529759237,((Phallusia_mammilata:0.00104606779398275815,(Phallusia_fumigata:0.01618197653986559389,Phallusia_nigra:0.03042176449084540296)25:0.00050292918294233863)34:0.00317452994878228987,Ascidia_ahodori:0.00488985748262492706)60:0.00544904127768813980)100:0.03093063553978049607,Ascidiella_sp.:0.00595579958786961097)36:0.00457668418282567661)42:0.00546645666329017687,(Ciona_savignyi:0.01454432750701347907,Ciona_intestinalis:0.01721666581043952357)96:0.01226891743297155862)10:0.00225942438558153144)11:0.00445613607068246625)40:0.00878202287843002360)64:0.01044469077012248615,(Doliolum_nationalis:0.00000111832850615073,Doliolum_denticulatu:0.00000111832850615073)100:0.10917798191316149814)91:0.01065455079457320632)100:0.02293985939142256097,(Pyrosomella_verticillata:0.00223234945742211560,Pyrosoma_atlanticum:0.00733271526781505752)61:0.00000111832850615073,Pyrosoma_godeauxi:0.00000111832850615073);
