# Supplementary material for: Potential pitfalls of modelling ribosomal RNA data in phylogenetic tree reconstruction: Evidence from case studies in the Metazoa
Source: BMC Evol Biol. 2011 May 27;11:146. doi: 10.1186/1471-2148-11-146 (PMC3123606; doi:10.1186/1471-2148-11-146)
Supplement: Additional file 2 — Tree reconstruction results. All trees (Newick le format) provided by the DNA model setups the and mixed RNA/DNA model setups of all applied data sets. [file 1471-2148-11-146-S2.ZIP › Tunicata/RAxML_bipartitions.Tunicata_18S.88.RNAsalsa.cut.S6Aeva.tre]

((Thalia_democratica:0.02963980016604316620,((Salpa_thompsoni:0.01485283378704147644,Cyclosalpa_quadriluminis:0.01028077399634604212)66:0.00704787662811995688,Iasis_cylindrica:0.01035449026780389456)37:0.00363896066867937327)64:0.01122587583919407682,(((((Pycnoclavella_aff.:0.00283121955726482613,Clavelina_meridionalis:0.00876315032723474184)99:0.00966119442476105934,(((Ciona_intestinalis:0.01355830564573966453,Ciona_savignyi:0.01249334198350764494)95:0.01109035002768613692,((((Ascidia_ahodori:0.00407485253398839724,((Phallusia_nigra:0.02260590798721359360,Phallusia_fumigata:0.01172054851532237929)33:0.00065870836326200753,Phallusia_mammilata:0.00101253610178315685)42:0.00301623620048378522)73:0.00415347169288724383,Ascidia_ceratodes:0.00303486517573189896)100:0.02540415260376205006,Ascidiella_sp.:0.00450874170944644877)41:0.00322351478754239916,((Ecteinascidia_turbinata:0.01859414803557501994,Perophora_japonica:0.00000081891647842045)45:0.00207715490149077081,(Ecteinascidia_herdmanni:0.00335749050048111258,Perophora_viridis:0.00209700339014763822)40:0.00000081891647842045)95:0.00663301829063353901)55:0.00486422978664269919)11:0.00171464774018148286,((Corella_inflata:0.01478967931174521994,Corella_eumyota:0.01899657467957911391)100:0.01917553782352908465,(Megalodicopia_hians:0.01464174599657775550,Chelyosoma_siboja:0.00232647505669425058)44:0.00217215101789851837)94:0.00753785650740990566)14:0.00337752629012831596)46:0.00634009768281390638,((((Petromyzon_marinus:0.06473207654832856262,(Raja_schmidti:0.02504557559873384770,((Chrysemys_sp.:0.00507380121994831235,((Gallus_gallus:0.00888300742530201935,Homo_sapiens:0.02551921718444763454)72:0.00530968150443012800,Anolis_carolinensis:0.00394179056343170985)70:0.00237615067872612917)93:0.01466666725072477556,Xenopus_laevis:0.01776753287840205156)55:0.00176205215080206057)100:0.03032805178044020375)100:0.03740133397514387725,Branchiostoma_floridae:0.08758645553185170907)70:0.01792779177492566725,((Saccoglossus_pusillus:0.08110362609971137615,(Balanoglossus_carnosus:0.01476835945864389717,Ptychodera_flava:0.01160311097212416397)86:0.00960922518437764758)99:0.02623013031173914919,(Antedon_serrata:0.02296333174266227198,(Asterias_amurensis:0.04905206808998753554,Strongylocentrotus_purpu:0.02445921948699036549)98:0.01313393553486413325)100:0.02480774642171745814)81:0.01890993622084116352)100:0.03354786619913674439,(((Oikopleura_dioica:0.01794930728206750592,Megalocercus_huxleyi:0.01614767366405752205)92:0.01716944963776135744,(Oikopleura_labradoriensi:0.01485083700783588166,Oikopleura_sp.:0.03500585243803760321)79:0.01296611666899748563)100:0.14629687509647548715,((((Pyura_gangelion:0.00739466738747131085,((((Cnemidocarpa_humilis:0.01866387781318747108,Metandrocarpa_tayloriPolycarpa_mytiligera:0.00567766052178875821)46:0.00210982087408499372,((Tun78_Poly:0.00520229635929851837,(Dendrodoa_grossularia:0.00110712468558625435,Polycarpa_pomaria:0.00422923741484474564)54:0.00215314150159296976)37:0.00104068975935510529,Polycarpa_papillata:0.00729181133013908495)8:0.00157659493166846694)7:0.00148936614794438330,(Pelonaia_corrugata:0.00203790660210292690,(Styela_plicata:0.00000081891647842045,(Styela_gibbsii:0.00000081891647842045,Styela_montereyensis:0.00000081891647842045)89:0.00203264635277650933)81:0.00307238586080375332)83:0.00518215142340876754)20:0.00243424944668701928,((Symplegma_viride:0.00709381891431817065,(Botryllus_schlosseri_#2:0.00491105137377019496,((Botrylloides_violacea:0.00000081891647842045,Botryllus_planus:0.00000081891647842045)100:0.00300185227639954318,Botryllus_schlosseri_#1:0.00529011618890941511)100:0.01041212185887555215)97:0.00536175832884018023)67:0.00441971192915027820,Cnemidocarpa_finmarkiensi:0.00646786982995743200)22:0.00115710741733503295)94:0.00915004834442059017)48:0.00393774295756326755,(Halocynthia_roretzi:0.00721880238694607660,(Halocynthia_igaboja:0.00309031029064826433,Halocynthia_spinosa:0.00409503361915891997)100:0.00612929825148616353)81:0.00207401903192285615)6:0.00000081891647842045,((((Microcosmus_polymorphus:0.00703436402901696112,Microcosmus_sabatieri:0.01311695121838114993)67:0.00560407503616100738,Microcosmus_squamiger:0.02619374283188252023)100:0.01619531697491665909,Boltenia_villosa:0.00109145152927287163)36:0.00196671322340296597,(Pyura_dura:0.00202676089052489629,((Herdmania_sp.:0.00285573629088813367,(Herdmania_momus_#1:0.03075936638365756731,(Herdmania_momus_#2:0.00000081891647842045,Herdmania_curvata:0.00000081891647842045)99:0.00252337578224473384)88:0.00301255996721929700)85:0.00563430436829342150,Pyura_haustor:0.00409079754136855000)13:0.00210514506380199114)13:0.00214087836197363176)7:0.00205400807698584258)96:0.02216014804159813223,(Molgula_occidentalis:0.02142319311131593573,(Molgula_complanata:0.02710981275154686690,((Molgula_pugetiensis:0.00348606899378734163,((Molgula_pacifica:0.00203423125709991433,Molgula_oculata:0.00102000801688855022)100:0.00502943738666428771,(Molgula_bleizi:0.00395135433915006894,(Molgula_citrina:0.00932828585062751847,Molgula_occulta:0.00302920973682258053)52:0.00116305919356576924)29:0.00101529989170498838)37:0.00073202494949706556)98:0.02537300917805900696,((Molgula_arenata:0.00000081891647842045,Molgula_provisionalis:0.00000081891647842045)100:0.00505793781042543789,(Molgula_manhattensis:0.00199782939914803712,Molgula_retortiformis:0.00200177793935855117)98:0.00200724849993554316)100:0.01727987184318657138)43:0.00508128791339824189)59:0.01237951822097862510)100:0.06378005069360082047)99:0.02001467614858878571)76:0.00751811018644402921)98:0.01898406704381709956)85:0.01028656451528495858,(Doliolum_nationalis:0.00000081891647842045,Doliolum_denticulatu:0.00000081891647842045)100:0.08889691632661758658)71:0.00709440785441461420,(Pyrosoma_godeauxi:0.00000081891647842045,(Pyrosomella_verticillata:0.00203991140468096337,Pyrosoma_atlanticum:0.00307452463332682363)86:0.00000081891647842045)100:0.02022549365361860432)100:0.03649778280535687092,Ihlea_racovitzai:0.04992890079733359326);
