# Supplementary material for: Potential pitfalls of modelling ribosomal RNA data in phylogenetic tree reconstruction: Evidence from case studies in the Metazoa
Source: BMC Evol Biol. 2011 May 27;11:146. doi: 10.1186/1471-2148-11-146 (PMC3123606; doi:10.1186/1471-2148-11-146)
Supplement: Additional file 2 — Tree reconstruction results. All trees (Newick le format) provided by the DNA model setups the and mixed RNA/DNA model setups of all applied data sets. [file 1471-2148-11-146-S2.ZIP › Tunicata/RAxML_bipartitions.Tunicata_18S.88.RNAsalsa.cut.S6Beva.tre]

(Pyrosomella_verticillata:0.00216095764987559889,((((Thalia_democratica:0.03131270912880517593,((Cyclosalpa_quadriluminis:0.01082740852699095625,Salpa_thompsoni:0.01543828572369285342)71:0.00717616171948839889,Iasis_cylindrica:0.01045753313952657408)39:0.00442297030099468233)50:0.01126415221238648463,Ihlea_racovitzai:0.05388970813020458467)100:0.03868312945048431317,(((((Branchiostoma_floridae:0.09302284282636899548,(Petromyzon_marinus:0.06941429077213638610,(Raja_schmidti:0.02659943174546962677,((Chrysemys_sp.:0.00566889277692798465,(Anolis_carolinensis:0.00419480297027824672,(Homo_sapiens:0.02711963709790405144,Gallus_gallus:0.00915036157552137283)72:0.00581258917519477270)62:0.00230247056528204820)91:0.01559401170729661674,Xenopus_laevis:0.01905194016039234856)53:0.00199310910513348987)100:0.03248695302971930932)100:0.03961100723462863266)67:0.01827743773236519334,((Saccoglossus_pusillus:0.08546828849421687913,(Ptychodera_flava:0.01268623808630102261,Balanoglossus_carnosus:0.01505375248861358026)86:0.01030810304995750416)98:0.02664095397296698323,(Antedon_serrata:0.02380833060156480052,(Strongylocentrotus_purpu:0.02586204716063951123,Asterias_amurensis:0.05098159545210972227)97:0.01378325463883261354)100:0.02640111631057123417)82:0.01941177654044794892)100:0.03615691065866089016,(((((Pyura_dura:0.00215383872337255883,((Herdmania_sp.:0.00302344311458131254,((Herdmania_curvata:0.00000054728039895944,Herdmania_momus_#1:0.00000054728039895944)99:0.00269680562544831037,Herdmania_momus_#2:0.03280816813486412548)85:0.00321471588590373615)88:0.00601131663224098792,Pyura_haustor:0.00434256752883531352)15:0.00223586796932312730)12:0.00227228684472833816,((Microcosmus_squamiger:0.02756052866899692463,(Microcosmus_sabatieri:0.01387996896704338234,Microcosmus_polymorphus:0.00739308626696657048)64:0.00619173716327857046)100:0.01712962695785872833,Boltenia_villosa:0.00114247079494925749)33:0.00210185964373492537)8:0.00218254998904368223,((Pyura_gangelion:0.00787488902351015339,((Cnemidocarpa_finmarkiensi:0.00685267565391878882,(Symplegma_viride:0.00749758132736047175,(((Botryllus_planus:0.00000054728039895944,Botrylloides_violacea:0.00000054728039895944)99:0.00315255725321975837,Botryllus_schlosseri_#1:0.00565552496851532208)100:0.01106453657756322102,Botryllus_schlosseri_#2:0.00524456633503817774)97:0.00564343013528743453)67:0.00469593994525588972)25:0.00126377118647534679,((Pelonaia_corrugata:0.00216465389456290151,((Styela_gibbsii:0.00000054728039895944,Styela_montereyensis:0.00000054728039895944)88:0.00215545978885520314,Styela_plicata:0.00000054728039895944)82:0.00325480911735950883)85:0.00550357071013635960,((Cnemidocarpa_humilis:0.01983961936964476203,Metandrocarpa_taylori:0.00603351013272231812)43:0.00222201528536966446,((Polycarpa_mytiligera:0.00549613072508588901,(Polycarpa_pomaria:0.00447792249251568845,Dendrodoa_grossularia:0.00116383876411914854)53:0.00227890835145580593)38:0.00109585624358627559,Polycarpa_papillata:0.00769854500666853486)8:0.00169624766058791565)8:0.00155996353648253281)24:0.00255167676700723779)93:0.00966352018272755540)44:0.00416167094030525566,((Halocynthia_spinosa:0.00432377123609322365,Halocynthia_igaboja:0.00327350406165575081)100:0.00651402166524868084,Halocynthia_roretzi:0.00767019723942821783)82:0.00219424081876562309)5:0.00000054728039895944)95:0.02311111160430832576,(Molgula_occidentalis:0.02271357364068640403,(((Molgula_pugetiensis:0.00376177646491463813,((Molgula_oculata:0.00107757015463711640,Molgula_pacifica:0.00215346915736187427)99:0.00530229688485939904,((Molgula_occulta:0.00320575652870305761,Molgula_citrina:0.00982250860457388637)58:0.00125330800357408337,Molgula_bleizi:0.00415235890579800093)32:0.00107314935280185199)40:0.00072634651179075008)98:0.02710314290384655683,((Molgula_arenata:0.00000054728039895944,Molgula_provisionalis:0.00000054728039895944)100:0.00544824498488467087,(Molgula_manhattensis:0.00213950982976531152,Molgula_retortiformis:0.00214308920127447488)97:0.00210838338163333748)100:0.01858770851926834153)49:0.00545398816134323727,Molgula_complanata:0.02874059574199754746)60:0.01271207537620205712)100:0.06793060343295151404)99:0.02104395803749719435,((Oikopleura_labradoriensi:0.01589253921143220574,Oikopleura_sp.:0.03602751021317843888)75:0.01310105711284166759,(Oikopleura_dioica:0.01859010796963456863,Megalocercus_huxleyi:0.01702872763102535741)97:0.01800681875507276902)100:0.15323319455052727966)76:0.00825314415186158973)98:0.01999523283103565516,((((((Ecteinascidia_turbinata:0.01965875637397732772,Perophora_japonica:0.00000054728039895944)44:0.00219971186257191019,(Perophora_viridis:0.00222065810165859032,Ecteinascidia_herdmanni:0.00353127810190299353)41:0.00000054728039895944)95:0.00696976962912059482,((Ascidia_ceratodes:0.00331638645010234878,((Phallusia_mammilata:0.00107500276055710452,(Phallusia_fumigata:0.01246110911870843864,Phallusia_nigra:0.02416588486171510758)26:0.00065201645707770614)41:0.00318880903511242243,Ascidia_ahodori:0.00434736699859570534)69:0.00431913127958903457)100:0.02700171434603182083,Ascidiella_sp.:0.00467785639252156320)42:0.00351537011909791933)56:0.00509140296556781502,(Ciona_intestinalis:0.01442781474344158495,Ciona_savignyi:0.01330711016006472062)95:0.01182808529644146893)10:0.00163520943189136804,((Corella_inflata:0.01571673930504689787,Corella_eumyota:0.01987688259900725202)100:0.01993137524938618649,(Chelyosoma_siboja:0.00246004814896963204,Megalodicopia_hians:0.01552976327895679368)40:0.00266142916082858774)94:0.00778796119296727794)14:0.00375310222460204825,(Clavelina_meridionalis:0.00949198633849916359,Pycnoclavella_aff.:0.00288991866935207550)99:0.01044219786993754416)42:0.00681209426463366598)82:0.01011074744509744654,(Doliolum_denticulatu:0.00000054728039895944,Doliolum_nationalis:0.00000054728039895944)100:0.09378910198444208313)73:0.00782488562872407298)100:0.02121449418403401413,Pyrosoma_godeauxi:0.00000054728039895944)83:0.00000054728039895944,Pyrosoma_atlanticum:0.00325843244323504016);
