# Supplementary material for: Potential pitfalls of modelling ribosomal RNA data in phylogenetic tree reconstruction: Evidence from case studies in the Metazoa
Source: BMC Evol Biol. 2011 May 27;11:146. doi: 10.1186/1471-2148-11-146 (PMC3123606; doi:10.1186/1471-2148-11-146)
Supplement: Additional file 2 — Tree reconstruction results. All trees (Newick le format) provided by the DNA model setups the and mixed RNA/DNA model setups of all applied data sets. [file 1471-2148-11-146-S2.ZIP › Tunicata/RAxML_bipartitions.Tunicata_18S.88.RNAsalsa.cut.S6Ceva.tre]

(Pyrosomella_verticillata:0.00216199018115381626,(Pyrosoma_godeauxi:0.00000054709366202706,((Ihlea_racovitzai:0.05386424635558195728,(Thalia_democratica:0.03127106655420516107,(Iasis_cylindrica:0.01049960178486560730,(Salpa_thompsoni:0.01533233399709881158,Cyclosalpa_quadriluminis:0.01087387289262914739)66:0.00717245384477557119)39:0.00441198701390957577)63:0.01127362557780636071)100:0.03868020576789581166,((((Clavelina_meridionalis:0.00948925763720858892,Pycnoclavella_aff.:0.00289775566460262046)99:0.01048893715360178086,(((Corella_inflata:0.01571720250484005821,Corella_eumyota:0.01988012255758477703)100:0.01993221511874583921,(Chelyosoma_siboja:0.00246024941949127317,Megalodicopia_hians:0.01553472515987405420)44:0.00266074219783414036)94:0.00778552127628498458,((((Ascidia_ceratodes:0.00332494857781238723,(Ascidia_ahodori:0.00434836450960683456,(Phallusia_mammilata:0.00107504402769836968,(Phallusia_fumigata:0.01246062598022131332,Phallusia_nigra:0.02417452718335359046)28:0.00065207368969353219)36:0.00318859831528967019)61:0.00431170650088178418)100:0.02700319652079481367,Ascidiella_sp.:0.00467282285486758826)38:0.00352788605736672730,((Ecteinascidia_herdmanni:0.00353310002204704860,Perophora_viridis:0.00222126142753365776)41:0.00000054709366202706,(Perophora_japonica:0.00000054709366202706,Ecteinascidia_turbinata:0.01965478279392174690)46:0.00220028578842747582)96:0.00697088730430113230)49:0.00510377403488213900,(Ciona_intestinalis:0.01443288412589784943,Ciona_savignyi:0.01330786828528777305)95:0.01183260422117374602)9:0.00163902075924322725)13:0.00371432181645035874)42:0.00683989513968245779,(((Branchiostoma_floridae:0.09308482385368888057,(Petromyzon_marinus:0.06945328723032537233,(Raja_schmidti:0.02660823828491572576,((Chrysemys_sp.:0.00566967267703864276,((Gallus_gallus:0.00914742427478825414,Homo_sapiens:0.02713844808740025621)74:0.00582245861964338172,Anolis_carolinensis:0.00419216154101121220)63:0.00230413454352415949)93:0.01560312752175957267,Xenopus_laevis:0.01908704347927284162)62:0.00200809208378195181)100:0.03250080602899373117)100:0.03966154359331101192)65:0.01831725797485377755,((Antedon_serrata:0.02378048614514149603,(Strongylocentrotus_purpu:0.02583713186445903490,Asterias_amurensis:0.05093631220096671991)97:0.01376284892037293872)100:0.02645941978535462299,(Saccoglossus_pusillus:0.08548094774997200274,(Ptychodera_flava:0.01273680098115179821,Balanoglossus_carnosus:0.01500506537574354017)88:0.01026632397524335390)98:0.02658040609011545763)81:0.01929812450872662663)100:0.03612846369714878964,((((((((Symplegma_viride:0.00750880181478622271,((Botryllus_schlosseri_#2:0.00565608415087070528,(Botrylloides_violacea:0.00000054709366202706,Botryllus_planus:0.00000054709366202706)100:0.00315093818633720548)100:0.01106027086596582040,Botryllus_schlosseri_#1:0.00524079932276553129)96:0.00562507484168831701)67:0.00469810401982518559,Cnemidocarpa_finmarkiensi:0.00684163161057166000)23:0.00127483994764827696,((Pelonaia_corrugata:0.00216559273070651053,(Styela_plicata:0.00000054709366202706,(Styela_montereyensis:0.00000054709366202706,Styela_gibbsii:0.00000054709366202706)88:0.00215651357088658333)82:0.00325623256867019943)84:0.00550437657427395484,((Polycarpa_papillata:0.00770033026191981572,((Dendrodoa_grossularia:0.00116431581472190991,Polycarpa_pomaria:0.00448155861860679607)55:0.00228024146037460271,Polycarpa_mytiligera:0.00549822551693684297)37:0.00109598862840734916)8:0.00168020275026846693,(Cnemidocarpa_humilis:0.01986935265636131237,Metandrocarpa_taylori:0.00601785982587278549)40:0.00222311716692282814)7:0.00157942260139501173)21:0.00255428262558095222)94:0.00966924296160995116,Pyura_gangelion:0.00787490978111132778)47:0.00416303419479502508,((Halocynthia_igaboja:0.00327330534519352893,Halocynthia_spinosa:0.00432350277436931336)100:0.00651473019815014022,Halocynthia_roretzi:0.00767029796981796505)82:0.00219382902388122383)6:0.00000054709366202706,(((Microcosmus_squamiger:0.02754843964123684236,(Microcosmus_polymorphus:0.00738834225475817116,Microcosmus_sabatieri:0.01388285927235179303)66:0.00619569083889224929)100:0.01712647892528480764,Boltenia_villosa:0.00114282680265488006)37:0.00210229107470882382,(Pyura_dura:0.00215445406996377185,((Herdmania_sp.:0.00302665941363138577,(Herdmania_momus_#2:0.03280184189279881923,(Herdmania_momus_#1:0.00000054709366202706,Herdmania_curvata:0.00000054709366202706)100:0.00269519518404610263)88:0.00321567205361336650)88:0.00601435424289095254,Pyura_haustor:0.00434388947666179692)15:0.00223757035727929592)14:0.00227467918105980684)9:0.00218284796289868171)95:0.02308131172841319800,(Molgula_occidentalis:0.02271847783764122108,(((Molgula_pugetiensis:0.00375834069378719110,((Molgula_pacifica:0.00215102043332843261,Molgula_oculata:0.00107659810502080586)100:0.00529670762477804646,((Molgula_occulta:0.00320315540925389733,Molgula_citrina:0.00981108007970141714)60:0.00125173200494572111,Molgula_bleizi:0.00414788494201110552)32:0.00107204076347997479)40:0.00072522048171361762)97:0.02706219957860243192,((Molgula_manhattensis:0.00213961576094189943,Molgula_retortiformis:0.00214321221883953571)97:0.00210869043741687516,(Molgula_arenata:0.00000054709366202706,Molgula_provisionalis:0.00000054709366202706)100:0.00545005531749434037)100:0.01862289951926901846)45:0.00546029822246023658,Molgula_complanata:0.02872218706471684271)58:0.01271902562198830994)100:0.06797830328251773524)100:0.02106727464344925610,((Oikopleura_sp.:0.03604973495217962676,Oikopleura_labradoriensi:0.01585374642489748367)87:0.01316771236640802353,(Megalocercus_huxleyi:0.01702388361398177521,Oikopleura_dioica:0.01859234896182110006)95:0.01795225773709915526)100:0.15304952940913638115)56:0.00823013982969206769)98:0.02007210448092298580)83:0.01010876843851498015,(Doliolum_nationalis:0.00000054709366202706,Doliolum_denticulatu:0.00000054709366202706)100:0.09378424973534091325)80:0.00784052484654754536)100:0.02120856697082659434)85:0.00000054709366202706,Pyrosoma_atlanticum:0.00326015897921809331);
