# Supplementary material for: Potential pitfalls of modelling ribosomal RNA data in phylogenetic tree reconstruction: Evidence from case studies in the Metazoa
Source: BMC Evol Biol. 2011 May 27;11:146. doi: 10.1186/1471-2148-11-146 (PMC3123606; doi:10.1186/1471-2148-11-146)
Supplement: Additional file 2 — Tree reconstruction results. All trees (Newick le format) provided by the DNA model setups the and mixed RNA/DNA model setups of all applied data sets. [file 1471-2148-11-146-S2.ZIP › Tunicata/RAxML_bipartitions.Tunicata_18S.88.RNAsalsa.cut.S6Deva.tre]

(Pyrosomella_verticillata:0.00248111596416069041,(Pyrosoma_godeauxi:0.00000042061807469612,((Ihlea_racovitzai:0.07057137009049470333,(Thalia_democratica:0.03874428886290647023,((Cyclosalpa_quadriluminis:0.01248178736262225454,Salpa_thompsoni:0.01827354538884472940)74:0.00958092900921354851,Iasis_cylindrica:0.01384964841451436987)45:0.00540481978554527027)50:0.01286477509514631461)100:0.04573594380034022577,((Doliolum_denticulatu:0.00000042061807469612,Doliolum_nationalis:0.00000042061807469612)100:0.12417856548656479310,(((Clavelina_meridionalis:0.01086080795578026406,Pycnoclavella_aff.:0.00333684808677799701)98:0.01194380100545670668,((Megalodicopia_hians:0.01710826370347212980,((Corella_eumyota:0.02356718520582764750,Corella_inflata:0.01792304712690891491)100:0.02594713904644832536,Chelyosoma_siboja:0.00279223491694199520)43:0.00117463228470096972)93:0.01011061772756121670,((((Ascidia_ceratodes:0.00379319355223253123,((Phallusia_mammilata:0.00123042325671638949,(Phallusia_fumigata:0.01430278076098167976,Phallusia_nigra:0.02812212309905406243)30:0.00067718979190741727)40:0.00364916461367021609,Ascidia_ahodori:0.00498444985573361001)70:0.00498964361757767583)100:0.03173928143439157940,Ascidiella_sp.:0.00521884579879530394)39:0.00410124878927054914,((Perophora_japonica:0.00046271675077433458,Ecteinascidia_turbinata:0.02272762791663440057)49:0.00207313583066275281,(Ecteinascidia_herdmanni:0.00406235696898739687,Perophora_viridis:0.00255606678427824485)41:0.00000042061807469612)96:0.00943934824151156787)53:0.00594652930544594012,(Ciona_intestinalis:0.01686769346390914331,Ciona_savignyi:0.01506179757639962251)95:0.01362318728309059278)11:0.00249400531604988384)15:0.00404847342937028707)38:0.00773991342087814328,(((Petromyzon_marinus:0.08194120390336981363,(Raja_schmidti:0.03071603891398791419,(Xenopus_laevis:0.02170156900106044034,(Chrysemys_sp.:0.00566993052521014979,(Anolis_carolinensis:0.00474782057980617424,(Homo_sapiens:0.03150236131674930690,Gallus_gallus:0.01083736363864946060)76:0.00652132697157841671)76:0.00343204366199622137)94:0.01971794421934225383)58:0.00273586044708263405)100:0.04392718041303948079)100:0.06376055189115975574,(Branchiostoma_floridae:0.13432197205921689309,((Saccoglossus_pusillus:0.11535701515937579753,(Balanoglossus_carnosus:0.01823756967004993776,Ptychodera_flava:0.01367301804042325014)94:0.01447872277559757170)97:0.03395305858444269687,((Asterias_amurensis:0.06585331025646648517,Strongylocentrotus_purpu:0.03361697145589789132)95:0.01421454516528582353,Antedon_serrata:0.03079247461324453525)100:0.03028530343566203029)79:0.01488282233481929250)43:0.01867652717945326307)99:0.04050315052720385167,(((Oikopleura_sp.:0.04166353121253225933,Oikopleura_labradoriensi:0.01882712772674559332)84:0.01553009304507186293,(Oikopleura_dioica:0.02254964729005751525,Megalocercus_huxleyi:0.01965292270444510964)95:0.02383879306622058852)100:0.20696129689410538988,((Molgula_occidentalis:0.02813197029931462090,(Molgula_complanata:0.03116944745997972388,(((Molgula_provisionalis:0.00000042061807469612,Molgula_arenata:0.00000042061807469612)100:0.00620275970986433351,(Molgula_retortiformis:0.00242137868014652641,Molgula_manhattensis:0.00242151740973711770)98:0.00235147208146893518)100:0.02292580900626723511,((((Molgula_oculata:0.00122805897724773648,Molgula_pacifica:0.00245046407583036875)99:0.00543887904203399671,Molgula_bleizi:0.00444393851166906707)49:0.00135327282259512221,(Molgula_occulta:0.00349529786473938954,Molgula_citrina:0.01135328075620185319)69:0.00203408395030037301)50:0.00133375326890636204,Molgula_pugetiensis:0.00393444598486111276)99:0.03249738017452557387)75:0.00696678590907989781)88:0.01408950148649000013)100:0.08967276042660068947,(((Halocynthia_igaboja:0.00375173425270964320,Halocynthia_spinosa:0.00619032073573147230)100:0.00714806621687337843,Halocynthia_roretzi:0.00920021804855218617)82:0.00279772552841264137,((Pyura_dura:0.00296137262709045669,(((Microcosmus_squamiger:0.03351753424700819328,(Microcosmus_sabatieri:0.01756019626703711478,Microcosmus_polymorphus:0.00759232312201872823)67:0.00903320743366528567)100:0.01971256646199989054,Pyura_haustor:0.00189994736768187315)33:0.00465602954181844331,((((((Polycarpa_papillata:0.01004589194391525622,(Cnemidocarpa_humilis:0.02512388200057268789,Metandrocarpa_taylori:0.00488530702672323840)46:0.00383350732307026227)8:0.00128457774471356324,(Polycarpa_mytiligera:0.00761060265280170609,(Dendrodoa_grossularia:0.00267747520156634338,Polycarpa_pomaria:0.00516029331704404449)41:0.00258903902424480106)28:0.00133721806590418970)6:0.00374937733825866319,(Pelonaia_corrugata:0.00250580126539236758,(Styela_plicata:0.00000042061807469612,(Styela_gibbsii:0.00000042061807469612,Styela_montereyensis:0.00000042061807469612)87:0.00247705445653405949)83:0.00374170826685461984)84:0.00637622794372730631)23:0.00282569881269223921,(Cnemidocarpa_finmarkiensi:0.00666432756612496055,(Symplegma_viride:0.00940651743269905333,(Botryllus_schlosseri_#2:0.00598433491657964986,(Botryllus_schlosseri_#1:0.00646393340992966470,(Botryllus_planus:0.00000042061807469612,Botrylloides_violacea:0.00000042061807469612)100:0.00360856573648479654)100:0.01405711651140802675)96:0.00777652126450194617)59:0.00587211708144657913)31:0.00132665421142364099)92:0.01244509433816110705,Pyura_gangelion:0.01171782145129849316)42:0.00296268284310020761,(Herdmania_sp.:0.00327235750881238463,((Herdmania_curvata:0.00000042061807469612,Herdmania_momus_#1:0.00000042061807469612)100:0.00322143913506524413,Herdmania_momus_#2:0.03809896324633982312)85:0.00361165041778590276)86:0.00730323842232761915)19:0.00128887944866594071)23:0.00256491188682140235)21:0.00214748818009086618,Boltenia_villosa:0.00354112483505073005)35:0.00258334401588653081)94:0.02927851011922137647)100:0.02636734724775067693)54:0.01090015312355545156)98:0.02303734912233019322)78:0.01188096314745586829)83:0.00871734938245575207)100:0.02428704465587365122)85:0.00000042061807469612,Pyrosoma_atlanticum:0.00374627958955194322);
