# Supplementary material for: Potential pitfalls of modelling ribosomal RNA data in phylogenetic tree reconstruction: Evidence from case studies in the Metazoa
Source: BMC Evol Biol. 2011 May 27;11:146. doi: 10.1186/1471-2148-11-146 (PMC3123606; doi:10.1186/1471-2148-11-146)
Supplement: Additional file 2 — Tree reconstruction results. All trees (Newick le format) provided by the DNA model setups the and mixed RNA/DNA model setups of all applied data sets. [file 1471-2148-11-146-S2.ZIP › Tunicata/RAxML_bipartitions.Tunicata_18S.88.RNAsalsa.cut.S7Aeva.tre]

(Pyrosomella_verticillata:0.00211087868051731010,(Pyrosoma_godeauxi:0.00000099623159692694,((Iasis_cylindrica:0.00806557488560259543,((Ihlea_racovitzai:0.05427447013301398698,Thalia_democratica:0.02411193640839523478)64:0.01090422036644549293,(Cyclosalpa_quadriluminis:0.01044145288054643649,Salpa_thompsoni:0.01703988097234656121)49:0.00405678920995315977)59:0.00606989715027652591)100:0.05359871605798569028,((Doliolum_nationalis:0.00000099623159692694,Doliolum_denticulatu:0.00000099623159692694)100:0.10066865125895958777,(((Pycnoclavella_aff.:0.00433383495332792263,Clavelina_meridionalis:0.00885849348565376227)99:0.01005914158548187713,((Megalodicopia_hians:0.01397319309162879143,(Chelyosoma_siboja:0.00219072651352807341,(Corella_inflata:0.01464091402183587999,Corella_eumyota:0.01960728055512784077)100:0.02236494788672452674)40:0.00096990004877287202)97:0.00865274940099406385,((((Ascidia_ceratodes:0.00310694494501862059,(Ascidia_ahodori:0.00503237273704202227,(Phallusia_mammilata:0.00101457817413050638,(Phallusia_nigra:0.02986445126269168804,Phallusia_fumigata:0.01496601886495150559)28:0.00043663463673601659)38:0.00302062337464444270)68:0.00510230408303812433)100:0.02929656424453857752,Ascidiella_sp.:0.00553218600903773814)49:0.00446069599632435178,((Perophora_viridis:0.00348695218032446822,(Perophora_japonica:0.00188267077810817655,Ecteinascidia_herdmanni:0.00345417214516269885)14:0.00000099623159692694)48:0.00350751320471615101,Ecteinascidia_turbinata:0.01792045952828255975)95:0.00447167496775169229)52:0.00498697857373086965,(Ciona_intestinalis:0.01618039484177060880,Ciona_savignyi:0.01397328877208402209)95:0.01130817539379424738)11:0.00210476478402714861)15:0.00387644331316831054)43:0.00691046352515393373,((((Antedon_serrata:0.02523990181764828103,(Strongylocentrotus_purpu:0.03095663217812703524,Asterias_amurensis:0.05246462195704932469)93:0.01042657381361986567)100:0.03147100848323686195,(Saccoglossus_pusillus:0.07933052888387613633,(Ptychodera_flava:0.01317693388144267758,Balanoglossus_carnosus:0.01711720759584218696)90:0.00927049317709379046)100:0.02784868752205470546)68:0.01795338529059995608,(Branchiostoma_floridae:0.09025627617291820393,(Petromyzon_marinus:0.06422926876722977185,(Raja_schmidti:0.02404695152863912250,((Chrysemys_sp.:0.00460569349263241241,((Homo_sapiens:0.02465627478572691642,Gallus_gallus:0.00795188575297364406)58:0.00536395225978259210,Anolis_carolinensis:0.00455050596239075632)53:0.00206392091590148477)97:0.01628806087246046849,Xenopus_laevis:0.01664053681110312308)47:0.00282447542666417048)100:0.02654071118397573203)100:0.03814603432616831685)72:0.01809038643781303232)100:0.04362320236045683086,(((((Halocynthia_igaboja:0.00327789219211400496,Halocynthia_spinosa:0.00530483622947755008)100:0.00744690136153956794,Halocynthia_roretzi:0.00761017571742976344)83:0.00339826976234247971,((((Pyura_dura:0.00306859059066271660,(Herdmania_sp.:0.00287497746154281647,(Herdmania_momus_#2:0.03387633159373970582,(Herdmania_curvata:0.00000099623159692694,Herdmania_momus_#1:0.00000099623159692694)100:0.00211939267026380052)96:0.00354492527931221267)96:0.00768120546240515928)24:0.00208342655486617621,Pyura_haustor:0.00521402758333253027)17:0.00195318468035956790,(Pyura_gangelion:0.00853519798301651499,(((Cnemidocarpa_finmarkiensi:0.00805635101372284730,(((((Botryllus_schlosseri_#1:0.00726447258290145639,(Botryllus_planus:0.00000099623159692694,Botrylloides_violacea:0.00000099623159692694)98:0.00232504907338061673)100:0.01009829574795220730,Botryllus_schlosseri_#2:0.00810057728212806166)94:0.00562241983190333010,Symplegma_viride:0.00591808994734423742)75:0.00550249693588948739,Metandrocarpa_taylori:0.00608093408243433418)22:0.00247774527382283892,(Polycarpa_papillata:0.00863904364256340429,(Polycarpa_mytiligera:0.00947916211263379917,(Dendrodoa_grossularia:0.00235321567284982628,Polycarpa_pomaria:0.00434789373696956721)56:0.00219563960365829099)39:0.00109707663438809088)7:0.00000099623159692694)31:0.00267613594049598020)44:0.00322722374014990793,(Pelonaia_corrugata:0.00207439879797611257,(Styela_plicata:0.00000099623159692694,(Styela_montereyensis:0.00000099623159692694,Styela_gibbsii:0.00000099623159692694)88:0.00208973478689730664)81:0.00317998526235532993)82:0.00557559556820124477)17:0.00000099623159692694,Cnemidocarpa_humilis:0.02349227809681719154)91:0.00987392474273261767)44:0.00136977624811551605)28:0.00226539264796696369,(Boltenia_villosa:0.00190824927753760303,((Microcosmus_polymorphus:0.00918015038830607456,Microcosmus_sabatieri:0.01470762862862114335)74:0.00666549058841891650,Microcosmus_squamiger:0.02968457672894894706)100:0.01900522845034004898)37:0.00299666992367081820)34:0.00000099623159692694)93:0.02503919353575568760,(Molgula_occidentalis:0.02322674650706792188,(Molgula_complanata:0.03058430445213445800,((Molgula_pugetiensis:0.00340433933326030969,((Molgula_oculata:0.00101033863506375912,Molgula_pacifica:0.00201739886140747497)99:0.00498928506386336380,(Molgula_bleizi:0.00392796873875292558,(Molgula_citrina:0.01289255312320154376,Molgula_occulta:0.00401566472415999104)61:0.00113994410481270576)34:0.00100679578593103683)43:0.00076562056425213704)98:0.02760048377500071495,((Molgula_manhattensis:0.00205991036672184416,Molgula_retortiformis:0.00206358223094834856)97:0.00207640415721517448,(Molgula_provisionalis:0.00101865595907447135,Molgula_arenata:0.00102749941886355741)99:0.00526137160029119429)100:0.01782935903243141468)51:0.00579808150494989967)64:0.01208282112520927924)100:0.06942954325551355110)99:0.02375491530887420544,((Megalocercus_huxleyi:0.01548285403496954017,Oikopleura_dioica:0.02024819478158881164)98:0.01918197594201691281,(Oikopleura_labradoriensi:0.02023285430068220633,Oikopleura_sp.:0.03574810078667735314)68:0.01129562478001223946)100:0.15289877278525734750)35:0.00867315698846270883)98:0.02053093662225326591)81:0.00970621716956296052)86:0.01028063449876567316)100:0.01997884646641256631)72:0.00000099623159692694,Pyrosoma_atlanticum:0.00725543615485444663);
