# Supplementary material for: Potential pitfalls of modelling ribosomal RNA data in phylogenetic tree reconstruction: Evidence from case studies in the Metazoa
Source: BMC Evol Biol. 2011 May 27;11:146. doi: 10.1186/1471-2148-11-146 (PMC3123606; doi:10.1186/1471-2148-11-146)
Supplement: Additional file 2 — Tree reconstruction results. All trees (Newick le format) provided by the DNA model setups the and mixed RNA/DNA model setups of all applied data sets. [file 1471-2148-11-146-S2.ZIP › Tunicata/RAxML_bipartitions.Tunicata_18S.88.RNAsalsa.cut.S7Beva.tre]

((Cyclosalpa_quadriluminis:0.01132326355431361939,Salpa_thompsoni:0.01630439033828620654)52:0.00512319474915467338,(Thalia_democratica:0.03041646992724653109,(Ihlea_racovitzai:0.04956471427298190374,(((Doliolum_nationalis:0.00000099596432146636,Doliolum_denticulatu:0.00000099596432146636)100:0.10044603209235170027,((((Megalodicopia_hians:0.01394509282555702126,(Chelyosoma_siboja:0.00218234655953586506,(Corella_eumyota:0.01962194180229259385,Corella_inflata:0.01465141683766983671)100:0.02233881227044353518)42:0.00096708118941234091)97:0.00862371725221411888,((Ciona_intestinalis:0.01614753111015593268,Ciona_savignyi:0.01395241565325081382)95:0.01128841866432831083,(((Perophora_viridis:0.00348220368237454718,(Perophora_japonica:0.00187635690491743377,Ecteinascidia_herdmanni:0.00346804477898919909)13:0.00000099596432146636)48:0.00351114528054498245,Ecteinascidia_turbinata:0.01787353625363269707)95:0.00449827645731749187,(Ascidiella_sp.:0.00552165146642164158,((Ascidia_ahodori:0.00502564047899119182,((Phallusia_nigra:0.02982523740575709903,Phallusia_fumigata:0.01493854149752865679)28:0.00043537576374119865,Phallusia_mammilata:0.00101268140346346801)40:0.00301291840134498791)70:0.00508215352106173787,Ascidia_ceratodes:0.00311169517940661873)100:0.02913786554053829012)51:0.00444341427486305562)53:0.00497332612999466968)12:0.00211723467181390698)13:0.00399215176843475440,(Pycnoclavella_aff.:0.00430172283920652460,Clavelina_meridionalis:0.00886831647424510087)99:0.00990872808426106026)40:0.00655193175224211017,((((Antedon_serrata:0.02517849710354666884,(Asterias_amurensis:0.05224493476093437089,Strongylocentrotus_purpu:0.03081357653293838664)92:0.01037003547874994040)100:0.03136453377506249335,(Saccoglossus_pusillus:0.07918451257168571122,(Ptychodera_flava:0.01319045142942402993,Balanoglossus_carnosus:0.01700789731764492177)89:0.00917337059960147971)100:0.02778531889358046292)65:0.01780834342566710304,((Petromyzon_marinus:0.06395948456751983369,(Raja_schmidti:0.02406099691732288201,((Chrysemys_sp.:0.00462019300971177639,(Anolis_carolinensis:0.00454357592558586858,(Homo_sapiens:0.02462392240306994842,Gallus_gallus:0.00794752019122080960)55:0.00535362355619811107)52:0.00204414020372606234)96:0.01625118032273530772,Xenopus_laevis:0.01664325538639142843)47:0.00278425908782414366)100:0.02658344533069512822)100:0.03803034054280857862,Branchiostoma_floridae:0.09001927218995967039)71:0.01804648253223200063)100:0.04347257424547163601,(((Molgula_occidentalis:0.02331854805601604741,(Molgula_complanata:0.03035263730584634653,((((Molgula_oculata:0.00100733774414979134,Molgula_pacifica:0.00201093967825276623)99:0.00497340394682885441,((Molgula_citrina:0.01285233449668976048,Molgula_occulta:0.00400510124383203232)60:0.00113611872063651182,Molgula_bleizi:0.00391534970536580682)33:0.00100364325243749585)43:0.00076179832333238403,Molgula_pugetiensis:0.00339567606605768128)98:0.02745878353780484629,((Molgula_provisionalis:0.00101875704518190999,Molgula_arenata:0.00102350855506659643)99:0.00524991796209405958,(Molgula_manhattensis:0.00205494531819484750,Molgula_retortiformis:0.00205865896505628759)97:0.00207119033867306538)100:0.01792356545420616468)51:0.00578230245891125927)64:0.01194104632085711548)100:0.06915811558499704303,(((((Tun37_Cnem:0.02345857169103960846,((Cnemidocarpa_finmarkiensi:0.00802088365583843860,(((Symplegma_viride:0.00595872088887763017,(((Botrylloides_violacea:0.00000099596432146636,Botryllus_planus:0.00000099596432146636)99:0.00231545963940108608,Botryllus_schlosseri_#1:0.00724775854458141033)100:0.01007543545605260257,Botryllus_schlosseri_#2:0.00806024827077077809)94:0.00555887316782974639)78:0.00546975387572782093,Metandrocarpa_taylori:0.00610508149421546027)23:0.00244182988213355583,(Polycarpa_papillata:0.00860360372516909451,((Dendrodoa_grossularia:0.00233643615378855947,Polycarpa_pomaria:0.00434766982986793237)55:0.00218980572762667199,Polycarpa_mytiligera:0.00943652962863963246)40:0.00109352330828605261)7:0.00000099596432146636)31:0.00267441202566446289)43:0.00323036881367901041,(Pelonaia_corrugata:0.00206963446191827261,(Styela_plicata:0.00000099596432146636,(Styela_gibbsii:0.00000099596432146636,Styela_montereyensis:0.00000099596432146636)88:0.00208507036605062998)83:0.00317285461642968520)80:0.00555860142714650722)15:0.00000099596432146636)89:0.00984690633559092733,Pyura_gangelion:0.00850930820359783145)44:0.00137023438723600163,((Pyura_dura:0.00306713358503875886,(Herdmania_sp.:0.00286716368564583247,(Herdmania_momus_#2:0.03383577368173388417,(Herdmania_momus_#1:0.00000099596432146636,Herdmania_curvata:0.00000099596432146636)100:0.00211504835988735517)97:0.00353180537385823197)95:0.00766741037976183780)23:0.00208669843132538524,Pyura_haustor:0.00518954945086298920)15:0.00195217170785692016)28:0.00225101314736943139,(Boltenia_villosa:0.00189902242547505319,(Microcosmus_squamiger:0.02963482927712999052,(Microcosmus_sabatieri:0.01469190494048718161,Microcosmus_polymorphus:0.00915498452981611949)74:0.00666640516917387915)100:0.01894738075530248700)35:0.00298770804457407484)34:0.00000099596432146636,((Halocynthia_igaboja:0.00327198301245701503,Halocynthia_spinosa:0.00529348182956953291)100:0.00743127622657389734,Halocynthia_roretzi:0.00759339689710668807)85:0.00339266711914281306)92:0.02488648710313374340)98:0.02369216199114110646,((Oikopleura_dioica:0.02024951075272247991,Megalocercus_huxleyi:0.01536498212197571003)98:0.01896808602545486250,(Oikopleura_sp.:0.03567623248975013844,Oikopleura_labradoriensi:0.02014745132289002746)66:0.01130579791308449628)100:0.15228317793100204502)36:0.00862981071688856405)99:0.02094567851729058072)79:0.00964055460412015057)87:0.00961278314273587668,(Pyrosoma_godeauxi:0.00000099596432146636,(Pyrosomella_verticillata:0.00210671182258189652,Pyrosoma_atlanticum:0.00724180226288194222)74:0.00000099596432146636)100:0.02037410644812088362)100:0.04509095056994983503)50:0.01105361752472532218)22:0.00442656237417221859,Iasis_cylindrica:0.01189118997281895379);
