# Supplementary material for: Potential pitfalls of modelling ribosomal RNA data in phylogenetic tree reconstruction: Evidence from case studies in the Metazoa
Source: BMC Evol Biol. 2011 May 27;11:146. doi: 10.1186/1471-2148-11-146 (PMC3123606; doi:10.1186/1471-2148-11-146)
Supplement: Additional file 2 — Tree reconstruction results. All trees (Newick le format) provided by the DNA model setups the and mixed RNA/DNA model setups of all applied data sets. [file 1471-2148-11-146-S2.ZIP › Tunicata/RAxML_bipartitions.Tunicata_18S.88.RNAsalsa.cut.S7Ceva.tre]

(Pyrosoma_atlanticum:0.00744312429002033302,(Pyrosomella_verticillata:0.00219086485547027952,(((((((Molgula_complanata:0.03043570003200152599,((Molgula_pugetiensis:0.00357832795071145234,((Molgula_pacifica:0.00208553067616150866,Molgula_oculata:0.00104425399421193368)99:0.00515814907022666119,((Molgula_occulta:0.00413918698780012598,Molgula_citrina:0.01339338505963468332)62:0.00119101053874767250,Molgula_bleizi:0.00405814073196935233)32:0.00104070020484344568)41:0.00074463122857322008)98:0.02884618252382663631,((Molgula_retortiformis:0.00214135614490178899,Molgula_manhattensis:0.00213748683230255768)98:0.00216900150737915284,(Molgula_arenata:0.00105228208776764762,Molgula_provisionalis:0.00105234224916610653)99:0.00549799268807743633)100:0.02065556995020296008)59:0.00590554860799560963)74:0.01200527486116506788,Molgula_occidentalis:0.02672323570932191167)100:0.07849640656219120105,((Halocynthia_roretzi:0.00857990798391843230,(Halocynthia_igaboja:0.00343982976184876868,Halocynthia_spinosa:0.00654962859029358749)100:0.00716575112147282891)84:0.00235833305490560762,((Microcosmus_squamiger:0.03118466543684659392,(Microcosmus_polymorphus:0.01019531064177288913,Microcosmus_sabatieri:0.01466903794245831387)76:0.00790774792499834324)100:0.02197950098669051999,(Boltenia_villosa:0.00246875879451196071,(Pyura_dura:0.00216703772224121054,((Herdmania_sp.:0.00297530971380729212,(Herdmania_momus_#2:0.03304619522403978021,(Herdmania_curvata:0.00000106621562626554,Herdmania_momus_#1:0.00000106621562626554)100:0.00212293381052047108)96:0.00357796073515654874)95:0.00724629166591102790,((Pyura_gangelion:0.01120941068288599900,((Cnemidocarpa_finmarkiensi:0.00836495307994069258,((Polycarpa_papillata:0.01079787934940763805,(Metandrocarpa_taylori:0.00668159669567754220,(Symplegma_viride:0.00646274675597747258,(Botryllus_schlosseri_#1:0.00853815828102711533,(Botryllus_schlosseri_#2:0.00762517981316869053,(Botrylloides_violacea:0.00000106621562626554,Botryllus_planus:0.00000106621562626554)99:0.00244868733671855469)100:0.01163542046865741024)94:0.00636543496386803107)75:0.00548133976544548998)21:0.00203516211832525679)9:0.00000106621562626554,(Polycarpa_mytiligera:0.01063598020487030622,(Dendrodoa_grossularia:0.00353743692152415964,Polycarpa_pomaria:0.00446328453460255372)51:0.00218484967503048289)39:0.00108683464692686544)33:0.00359756918173371586)44:0.00231273050120468738,(Tun37_Cnem:0.02561650020167874700,((Styela_plicata:0.00000106621562626554,(Styela_gibbsii:0.00000106621562626554,Styela_montereyensis:0.00000106621562626554)87:0.00217962991591795149)81:0.00334424638028275314,Pelonaia_corrugata:0.00214873426222668851)79:0.00537158897479609460)30:0.00048984050133466135)88:0.00961160625281336396)43:0.00212904402188196290,Pyura_haustor:0.00655109966247051454)12:0.00102419893999195519)16:0.00228642237851208515)28:0.00406631634285909305)10:0.00220158824610177523)38:0.00145032606211350427)93:0.02745168414165962550)99:0.03008430695915282477,((((Antedon_serrata:0.02642291277393301469,(Strongylocentrotus_purpu:0.03342645753280757553,Asterias_amurensis:0.05524788310432417887)86:0.01110848293387624308)100:0.03319054582663621272,(Saccoglossus_pusillus:0.08645517423415888247,(Ptychodera_flava:0.01304748116488238865,Balanoglossus_carnosus:0.01782662733224645024)87:0.01162505121877103684)100:0.02768752592520288061)64:0.01922038027718329239,(Branchiostoma_floridae:0.09687921740332683385,(Petromyzon_marinus:0.06838529620359599936,(((Anolis_carolinensis:0.00453047529491987667,(Homo_sapiens:0.02479133359507271900,Gallus_gallus:0.00795676673665719064)70:0.00524349654569473880)68:0.00228062971619555702,Chrysemys_sp.:0.00437194230643343350)98:0.01474895925427054111,(Raja_schmidti:0.02647070490343975818,Xenopus_laevis:0.01657176536476992132)49:0.00385635017806093723)100:0.02757562592822545774)100:0.04209362097984289258)61:0.01874991923645611541)100:0.03702773017620219348,((Oikopleura_dioica:0.02096405667729657127,Megalocercus_huxleyi:0.01599154501218936000)99:0.02088749741497579124,(Oikopleura_sp.:0.03837975004402922191,Oikopleura_labradoriensi:0.02126185656161299481)59:0.01224301218645426972)100:0.16162654397017350849)66:0.01321301148362252070)99:0.02146455959480120593,((Clavelina_meridionalis:0.00920886744114285914,Pycnoclavella_aff.:0.00450469012105304129)99:0.01004329321752798522,((Megalodicopia_hians:0.01477253858321305596,((Corella_eumyota:0.01957263450512659528,Corella_inflata:0.01416613607479116563)100:0.02296027635802196792,Chelyosoma_siboja:0.00236307566382876460)40:0.00100069491858427386)97:0.01009727790730467409,((Ciona_intestinalis:0.01586748822356841976,Ciona_savignyi:0.01540385175313785729)95:0.01197461554900592327,((((Ascidia_ahodori:0.00512503303570014269,(Phallusia_mammilata:0.00104399767710172610,(Phallusia_fumigata:0.01539577094618425554,Phallusia_nigra:0.03067591499941760627)39:0.00047880858155946524)49:0.00312375163455412943)79:0.00529293579034751695,Ascidia_ceratodes:0.00316705183138386338)100:0.02944427438854119866,Ascidiella_sp.:0.00672515357714474453)48:0.00458764611536483739,((Perophora_japonica:0.00000106621562626554,Ecteinascidia_turbinata:0.02116525415174701566)50:0.00224205318279042682,(Perophora_viridis:0.00332288536687356173,Ecteinascidia_herdmanni:0.00360921011566543151)34:0.00000106621562626554)96:0.00837979789868376415)52:0.00505652229707977911)10:0.00224466574153230807)13:0.00336675298090039583)42:0.00733121481166729757)79:0.01003708837215887099,(Doliolum_denticulatu:0.00000106621562626554,Doliolum_nationalis:0.00000106621562626554)100:0.10801503930697982370)87:0.01001444415345826081,(Ihlea_racovitzai:0.05236265127274021547,(Thalia_democratica:0.03208903177614132879,((Cyclosalpa_quadriluminis:0.01131683240462812330,Salpa_thompsoni:0.01697131478746231187)49:0.00590927540497293308,Iasis_cylindrica:0.01324300708174514472)25:0.00490196245897695643)50:0.01111367835449836826)100:0.04596364036233937383)100:0.02203193411812128660)27:0.00000106621562626554,Pyrosoma_godeauxi:0.00000106621562626554);
