# Supplementary material for: Potential pitfalls of modelling ribosomal RNA data in phylogenetic tree reconstruction: Evidence from case studies in the Metazoa
Source: BMC Evol Biol. 2011 May 27;11:146. doi: 10.1186/1471-2148-11-146 (PMC3123606; doi:10.1186/1471-2148-11-146)
Supplement: Additional file 2 — Tree reconstruction results. All trees (Newick le format) provided by the DNA model setups the and mixed RNA/DNA model setups of all applied data sets. [file 1471-2148-11-146-S2.ZIP › Tunicata/RAxML_bipartitions.Tunicata_18S.88.RNAsalsa.cut.S7Deva.tre]

(Ihlea_racovitzai:0.06392136923272179194,((Cyclosalpa_quadriluminis:0.01314540640898793390,Salpa_thompsoni:0.01977781091670770958)55:0.00486903773045616658,(Iasis_cylindrica:0.00835835180061404726,(((Doliolum_denticulatu:0.00000046725623387459,Doliolum_nationalis:0.00000046725623387459)100:0.11327768278421707082,(((Pycnoclavella_aff.:0.00455373780342200208,Clavelina_meridionalis:0.00975264112471633041)99:0.01121970195340646695,((Megalodicopia_hians:0.01548876461204234424,(Chelyosoma_siboja:0.00245529406524468705,(Corella_inflata:0.01835174413486406059,Corella_eumyota:0.02308402005325793649)100:0.02558767127818657033)45:0.00106919863107160225)97:0.00960213112423547420,((Ciona_savignyi:0.01544211371647065574,Ciona_intestinalis:0.01758977475617911485)95:0.01228125050537715209,((((Perophora_japonica:0.00203807637072974312,Ecteinascidia_herdmanni:0.00372438412988037801)14:0.00000046725623387459,Perophora_viridis:0.00380724245904349003)48:0.00374102823609924647,Ecteinascidia_turbinata:0.01942348141823211152)95:0.00479308135722299276,(Ascidiella_sp.:0.00608034559057608805,(((Phallusia_mammilata:0.00112705961131021569,(Phallusia_fumigata:0.01687120448792226238,Phallusia_nigra:0.03402548985100040113)31:0.00028319865253258837)41:0.00331426990196113935,Ascidia_ahodori:0.00569796222504541892)74:0.00565706342124877061,Ascidia_ceratodes:0.00351527624250341309)100:0.03226465996446100520)58:0.00498199379547455828)59:0.00528641107736999624)13:0.00218071763301062871)16:0.00409273591182932051)45:0.00734721732334922550,((((Saccoglossus_pusillus:0.09325187392756095761,(Balanoglossus_carnosus:0.01976338458996905814,Ptychodera_flava:0.01562287549865137154)91:0.00999439272944625118)100:0.03271109801097422942,(Antedon_serrata:0.02983943749028604431,(Asterias_amurensis:0.06200836746429590901,Strongylocentrotus_purpu:0.03713664046492037157)92:0.01092478833176711156)100:0.03551989839472355359)64:0.02009937387836472494,((Petromyzon_marinus:0.07336817518249867665,(Raja_schmidti:0.02701794261783762446,(Xenopus_laevis:0.01857653671706155363,(Chrysemys_sp.:0.00545938765568155550,(Anolis_carolinensis:0.00531189893417813308,(Homo_sapiens:0.02928613096845809893,Gallus_gallus:0.00980724002520552696)55:0.00595349628161109378)55:0.00235238837151177139)97:0.01931482480737174712)67:0.00366169258928165930)100:0.03167759187748831612)100:0.04225028116211170665,Branchiostoma_floridae:0.10087783569101807513)72:0.02032107726132081557)100:0.04818886600487337635,(((Molgula_occidentalis:0.02438072907136873760,(Molgula_complanata:0.03438925006245596022,((Molgula_pugetiensis:0.00349484341415327989,((Molgula_citrina:0.01471838467925676470,Molgula_occulta:0.00430034198055966998)59:0.00181611821189241554,((Molgula_oculata:0.00111276530777074069,Molgula_pacifica:0.00222820672198598829)99:0.00494422967257482186,Molgula_bleizi:0.00401525670805042648)51:0.00122629691949574645)41:0.00129495579642440080)98:0.03058694019140422229,((Molgula_retortiformis:0.00223482820721421357,Molgula_manhattensis:0.00223247655401549901)97:0.00218315326188024466,(Molgula_provisionalis:0.00111321958213442328,Molgula_arenata:0.00112497865018124088)99:0.00570666926701367521)100:0.01881166417356580287)53:0.00659802848212043876)64:0.01244821604079733406)100:0.07626938697849951210,(((Halocynthia_igaboja:0.00348810426131796174,Halocynthia_spinosa:0.00577244932577570310)100:0.00802866846327699411,Halocynthia_roretzi:0.00828028416765328075)85:0.00376273572662228070,(((Pyura_haustor:0.00566285418565356385,(Pyura_dura:0.00338760923467436434,(((Herdmania_momus_#1:0.00000046725623387459,Herdmania_curvata:0.00000046725623387459)100:0.00242859704727502266,Herdmania_momus_#2:0.04107538201371007530)97:0.00409753383768220961,Herdmania_sp.:0.00278548003907330656)96:0.00910768459490887347)26:0.00236062422110343154)17:0.00201393226201582306,(Pyura_gangelion:0.00930032994405601866,(Tun37_Cnem:0.02597112571926818783,((Cnemidocarpa_finmarkiensi:0.00862795319006102665,((Metandrocarpa_taylori:0.00658699432209626339,(Symplegma_viride:0.00671440467777517907,(Botryllus_schlosseri_#2:0.00858684587119017823,((Botrylloides_violacea:0.00000046725623387459,Botryllus_planus:0.00000046725623387459)99:0.00248482665615728593,Botryllus_schlosseri_#1:0.00797342992189178056)100:0.01099328976078596878)95:0.00604106659992827751)76:0.00579503987025503913)23:0.00263234727964508589,(Polycarpa_papillata:0.00932869927736655093,(Polycarpa_mytiligera:0.01046339702180687503,(Dendrodoa_grossularia:0.00251737468388684360,Polycarpa_pomaria:0.00468358938866550618)54:0.00238603122009072369)40:0.00118552855742587383)6:0.00000046725623387459)30:0.00298828044741199835)42:0.00348718408791067304,(Pelonaia_corrugata:0.00226366446939638621,((Styela_gibbsii:0.00000046725623387459,Styela_montereyensis:0.00000046725623387459)87:0.00227122394205056533,Styela_plicata:0.00000046725623387459)82:0.00345487717724025879)82:0.00592846819548704766)16:0.00000046725623387459)89:0.01068451383956951599)42:0.00151964518514352857)27:0.00241525612100688264,(((Microcosmus_polymorphus:0.01017871733259418342,Microcosmus_sabatieri:0.01673701118040040597)78:0.00755487458436139309,Microcosmus_squamiger:0.03268336341870728412)100:0.02007477960270113992,Boltenia_villosa:0.00196175692746660899)29:0.00327423220839423608)32:0.00000046725623387459)90:0.02601228798298489686)98:0.02601788590540034599,((Megalocercus_huxleyi:0.01790874629045621086,Oikopleura_dioica:0.02435941937035235663)97:0.02245896622481935445,(Oikopleura_sp.:0.04315729208000606415,Oikopleura_labradoriensi:0.02289348484733294206)70:0.01272038407194065260)100:0.17480637028634529728)43:0.00911363345392903097)99:0.02143364020301389422)79:0.00977655898525393689)74:0.01110270258718490909,(Pyrosoma_godeauxi:0.00000046725623387459,(Pyrosomella_verticillata:0.00227951077834813833,Pyrosoma_atlanticum:0.00799354443663310293)76:0.00000046725623387459)100:0.02120443771282047585)100:0.05748977499835719596)48:0.00684216748965501761)50:0.01279358084351844491,Thalia_democratica:0.02872895994876874595);
