# Supplementary material for: Potential pitfalls of modelling ribosomal RNA data in phylogenetic tree reconstruction: Evidence from case studies in the Metazoa
Source: BMC Evol Biol. 2011 May 27;11:146. doi: 10.1186/1471-2148-11-146 (PMC3123606; doi:10.1186/1471-2148-11-146)
Supplement: Additional file 2 — Tree reconstruction results. All trees (Newick le format) provided by the DNA model setups the and mixed RNA/DNA model setups of all applied data sets. [file 1471-2148-11-146-S2.ZIP › Tunicata/RAxML_bipartitions.Tunicata_18S.88.RNAsalsa.cut.S7Eeva.tre]

((((Cyclosalpa_quadriluminis:0.01436428214197561087,Salpa_thompsoni:0.02178754765107247110)58:0.00702241384751960823,Iasis_cylindrica:0.01663112736155187774)28:0.00561206204828230276,Thalia_democratica:0.04249344909066916226)55:0.01321545029399717047,(((Doliolum_denticulatu:0.00000039639179113306,Doliolum_nationalis:0.00000039639179113306)100:0.13961727453311095770,(((((Halocynthia_roretzi:0.00915451962857015585,(Halocynthia_spinosa:0.00759886867764987019,Halocynthia_igaboja:0.00383039981017455067)100:0.00882961169476766637)84:0.00403620901678343989,((((Cnemidocarpa_humilis:0.02785143030972336842,((((Styela_montereyensis:0.00000039639179113306,Styela_gibbsii:0.00000039639179113306)88:0.00248899997772322789,Styela_plicata:0.00000039639179113306)81:0.00379357693376126525,Pelonaia_corrugata:0.00248453543911836229)82:0.00708327032880653323,(((Symplegma_viride:0.01055983327926974559,(Botryllus_schlosseri_#2:0.00821286407326121681,((Botryllus_planus:0.00000039639179113306,Botrylloides_violacea:0.00000039639179113306)99:0.00310848673043198631,Botryllus_schlosseri_#1:0.00834609026425201309)100:0.01421949922377966496)95:0.00591692716412553152)71:0.00601014912670528884,Cnemidocarpa_finmarkiensi:0.00891043514376302706)29:0.00291422103087053555,((Metandrocarpa_taylori:0.00781949231836379967,Polycarpa_papillata:0.01026661804990979844)26:0.00239081370085195404,((Dendrodoa_grossularia:0.00404008997453265094,Polycarpa_pomaria:0.00525671556205837241)46:0.00262812540465460001,Polycarpa_mytiligera:0.01264459199447108204)34:0.00130837764265699392)12:0.00215365621701486950)42:0.00451914552361767832)16:0.00000039639179113306)85:0.01200104869726447039,Pyura_gangelion:0.01098502357779603325)39:0.00263903177482420741,(Pyura_dura:0.00312030920947156849,(Pyura_haustor:0.00734157567295289862,(Herdmania_sp.:0.00301612419064773308,((Herdmania_curvata:0.00000039639179113306,Herdmania_momus_#1:0.00000039639179113306)100:0.00261963052184101047,Herdmania_momus_#2:0.04437926683195320132)96:0.00448844066744658737)95:0.00895679382867613921)15:0.00320035071939463005)13:0.00333501185651847694)25:0.00272859066827712627,((Microcosmus_squamiger:0.03629200556730032695,(Microcosmus_sabatieri:0.01827188430927773749,Microcosmus_polymorphus:0.01169092091260443000)78:0.01043032846100290512)100:0.02563224573741987311,Boltenia_villosa:0.00249419048479129464)31:0.00315528503850396550)32:0.00038582597956895098)92:0.03226340616222854452,((Molgula_complanata:0.03472143355052194347,((Molgula_pugetiensis:0.00386143431432625639,((Molgula_occulta:0.00463813496319199700,Molgula_citrina:0.01598567601010530970)60:0.00201652609823100995,(Molgula_bleizi:0.00438314340660381913,(Molgula_oculata:0.00120799736306860311,Molgula_pacifica:0.00241626585994282822)99:0.00534645974731167220)54:0.00133856499824739120)44:0.00132177877569659768)99:0.03367033060047432136,((Molgula_provisionalis:0.00120217048977330179,Molgula_arenata:0.00121918421197823520)99:0.00620591379873599355,(Molgula_manhattensis:0.00241371414999882756,Molgula_retortiformis:0.00241521786272311982)98:0.00234432289403854527)100:0.02348871532412473082)78:0.00726988731817763013)92:0.01341614705839284417,Tun74_Molg:0.03058886873092496114)100:0.09335122152661790018)99:0.03757537417556413434,(((Tun18_Mega:0.02076706793158712011,Tun21_Oiko:0.02683323503889126910)99:0.02742051181728550821,(Oikopleura_labradoriensi:0.02673253130937636168,Oikopleura_sp.:0.04778847790248074573)64:0.01469111218835473381)100:0.21802501182270547786,(((Antedon_serrata:0.03578643697966572834,(Strongylocentrotus_purpu:0.04371668166492701652,Asterias_amurensis:0.07441178450846326620)89:0.01095798594213581029)100:0.04286122748998319465,((Ptychodera_flava:0.01618941894527288136,Balanoglossus_carnosus:0.02231553006549263571)85:0.01362996032323555463,Saccoglossus_pusillus:0.11412619255325269496)100:0.03710066113554934958)68:0.02368901368841724864,((Petromyzon_marinus:0.08260469589033943294,(((Anolis_carolinensis:0.00571064493422647219,(Homo_sapiens:0.03200451150865048916,Gallus_gallus:0.01084326610321632856)56:0.00622192328949059022)61:0.00295006059582784844,Chrysemys_sp.:0.00542321899528626708)99:0.01846237355518065559,(Xenopus_laevis:0.02015667447997758835,Raja_schmidti:0.03234941163357774041)61:0.00559928325243034403)100:0.03799008591194544954)100:0.05213956649750401545,Branchiostoma_floridae:0.12876224374228584235)63:0.02297293528271929230)100:0.04709467409575510827)60:0.01479855474518226854)99:0.02628553080924632412,((((Ciona_intestinalis:0.01944941729639148437,Ciona_savignyi:0.01687863233451901770)95:0.01353153536312551829,((Ascidiella_sp.:0.00554835059378026938,((Ascidia_ceratodes:0.00662943871926196821,(Ascidia_ahodori:0.00698372954365168112,(Phallusia_mammilata:0.00128115126409478436,Phallusia_fumigata:0.01879144735741792444)32:0.00277443062097124365)52:0.00424807742992202187)30:0.00242524130989796695,Phallusia_nigra:0.03600671515120926897)100:0.03520858289810738229)57:0.00676996167722861489,((Perophora_viridis:0.00425242465416069988,(Perophora_japonica:0.00217128812702043405,Ecteinascidia_herdmanni:0.00411926663363116393)13:0.00000039639179113306)48:0.00405529005638461705,Ecteinascidia_turbinata:0.02150905007911239203)95:0.00671671279652023834)58:0.00586520858496790420)13:0.00237798321573560968,(Megalodicopia_hians:0.01704682465784151946,(Chelyosoma_siboja:0.00272443357362077811,(Corella_eumyota:0.02514716707303209925,Corella_inflata:0.01949584580169478470)100:0.02829599540620124365)40:0.00117689663907975806)96:0.01061223119304034040)17:0.00462319137040362923,(Clavelina_meridionalis:0.01071398573946591090,Pycnoclavella_aff.:0.00498209207473991438)99:0.01231639748297646067)39:0.00802384327701027508)78:0.01097567917548356725)77:0.01101222112496756320,(Pyrosoma_godeauxi:0.00000039639179113306,(Pyrosomella_verticillata:0.00250442279275220380,Pyrosoma_atlanticum:0.00876221024743814754)61:0.00000039639179113306)100:0.02381858711051203573)100:0.05831151071596303581,Ihlea_racovitzai:0.07565005167351060433);
