# Supplementary material for: Potential pitfalls of modelling ribosomal RNA data in phylogenetic tree reconstruction: Evidence from case studies in the Metazoa
Source: BMC Evol Biol. 2011 May 27;11:146. doi: 10.1186/1471-2148-11-146 (PMC3123606; doi:10.1186/1471-2148-11-146)
Supplement: Additional file 2 — Tree reconstruction results. All trees (Newick le format) provided by the DNA model setups the and mixed RNA/DNA model setups of all applied data sets. [file 1471-2148-11-146-S2.ZIP › Tunicata/RAxML_bipartitions.Tunicata_18S.88.RNAsalsa.cut.S7Feva.tre]

(Pyrosoma_atlanticum:0.00799637892083320499,(Pyrosomella_verticillata:0.00228085904523223212,(((Doliolum_denticulatu:0.00000046614832237034,Doliolum_nationalis:0.00000046614832237034)100:0.11300897187591449344,(((Pycnoclavella_aff.:0.00453034298931104251,Clavelina_meridionalis:0.00978385506865831617)99:0.01100602355081175925,((((Corella_inflata:0.01831949836608037785,Corella_eumyota:0.02307130210486185370)100:0.02556147790033853201,Chelyosoma_siboja:0.00245451480186908728)44:0.00106945076935171255,Megalodicopia_hians:0.01548081314392494787)97:0.00962233021827216609,((Ciona_intestinalis:0.01755240358140099100,Ciona_savignyi:0.01546956944476518547)96:0.01228110049549136287,(((Perophora_viridis:0.00380727902422986529,(Ecteinascidia_herdmanni:0.00372509192125355807,Perophora_japonica:0.00203923129545267087)14:0.00000046614832237034)49:0.00370626760857352194,Ecteinascidia_turbinata:0.01946599142231405719)95:0.00479226875435916772,((((Phallusia_mammilata:0.00112722184948062221,(Phallusia_fumigata:0.01687175754316420223,Phallusia_nigra:0.03405268719441571779)36:0.00028493065845779428)46:0.00331417987962440673,Ascidia_ahodori:0.00570036369330211880)78:0.00564222434957778289,Ascidia_ceratodes:0.00353157346065519333)100:0.03222395311560322800,Ascidiella_sp.:0.00611016372718633724)67:0.00498900258891018470)65:0.00528129587501211580)14:0.00219193561836338426)17:0.00428574784483671308)42:0.00765840001777342086,(((((Halocynthia_spinosa:0.00576736085286924140,Halocynthia_igaboja:0.00348567947104758136)100:0.00804187449454099937,Halocynthia_roretzi:0.00824918588957306367)85:0.00343741478748956593,((((Cnemidocarpa_humilis:0.02542503636971253297,(((Styela_plicata:0.00000046614832237034,(Styela_montereyensis:0.00000046614832237034,Styela_gibbsii:0.00000046614832237034)88:0.00227175123960215520)82:0.00345484865586064439,Pelonaia_corrugata:0.00226259204491781850)81:0.00579353257147746398,((((Cnemidocarpa_finmarkiensi:0.00853431871923531794,(Symplegma_viride:0.00868420718377516457,(Botryllus_schlosseri_#2:0.00767212450438516536,((Botryllus_planus:0.00000046614832237034,Botrylloides_violacea:0.00000046614832237034)99:0.00263496418531983332,Botryllus_schlosseri_#1:0.00782360719428418921)100:0.01169750247162031770)95:0.00485400507967556714)77:0.00487994938043126436)27:0.00310619389441613332,Polycarpa_papillata:0.00930561197503335796)4:0.00000046614832237034,((Dendrodoa_grossularia:0.00249064184900795078,Polycarpa_pomaria:0.00471293089628871138)56:0.00238770922925703351,Polycarpa_mytiligera:0.01043645509084077140)41:0.00117438924960649787)7:0.00116802770449330839,Metandrocarpa_taylori:0.00809273591026379684)43:0.00354982272988244333)15:0.00071856921940168970)87:0.01091374973178945058,Pyura_gangelion:0.00931286264077416104)43:0.00110804378194115805,(((Herdmania_sp.:0.00278247266444909104,(Herdmania_momus_#1:0.04100440396485726530,(Herdmania_momus_#2:0.00000046614832237034,Herdmania_curvata:0.00000046614832237034)100:0.00242442124659192912)97:0.00409366488080841612)96:0.00905863404997598633,Pyura_dura:0.00341740975114141095)26:0.00234735222586221438,Pyura_haustor:0.00563195434871739155)16:0.00241799968003643829)26:0.00235136054171837744,(Boltenia_villosa:0.00230111327011189729,((Microcosmus_polymorphus:0.01008474227069141096,Microcosmus_sabatieri:0.01677238472165727690)77:0.00757478530161367989,Microcosmus_squamiger:0.03260004392487172303)100:0.01969939895251962558)31:0.00327636392051717422)31:0.00000046614832237034)89:0.02543051371927735824,(Tun74_Molg:0.02436366863436357708,(Molgula_complanata:0.03424275176252727232,((Molgula_pugetiensis:0.00349265437030716729,((Molgula_citrina:0.01467886297388990360,Molgula_occulta:0.00429321128815366923)65:0.00181267544925350975,((Molgula_pacifica:0.00222309516582128424,Molgula_oculata:0.00111043138281429897)99:0.00493204361333518266,Molgula_bleizi:0.00400766698279868532)51:0.00122249015269869387)47:0.00128580501688117170)99:0.03050758856877918909,((Molgula_provisionalis:0.00111453752582120372,Molgula_arenata:0.00112324614664113809)99:0.00570455160664957387,(Molgula_manhattensis:0.00223051669978564099,Molgula_retortiformis:0.00223304766817749439)98:0.00218134395505735620)100:0.01887854767516532542)70:0.00665307830404498340)82:0.01241045036068124871)100:0.07661379553965153022)98:0.03158923903220831053,((((Antedon_serrata:0.02980306662617533339,(Strongylocentrotus_purpu:0.03733457392243098860,Asterias_amurensis:0.06155200989326219813)91:0.01078130877462473922)100:0.03598026494909628559,(Saccoglossus_pusillus:0.09340236826465021791,(Balanoglossus_carnosus:0.01977535684949723038,Ptychodera_flava:0.01556677299181910903)89:0.00981983653799990523)100:0.03208001113343027927)66:0.02025103724370713384,(Branchiostoma_floridae:0.10079779175994840745,((Raja_schmidti:0.02706159707715826909,((Chrysemys_sp.:0.00545251978112610159,(Anolis_carolinensis:0.00530803987579897291,(Homo_sapiens:0.02929794638022422890,Gallus_gallus:0.00980703612443644540)45:0.00595678851348005467)42:0.00235952563730667652)96:0.01929901631433688508,Xenopus_laevis:0.01860662703587118161)61:0.00363282774351141773)100:0.03169388919562458884,Petromyzon_marinus:0.07357873850828403062)100:0.04246046103036110742)73:0.02034302238623136513)100:0.03795238354692390820,((Tun21_Oiko:0.02434971433811633501,Tun18_Mega:0.01789414619999473224)97:0.02216374754336171427,(Oikopleura_sp.:0.04330493821905650326,Oikopleura_labradoriensi:0.02260191103518574898)70:0.01272939899827968922)100:0.17301899945299017980)56:0.01466680302545869327)99:0.02026457865256119442)80:0.00947577817270494824)73:0.01114826719136305551,(Iasis_cylindrica:0.00828160813794893806,((Salpa_thompsoni:0.01965597841148120084,Cyclosalpa_quadriluminis:0.01325664274559453307)54:0.00487505516868116332,(Thalia_democratica:0.02867402953241864755,Ihlea_racovitzai:0.06396617810981286567)52:0.01276137566985589833)51:0.00687392846337016392)100:0.05716356995173775546)100:0.02148574532131518333)24:0.00000046614832237034,Pyrosoma_godeauxi:0.00000046614832237034);
